# Supplementary material for: Combining genetic algorithm with machine learning strategies for designing potent antimicrobial peptides
Source: BMC Bioinformatics. 2021 May 11;22:239. doi: 10.1186/s12859-021-04156-x (PMC8111958; doi:10.1186/s12859-021-04156-x)
Supplement: Supplementary file 2 — Additional file 2. Sequence pools. [file 12859_2021_4156_MOESM2_ESM.zip]

Archive with 13 entries (13 files):
- pool_Codons_Rep1.txt
- pool_Codons_Rep2.txt
- pool_Codons_Rep3.txt
- pool_Codons_Rep4.txt
- pool_Codons_Rep5.txt
- pool_Codons_Rep6.txt
- pool_NoCodons_Run1.txt
- pool_NoCodons_Run2.txt
- pool_NoCodons_Run3.txt
- pool_NoCodons_Run4.txt
- pool_NoCodons_Run5.txt
- pool_NoCodons_Run6.txt
- pool_Sepidermidis.txt
