# Supplementary material for: Combining genetic algorithm with machine learning strategies for designing potent antimicrobial peptides
Source: BMC Bioinformatics. 2021 May 11;22:239. doi: 10.1186/s12859-021-04156-x (PMC8111958; doi:10.1186/s12859-021-04156-x)
Supplement: Supplementary file 2 — Additional file 2. Sequence pools. [file 12859_2021_4156_MOESM2_ESM.zip › pool_Sepidermidis.txt]

GILGKLWEGVKSIF_FIGAVAGLLSKIF_GFWGSLWEGVKSVV_GLPWILLRWLFFRG_FLGMIPGLIGGLISAFK_FFSLIPSLVGGLISAFK_FLWGLIPGAISAVTSLIKK_SYSMEHFRWGKPV_FLFSLIPSAISGLISAF_FFSLLPSLIGGLVSAIK_LFGLIPSLIGGLVSAFK_FLFSLIPSAIAGLVSAIRN_FLFSLIPSVIAGLVSAIRN_AIFIFIRWLLKLGHHGRAPP_RGGRLCYCRRRFCVCVGR_FLSFPTTKTYFPHFDLSHGSAQVKGHGAK_RADTQTYQPYNKDWIKEKIYVLLRRQAQQAGK_IPAMEPAARVKRSPGYGGCSPRWACGGYG_FAEPLPSEEEGESYSKEPPEMEKRYGGFM_LSCKRGTCHFGRCPSHLIKGSCSGG_ACYCRIPACLAGERRYGTCFYRRRVWAFCC_DTHFPICIFCCGCCHRSKCGMCCKT_TYMPVEEGEYIVNISYADQPKKNSPFTAKKQPGPKVDLSGVKAYGPG_RTCRCRFGRCFRRESYSGSCNINGRISSLCCR_RTCRCRFGRCFRRESYSGSCNINGRIFSLCCR_RRTCRCRFGRCFRRESYSGSCNINGRISSLCCR_RRTCRCRFGRCFRRESYSGSCNINGRIFSLCCR_VTCFCRRRGCASRERLIGYCRFGNTIYGLCCRR_VTCFCRRRGCASRERHIGYCRFGNTIYRLCCRR_GFGCPFDQGACHRHCQSIGRRGGYCAGFIKQTCTCYHN_GFGCPLNQGACHNHCRSIRRRGGYCSGIIKQTCTCYRN_LFCKRGTCHFGRCPSHLIKVGSCFGFRSCCKWPWDA_GFGCPFNQGACHRHCRSIRRRGGYCAGLFKQTCTCYR_GFGCPFNQGACHRHCRSIGRRGGYCAGLFKQTCTCYSR_GGYYCPFRQDKCHRHCRSFGRKAGYCGGFLKKTCICV_GFGCPLNQGACHRHCRSIRRRGGYCAGFFKQTCCYRN_GGYYCPFFQDKCHRHCRSFGRKAGYCGGFLKKTCICV_SVSCLRNKGVCMPGKCAPKMKQIGTCGMPQVKCCKRK_YVSCLFRGARCRVYSGRSCCFGYYCRRDFPGSIFGTCSRRNF_YITCLFRGARCRVYSGRSCCFGYYCRRDFPGSIFGTCSRRNF_GFGCPGNQLKCNNHCKSISCRAGYCDAATLWLRCTCTDCNGKK_GFGCPNNYQCHRHCKSIPGRCGGYCGGWHRLPCTCYRCG_YSSGYTRPLPKPSRPIFIRPIGCDVCYGIPSSTARLCCFRYGDCCHR_HSHACTSYWCGKFCGTASCTHYLCRVLHPGKMCACVHCSR_HSSGYTRPLPKPSRPIFIRPIGCDVCYGIPSSTARLCCFRYGDCCHR_HSSGYTRPLRKPSRPIFIRPIGCDVCYGIPSSTARLCCFRYGDCCHL_YRGGYTGPIPRPPPIGRPPFRPVCNACYRLSVSDARNCCIKFGSCCHLVK_YRGGYTGPIPRPPPIGRPPLRLVVCACYRLSVSDARNCCIKFGSCCHLVK_KDRPKKPGLCPPRPQKPCVKECKNDDSCPGQQKCCNYGCKDECRDPIFVG_QGYKGPYTRPILRPYVRPVVSYNACTLSCRGITTTQARSCSTRLGRCCHVAKGYS_QGCKGPYTRPILRPYVRPVVSYNACTLSCRGITTTQARSCCTRLGRCCHVAKGYS_QVYKGGYTRPIPRPPPFVRPLPGGPIGPYNGCPVSCRGISFSQARSCCSRLGRCCHVGKGYS_DHHHDHGHDDHEHEELTLEKIKEKIKDYADKTPVDQLTERVQAGRDYLLGKGARPSHLPARVDRHLSKLTAAEKQELADYLLTFLH_TCRYWCKTPENQTYCCEDEREIPSKVGLKPGKCPPVRPVCPPTRGFFEPPKTCSNDGSCYGADKCCFDRCLGEHVCKPIQTRG
VILGKLWEGVKSTF_GTLGKLWEGVKSTF_GTLGKLWEGVKSIF_FIGAVAGLLRKTF_FIGAVAGLLSKIF_SLFSLIPSAIRGLIRAF_GFWGSLWEGVKRVV_FLWGLIPGATSAVTRLSR_GLPWILRPLAILSG_GLPWTLLGGFSSA_FLWGLIPGATSAVTRLIKR_GFWGSLWEGVKSVV_GLPWILLALVVLSG_GFWGSLWEGVKRV_GILGKLWEGVKSIF_FIGAVAGLMSKIF_FIGAVAGLLSKS_GLPWILLRWLFFRG_GLPWILLRWLFFR_FVGMIPGLTGGLIRAFK_FLGMIPGLIGGLISAFK_FLGMIPGLTGGLIYAFK_FFSLIPSLVGGLISAFK_GFWGSLWEGVKSV_FLWGLIPGAISAVTSLIKK_FLWGLIPGAISAVTSLIKN_SYSMEHFRWGKPV_FLGMIPGLTWRAHFRV_GTLGRVMGGRKIYL_FLGMIPGLMVVLLARS_AFWGRLWEGVKSVV_GILGKVVGGR_GILGKLWEGVSRF_FLWGLTPGAISAVTSLLK_DLPWILLRWLFFRG_FIGAVAGLVSKIF_FIGAVAAYYPKH_FLWGLIPGAISAVTSLN_GLPWILLRWFFFRG_FLFSLIPSAISGLISAF_FRGMIPGLIGGLISAFK_FFSLTPRLVGGLISAFK_GLAMDSAAMVVFSW_VASMDFITVAILPW_FLFSLIPSATSGLTRAF_FFSLLPSLIGGLVSAIK_LFGLIPSLIGGLVSAFK_FFSLIPSLVGGLRSAFK_FFSLIASLVGGLISAFK_GFWGSLWEGVSRW_GILGQLWEGVKSIF_FLFRLIPSATTGLVSATRN_GLPWILLRGCSSV_FLFRLIPSVIAGLVSAIRN_GFWAAFGSG_FLFSLIPSAIAGLVSAIRN_FLFSLIPSVIAGLVSAIRN_FFSLILV_FFSLTPRLGRRSDIRLQ_LFGLTPSLIGGLVSAFK_SLGLSQGCSVKF_GLPWILLRWLCFRG_FLFSLTPSAISGLISAF_GFGGVCGSGLNQ_GFWGRLSGGCKICS_AIFIFIRWLLKLGHHGRAPP_RAVDYVIVAAAFACVSA_FLFSLTPRVNCSACVGDTE_RGGRLCYCRRRFCVCVGR_FLSFPTTKTYFPHFDLSHGSAQVKGHGAK_RGGRLCYCRRRFCVCCSP_RADTQTYQPYNKDWIKEKIYVLLRRQAQQAGK_IPAMEPAARVKRSPGYGGCSPRWACGGYG_FAEPLPSEEEGESYSKEPPEMEKRYGGFM_LSCKRGTCHFGRCPSHLIKGSCSGG_VTCFCRRRGCASRERLIGYFDLGTQSTVSAVA_ACYCRIPACLAGERRYGTCFYRRRVWAFCC_DTHFPICIFCCGCCHRSKCGMCCKT_TYMPVEEGEYIVNISYADQPKKNSPFTAKKQPGPKVDLSGVKAYGPG_RTCRCRFGRCFRRESYSGSCNINGRISSLCCR_RTCRCRFGRCFRRESYSGSCNINGRIFSLCCR_RRTCRCRFGRCFRRESYSGSCNINGRISSLCCR_RRTCRCRFGRCFRRESYSGSCNINGRIFSLCCR_VTCFCRRRGCASRERLIGYCRFGNTIYGLCCRR_VTCFCRRRGCASRERHIGYCRFGNTIYRLCCRR_GFGCPFDQGACHRHCQSIGRRGGYCAGFIKQTCTCYHN_GFGCPLNQGACHNHCRSIRRRGGYCSGIIKQTCTCYRN_LFCKRGTCHFGRCPSHLIKVGSCFGFRSCCKWPWDA_GGYYCPFFQDKCHRHCRSFGRKAGYCEGFLKKTCTCV_GFGCPFNQGACHRHCRSIRRRGGYCAGLFKQTCTCYR_GFGCPFNQGACHRHCRSIGRRGGYCAGLFKQTCTCYSR_GGYYCPFRQDKCHRHCRSFGRKAGYCGGFLKKTCICV_GFGCPLNQGACHRHCRSIRRRGGYCAGFFKQTCCYRN_GGYYCPFFQDKCHRHCRSFGRKAGYCGGFLKKTCICV_SVSCLRNKGVCMPGKCAPKMKQIGTCGMPQVKCCKRK_YVSCLFRGARCRVYSGRSCCFGYYCRRDFPGSIFGTCSRRNF_YITCLFRGARCRVYSGRSCCFGYYCRRDFPGSIFGTCSRRNF_GFGCPGNQLKCNNHCKSISCRAGYCDAATLWLRCTCTDCNGKK_GFGCPNNYQCHRHCKSIPGRCGGYCGGWHRLPCTCYRCG_YSSGYTRPLPKPSRPIFIRPIGCDVCYGIPSSTARLCCFRYGDCCHR_HSHACTSYWCGKFCGTASCTHYLCRVLHPGKMCACVHCSR_HSSGYTRPLPKPSRPIFIRPIGCDVCYGIPSSTARLCCFRYGDCCHR_HSSGYTRPLRKPSRPIFIRPIGCDVCYGIPSSTARLCCFRYGDCCHL_YRGGYTGPIPRPPPIGRPPFRPVCNACYRLSVSDARNCCIKFGSCCHLVK_YRGGYTGPIPRPPPIGRPPLRLVVCACYRLSVSDARNCCIKFGSCCHLVK_KDRPKKPGLCPPRPQKPCVKECKNDDSCPGQQKCCNYGCKDECRDPIFVG_QGYKGPYTRPILRPYVRPVVSYNACTLSCRGITTTQARSCSTRLGRCCHVAKGYS_QGCKGPYTRPILRPYVRPVVSYNACTLSCRGITTTQARSCCTRLGRCCHVAKGYS_QGCKGPYTRPTLRPYVRPVVSYNACTLSCRGITTTQARSCCTRLGRCCHVAKGYR_QVYKGGYTRPIPRPPPFVRPLPGGPIGPYNGCPVSCRGISFSQARSCCSRLGRCCHVGKGYS_DHHHDHGHDDHEHEELTLEKIKEKIKDYADKTPVDQLTERVQAGRDYLLGKGARPSHLPARVDRHLSKLTAAEKQELADYLLTFLH_TCRYWCKTPENQTYCCEDEREIPSKVGLKPGKCPPVRPVCPPTRGFFEPPKTCSNDGSCYGADKCCFDRCLGEHVCKPIQTRG
VTLRKLWEGVKSTF_GTLGKLLGSGQKHF_VTLGKLWEGVKSTF_VILGKLWEGVKSTF_GLPWTLRPLATLS_VTLGKLWEGVKRTF_RTLGKLWEGVKSTF_GTLGKLWEGVKSNV_GTLGKLWEGVKSTF_GTLGKLWEGVKSTI_VILGKLWEGVKRTF_FTGAVAGLLSKIF_GTLGKLWEGVKSIF_GTLGKLWEGVKSII_FIGAVAGLLRKTF_FIGAVAGLLSKIF_SLFSLIPSAIRGLIRAF_VILGKLGSVLNQP_GTLGKLWEGVKSR_GFWGSLWEGVKRVV_FLWGLIPGATSAVTRLSR_FVGAVAGLLSKIF_FIGAVAGLLSKTL_GLPWILRPLAILSG_GTLGIVVGSRKKHF_GLPWILRPLAILIS_FLWGLIPGATSAVTRFP_VTLGKLWEGVKEYV_GTLGKLWEGGQINL_GTLGKLWEGVKSDV_GTLGKLWEGVRVDL_GTLVNSGSVSSRR_GLPWTLLGGFSSA_FLWGLIPGATSAVTRLIKR_GFWGSLWEGVKSVV_FIGAVAGLLSKTC_FIGAVAELLSKTF_VTLGKLWSA_GLPWTLLTLVVLSG_GLPWTLLALVVLSG_GLPWILLALVVLSG_GTLGKLWEGVKPP_GTLGKLWEGVKSI_FTGAVAGLLRKTL_GFWGSLWEGVKRV_YTGAVAGLVSKTF_GLPWILRPSAILRG_GILGKLWEGVKSIF_FLWGLIPSATRAVTRLRR_FIGAVAGLMSKIF_FIGAVAGLLRKL_FIGAVAGLLSKS_FLWGLIPGATSAGRG_GLPWILLRWLFFRG_GLPWILLRWLFFR_FLGMIPGLMVVLLAR_SLFRLTPSAIHGLTRAF_SLFRLTPSVIRGLIRAF_FVGMIPGLTGGLIRAFK_FLGMIPGLIGGLISAFK_FLGMIPGLTGGLIYAFK_SLFSLIPSATRGIDSRF_FFSLIPSLVGGLISAFK_FTGAVRGVTFENF_SLFSLTRPPSVGLFEH_FRGMIPGLTGGLISAL_GFGAHYGSASRE_GFWGSLWEGVKSV_GLPWTLLGGF_FLWGLIPGAISAVTSLIKK_FLWGLIPGAISAVTSLIKN_SYSMEHFRWGKPV_GFGAHYGSGLRVL_FLGMIPGLTWRAHFRV_FLGMFPVSLGGLTSV_SLFSLIPSAIRGLTRH_GTLGRVMGGRKIYL_FLWGSFRGRHLP_FTGAVAGLHGKP_FLGMIPGLMVVLLARS_GFWGSLGEGVKRV_AFWGRLWEGVKSVV_GILGKVVGGR_FLGVSFPARQAR_GILGKLWEGVSRF_FLWGLTPGAISAVTSLLK_DLPWILLRWLFFRG_FIGAVAGLVSKIF_GTLGKLWEGVKYYI_FIGAVAAYYPKH_FLWGLIPGAISAVTSLN_GLPWILLRWFFFRG_SLFRLIPRASVA_FLFSLIPSAISGLISAF_FLFSLIPLATSGLISAF_FRGMIPGLIGGLISAFK_FFSLTPRLVGGLISAFK_GLAMDSAAMVVFSW_GTLARCGKA_FTGAVAWAFTQDF_VASMDFITVAILPW_SLFSLIPSATRGLTRAF_FLFSLIPSATSGLTRAF_FFSLLPSLIGGLVSAIK_LFGLIPSLIGGLVSAFK_FFSLIPSLVGGLRSAFK_SLFSLIPRATRGLIRAF_FFSLIASLVGGLISAFK_GTLGKLWEVSNQF_GFWGSLWEGVSRW_GILGQLWEGVKSIF_FLFRLIPSATTGLVSATRN_GLPWILLRGCSSV_FLFRLIPSVIAGLVSAIRN_GFWAAFGSG_FLFSLIPSAIAGLVSAIRN_FLFSLIPSVIAGLVSAIRN_FFSLILV_GLPWTLLGGFSSC_FFSLTPRLGRRSDIRLQ_SLFSLTPSANEV_LFGLTPSLIGGLVSAFK_FLFSLTSFRNLGFDFRF_SLGLSQGCSVKF_GTLGKLCEGVKRIF_FIGAVAAYCQKS_GLPWILLRWLCFRG_FLWGLTPGATSRCHTPH_FLFSLTPSAISGLISAF_GFGGVCGSGLNQ_SLFYPHTVCHPRANSRF_GFWGRLSGGCKICS_AIFIFIRWLLKLGHHGRAPP_RAVDYVIVAAAFACVSA_FLFSLTPRVNCSACVGDTE_RGGRLCYCRRRFCVCVGP_RGGRLCYCRRRFCVCVGR_FLSFPTTKTYFPHFDLSHGSAQVKGHGAK_RGGRLCYCRRRFCVCCSP_GGYIALSGSINVIDTAVRLVGSPGIVAGS_RADTQTYQPYNKDWIKEKIYVLLRRQAQQAGK_IPAMEPAARVKRSPGYGGCSPRWACGGYG_FAEPLPSEEEGESYSKEPPEMEKRYGGFM_LSCKRGTCHFGRCPSHLIKGSCSGG_VTCFCRRRGCASRERLIGYFDLGTQSTVSAVA_ACYCRIPACLAGERRYGTCFYRRRVWAFCC_DTHFPICIFCCGCCHRSKCGMCCKT_TYMPVEEGEYIVNISYADQPKKNSPFTAKKQPGPKVDLSGVKAYGPG_RTCRCRFGRCFRRESYSGSCNINGRISSLCCR_RTCRCRFGRCFRRESYSGSCNINGRIFSLCCR_GFGCPLNQGACHRHCRSIRRRGGYCAGFFKQTWLLP_RRTCRCRFGRCFRRESYSGSCNINGRISSLCCR_RRTCRCRFGRCFRRESYSGSCNINGRIFSLCCR_VTCFCRRRGCASRERLIGYCRFGNTIYGLCCRR_VTCFCRRRGCASRERHIGYCRFGNTIYRLCCRR_GFGCPFDQGACHRHCQSIGRRGGYCAGFIKQTCTCYHN_GFGCPLNQGACHNHCRSIRRRGGYCSGIIKQTCTCYRN_LFCKRGTCHFGRCPSHLIKVGSCFGFRSCCKWPWDA_GGYYCPFFQDKCHRHCRSFGRKAGYCEGFLKKTCTCV_GFGCPFNQGACHRHCRSIRRRGGYCAGLFKQTCTCYR_GFGCPFNQGACHRHCRSIGRRGGYCAGLFKQTCTCYSR_GGYYCPFRQDKCHRHCRSFGRKAGYCGGFLKKTCICV_GFGCPLNQGACHRHCRSIRRRGGYCAGFFKQTCCYRN_GGYYCPFFQDKCHRHCRSFGRKAGYCGGFLKKTCICV_GGYYCPFFQDKCHRHCRSFGRKAGYCGGFLKKTCMLC_GFGCPFNQGACHRHCRRIRRRGGYCAGLFKQTCTCYR_SVSCLRNKGVCMPGKCAPKMKQIGTCGMPQVKCCKRK_YVSCLFRGARCRVYSGRSCCFGYYCRRDFPGSIFGTCSRRNF_YITCLFRGARCRVYSGRSCCFGYYCRRDFPGSIFGTCSRRNF_YVSCLFRGARCRVYRGRSCCFGYYCRRDFPGSIFGTCSRRNF_GFGCPGNQLKCNNHCKSISCRAGYCDAATLWLRCTCTDCNGKK_GFGCPNNYQCHRHCKSIPGRCGGYCGGWHRLPCTCYRCG_YSSGYTRPLPKPSRPIFIRPIGCDVCYGIPSSTARLCCFRYGDCCHR_HSHACTSYWCGKFCGTASCTHYLCRVLHPGKMCACVHCSR_HSSGYTRPLPKPSRPIFIRPIGCDVCYGIPSSTARLCCFRYGDCCHR_HSSGYTRPLRKPSRPIFIRPIGCDVCYGIPSSTARLCCFRYGDCCHL_YRGGYTGPIPRPPPIGRPPFRPVCNACYRLSVSDARNCCIKFGSCCHLVK_YRGGYTGPIPRPPPIGRPPLRLVVCACYRLSVSDARNCCIKFGSCCHLVK_KDRPKKPGLCPPRPQKPCVKECKNDDSCPGQQKCCNYGCKDECRDPIFVG_QGYKGPYTRPILRPYVRPVVSYNACTLSCRGITTTQARSCSTRLGRCCHVAKGYS_QGCKGPYTRPILRPYVRPVVSYNACTLSCRGITTTQARSCCTRLGRCCHVAKGYS_QGCKGPYTRPTLRPYVRPVVSYNACTLSCRGITTTQARSCCTRLGRCCHVAKGYR_QVYKGGYTRPIPRPPPFVRPLPGGPIGPYNGCPVSCRGISFSQARSCCSRLGRCCHVGKGYS_DHHHDHGHDDHEHEELTLEKIKEKIKDYADKTPVDQLTERVQAGRDYLLGKGARPSHLPARVDRHLSKLTAAEKQELADYLLTFLH_TCRYWCKTPENQTYCCEDEREIPSKVGLKPGKCPPVRPVCPPTRGFFEPPKTCSNDGSCYGADKCCFDRCLGEHVCKPIQTRG
VTLRKLWEGVKSTF_GTLGKLLGSGQKHF_VTLGKLWEGVKSTF_VTLRKLWEGVKSP_VILGKLSEGVKSTF_VILGKLWEGVKSTF_VTLGNLWEGVKSTF_VILGNLWEGVKSTF_GLPWTLRPLATLS_GTLGKLLGSGHKHF_VTLGKLWEGVKRPF_VTLGKLWEGVKRRF_VTLGKLWEGVKRTF_RTLGKLWEGVKSTF_RTLGKLWEGVNSTF_GTLGKLWEGSKIHH_GTLGKLWEGVKSNV_GTLGKLWEGVKSTF_GTLGKLWEGVKSTI_VTLRKLWEGVKVP_GTLGKLLGRGQKHF_VILGKLWEGVKRTF_FTGAVAGLLSKIF_GTLGKLWEGVKSIF_VILGKLWEGVKSP_VILGKLWEGVKSS_GTLGKLWEGVKSII_VILGTLWEGVKRTF_FIGAVAGLLRKTF_FIGAVAGLLSKIF_SLFSLIPSAIRGLIRAF_GTLGNLWEGVKSTF_VTLGKLWEGVNTYV_GLPWKLRPLATLS_VTLGKLWGGVKSTF_RTLGKLWEGGQINV_RTLGKLWEGVKRTF_RTLGKLWEGVRKYL_GLALDSSSAGNLV_VILGKLGSVLNQP_GTLGKLWEGVKFNY_GTLGKLWEGVKRTL_VILGRFGKALRAP_VTLGKLWEGVKQR_VTLGKLWEGVKSL_GTLGKLVSQRAKTL_GLSWTLRPLATLS_GTLGKLWEGVKSR_VILGKLWESGKVNL_GFWGSLWEGVKRVV_FLWGLIPGATSAVTRLSR_FVGAVAGLLSKIF_GLAVDSAALGHFE_FIGAVAGLLSKTL_GLPWILRPLAILSG_GTLANYLVVARNT_GTLGIVVGSRKKHF_GLPWILRPLAILIS_FLWGLIPGATSAVTRFP_GTLGKLLGSGQKHC_GTLGKLLGSGTEAF_VTLGKLWEGVKEYV_VTLGKLWEGVKVDV_GTLGKLWEGGQINL_GTLGKLWEGGQTNA_GTLGKLWEGVKSDV_GTLGKLWEGVRVDL_GTLGKLWEGVSSTF_GTLVNSGSVSSRR_GLPWTLLGGFSSA_FLWGLIPGATSAVTRLIKR_GFWGSLWEGVKSVV_FIGAVAGLLSKTC_FIGAVAELLSKTF_VTLGKLWSA_VPLGKLWEGVKRTF_GLPWTLLTLVVLSG_GTLGKLLGSGQNAL_GLPWRFARSLP_GLPWTLLALVVLSG_GLPWTLRPLPHF_GLPWILLALVVLSG_GTLGKLLGSGQKP_GTLGKLWEGVKPP_GTLGKLWEGVKSI_GTLGKLWEGVKSN_GTLGKLWEGVKLM_RTLGKLWEGVRVL_FTGAVAGLLRKTL_GFWGSLWEGVKRV_YTGAVAGLVSKTF_GILGKLWEGVKSIL_GLPWILRPSAILRG_GTLGKLLVSGQKHF_GILGKLWEGVKSIF_FLWGLIPSATRAVTRLRR_FIGAVAGLMSKIF_FIGAVAGLLRKL_FIGAVAGLLRRH_FIGAVAGLLSKS_FLWGLIPGATSAGRG_GTLGKLWEGVKIYL_GLPWILLRWLFFRG_GLPWILLRWLFFR_GTLGKLLWVRPKTL_FLGMIPGLMVVLLAR_SLFRLTPSAIHGLTRAF_FLGTDTWFDGSTAGAV_SLFRLTPSVIRGLIRAF_FVGMIPGLTGGLIRAFK_FLGMIPGLIGGLISAFK_VILGNCGSVSNLR_FLGMIPGLTGGLIYAFK_SLFSLIPSATRGIDSRF_VTLGKLWEGV_FFSLIPSLVGGLISAFK_FTGAVRGVTFENF_GTLGTAARFWSEAL_GTLGKLWEGVKEYL_SLFSLTRPPSVGLFEH_FRGMIPGLTGGLISAL_GFGAHYGSASRE_GFWGSLWEGVKSV_GLPWTLLGGF_FIRAVAGLLSKTC_FLWGLIPGAISAVTSLIKK_FLWGLIPGAISAVTSLIKN_SYSMEHFRWGKPV_GFGAHYGSGLRVL_FLGMIPGLTWRAHFRV_RTLGKAVGGG_GLPWILLGGYSF_FLGMFPVSLGGLTSV_SLFSLIPSAIRGLTRH_GTLGRVMGGRKIYL_FLWGSFRGRHLP_GLPWTLRPLAPY_FTGAVAGLHGKP_GLPWTLRTFRHAK_FLGMIPGLMVVLLARS_GFWGSLGEGVKRV_AFWGRLWEGVKSVV_GILGKVVGGR_FLGVSFPARQAR_VILGKLWEGVKRR_GILGKLWEGVSRF_FLWGLTPGAISAVTSLLK_DLPWILLRWLFFRG_FIGAVAGLVSKIF_GTLGKLWEGVKYYI_FIGAVAAYYPKH_FLWGLIPGAISAVTSLN_GLPWILLRWFFFRG_SLFRLIPRASVA_FLFSLIPSAISGLISAF_FLFSLIPLATSGLISAF_FRGMIPGLIGGLISAFK_FLWGLIPDAISAVTSLIKN_FFSLTPRLVGGLISAFK_GLAMDSAAMVVFSW_GTLARCGKA_FTGAVAWAFTQDF_VASMDFITVAILPW_LFGLIPSHIGGLVSAFK_VTLARCGSG_SLFSLIPSATRGLTRAF_FLFSLIPSATSGLTRAF_FFSLLPSLIGGLVSAIK_LFGLIPSLIGGLVSAFK_VTLGKYVGGCQTHF_FFSLIPSLVGGLRSAFK_SLFSLIPRATRGLIRAF_FFSLIASLVGGLISAFK_GTLGKLWEVSNQF_VILGKLWEG_GFWGSLWEGVSRW_GILGQLWEGVKSIF_FLFRLIPSATTGLVSATRN_GLPWILLRGCSSV_FLFRLIPSVIAGLVSAIRN_GFWAAFGSG_FLFSLIPSAIAGLVSAIRN_FLFSLIPSVIAGLVSAIRN_FFSLILV_GLPWTLLGGFSSC_FFSLTPRLGRRSDIRLQ_SLFSLTPSANEV_LFGLTPSLIGGLVSAFK_FIGAVAGVALENL_FLFSLTSFRNLGFDFRF_SLGLSQGCSVKF_GTLGKLCEGVKRIF_YLSDDSWPNGGSLRAL_FIGAVAAYCQKS_GLPWILLRWLCFRG_FLLGPHTSCYIPVSHPA_FLWGLTPGATSRCHTPH_FLFSLTPSAISGLISAF_GFGGVCGSGLNQ_VILGQAVGSC_SLFYPHTVCHPRANSRF_GFWGRLSGGCKICS_AIFIFIRWLLKLGHHGRAPP_RAVDYVIVAAAFACVSA_FLFSLTPRVNCSACVGDTE_RGGRLCYCRRRFCVCVGP_RGGRLCYCRRRFCVCVGR_FLSFPTTKTYFPHFDLSHGSAQVKGHGAK_RGGRLCYCRRRFCVCCSP_GGYIALSGSINVIDTAVRLVGSPGIVAGS_RADTQTYQPYNKDWIKEKIYVLLRRQAQQAGK_IPAMEPAARVKRSPGYGGCSPRWACGGYG_FAEPLPSEEEGESYSKEPPEMEKRYGGFM_LSCKRGTCHFGRCPSHLIKGSCSGG_VTCFCRRRGCASRERLIGYFDLGTQSTVSAVA_ACYCRIPACLAGERRYGTCFYRRRVWAFCC_DTHFPICLFCCGCCHRSKCGMCCKT_DTHFPICIFCCGCCHRSKCGMCCKT_TYMPVEEGEYIVNISYADQPKKNSPFTAKKQPGPKVDLSGVKAYGPG_RTCRCRFGRCFRRESYSGSCNINGRISSLCCR_RTCRCRFGRCFRRESYSGSCNINGRIFSLCCR_GFGCPLNQGACHRHCRSIRRRGGYCAGFFKQTWLLP_RRTCRCRFGRCFRRESYSGSCNINGRISSLCCR_RRTCRCRFGRCFRRESYSGSCNINGRIFSLCCR_VTCFCRRRGCASRERLIGYCRFGNTIYGLCCRR_GFGCPFNQGACHRHCRSMVVAVATVQVCSRKPVRAIR_VTCFCRRRGCASRERHIGYCRFGNTIYRLCCRR_GFGCPFDQGACHRHCQSIGRRGGYCAGFIKQTCTCYHN_GFGCPLNQGACHNHCRSIRRRGGYCSGIIKQTCTCYRN_LFCKRGTCHFGRCPSHLIKVGSCFGFRSCCKWPWDA_GGYYCPFFQDKCHRHCRSFGRKAGYCEGFLKKTCTCV_GFGCPFNQGACHRHCRSIRRRGGYCAGLFKQTCTCYR_GFGCPFNQGACHRHCRSIGRRGGYCAGLFKQTCTCYSR_GGYYCPFRQDKCHRHCRSFGRKAGYCGGFLKKTCICV_GFGCPLNQGACHRHCRSIRRRGGYCAGFFKQTCCYRN_GGYYCPFFQDKCHRHCRSFGRKAGYCGGFLKKTCICV_GGYYCPFFQDKCHRHCRSFGRKAGYCGGFLKKTCMLC_GGYYCPFFQDKCHRHCRRFGRKAGYCGGFLKKTCCY_GFGCPFNQGACHRHCRRIRRRGGYCAGLFKQTCTCYR_SVSCLRNKGVCMPGKCAPKMKQIGTCGMPQVKCCKRK_YVSCLFRGARCRVYSGRSCCFGYYCRRDFPGSIFGTCSRRNF_YITCLFRGARCRVYSGRSCCFGYYCRRDFPGSIFGTCSRRNF_YVSCLFRGARCRVYRGRSCCFGYYCRRDFPGSIFGTCSRRNF_GFGCPGNQLKCNNHCKSISCRAGYCDAATLWLRCTCTDCNGKK_GFGCPNNYQCHRHCKSIPGRCGGYCGGWHRLPCTCYRCG_YSSGYTRPLPKPSRPIFIRPIGCDVCYGIPSSTARLCCFRYGDCCHR_HSHACTSYWCGKFCGTASCTHYLCRVLHPGKMCACVHCSR_HSSGYTRPLPKPSRPIFIRPIGCDVCYGIPSSTARLCCFRYGDCCHR_HSSGYTRPLRKPSRPIFIRPIGCDVCYGIPSSTARLCCFRYGDCCHL_YRGGYTGPIPRPPPIGRPPFRPVCNACYRLSVSDARNCCIKFGSCCHLVK_YRGGYTGPIPRPPPIGRPPLRLVVCACYRLSVSDARNCCIKFGSCCHLVK_KDRPKKPGLCPPRPQKPCVKECKNDDSCPGQQKCCNYGCKDECRDPIFVG_QGYKGPYTRPILRPYVRPVVSYNACTLSCRGITTTQARSCSTRLGRCCHVAKGYS_QGCKGPYTRPILRPYVRPVVSYNACTLSCRGITTTQARSCCTRLGRCCHVAKGYS_QGCKGPYTRPTLRPYVRPVVSYNACTLSCRGITTTQARSCCTRLGRCCHVAKGYR_QVYKGGYTRPIPRPPPFVRPLPGGPIGPYNGCPVSCRGISFSQARSCCSRLGRCCHVGKGYS_DHHHDHGHDDHEHEELTLEKIKEKIKDYADKTPVDQLTERVQAGRDYLLGKGARPSHLPARVDRHLSKLTAAEKQELADYLLTFLH_TCRYWCKTPENQTYCCEDEREIPSKVGLKPGKCPPVRPVCPPTRGFFEPPKTCSNDGSCYGADKCCFDRCLGEHVCKPIQTRG
VILGKLSEGVKSHV_ITLGKLSEGVKSTF_VTLRKLWEGVKSTF_GTLGKLLGSGQKHF_VTLGKLWEGVKSTF_GLPWKLRPLALL_VILGKHLRSGEINV_VTLRKLWEGVKSP_VILGKLSEGVKSTF_GTLGKLLGERAERI_VILGKLWEGVKSTF_VTLGNLSEGVKSTF_VTLGNLWEGVKSTF_FLGTDTWFDGRTAGGS_VILGNLWEGVKSTF_VTLRQALGSGKIS_VTLGKLREGVKSTF_VTLRKLWEGVKSRL_VTLRKLWEGVKSTL_GLPWTLRPLATLR_GLPWTLRPLATLS_GTLGKLLGSGHKHF_GTLGKLLGSGHKQL_VTLGKLWEGVKRPF_VTLGKLWEGVKRRF_VTLGKLWEGVKRTF_VTLGKLWEGVKRTV_VTLRKLWEGVKLNI_RTLGKLWEGVKSTF_RTLGKLWEGVNSTF_VTLGNLWEGVKRTF_GTLGKLWEGSKIHH_GTLGKLWEGVKSNV_GTLGKLWEGVKSTF_GTLGKLWEGVKSTI_VTLRKLWEGVKPP_VTLRKLWEGVKVH_VTLRKLWEGVKVP_GTLGKLLGRGQKHF_GILGKLLGSGHKHF_VILGKLTEGVKSTF_VILGKLSEGVKST_VILGKLWEGVKATF_VILGKLWEGVKRTF_GLPWTFAALRNTK_VILGNLWEGVKRTF_FTGAVAGLLSKIF_GTLGKLWEGVKSIF_VILGKLWEGVKSP_VILGKLWEGVKSS_GTLGKLWEGVKSII_VILGTLWEGVKRTF_FIGAVAGLLRKTF_FIGAVAGLLSKIF_SLFSLIPSAIRGLIRAF_GTLGNLWEGVKSTF_VTLGETLGSRQSGR_VTLGKLWEGVNTYV_GTYSEAVGSRKIKR_GLPWKLRPLATLS_RTLGELWEGVKRTF_VTLGILWEGVKSTF_VTLRKLWDGVKRP_VTLGKLWGGVKSTF_VTLRKLWEGVKA_VTLGNLWQGVKRTF_VTLGNLWEGLKVH_RTLGKLWEGGQINV_RTLGKLWEGVKRTF_RTLGKLWEGVRKYL_GLALDSSSAGNLV_VTLGNLWEGVKQH_VILGKLGSVLNQP_GTLGKLWEGVKFNY_GTLGKLWEGVKRTL_VILGRFGKALRAP_VTLGKLWEGVKQR_VTLGKLWEGVKSL_VTLGKLWEGVKST_GTLGKLVSQRAKTL_GLSWTLRPLATLS_GTLGKLWEGVKSR_VILGKLSEGVKSP_VILGKLWESGKVNL_VILGKLWEGVKSNV_GFWGSLWEGVKRVV_FLWGLIPGATSAVTRLSR_FVGAVAGLLSKIF_GLAVDSAALGHFE_FIGAVAGLLSKTL_GLPWILRPLAILSG_GTLANYLVVARNT_GTLVKLWEGVKSI_GTLGIVVGSRKKHF_GLPWILRPLAILIS_FLWGLIPGATSAVTRFP_GTLGKLLGSGQKHC_GTLGKLLGSGTEAF_VTLGKLWEGVKEYV_VTLGKLWEGVKVDV_VTLGNLWEGVKST_GTLGKLWEGGQINL_GTLGKLWEGGQTNA_GTLGKLWEGVKSDV_GTLGKLWEGVRVDL_GTLGKLWEGVSSTF_GTLVNSGSVSSRR_GLPWTLLGGFSSA_VTLGKSMGGRKINF_FLWGLIPGATSAVTRLIKR_GFWGSLWEGVKSVV_GTLGNYLAPVTNI_VTLRKAVGSREIT_FIGAVAGLLSKTC_RTWGRFGSAVRST_GFGGSLRFREP_FIGAVAELLSKTF_VTLGKLWSA_VPLGKLWEGVKRTF_GLPWTLLTLVVLSG_GTLGKLLGSGQNAL_VTLGKLWEGFKRPF_GLPWRFARSLP_GLPWTLLALVVLSG_GLPWTLRPLPHF_GLPWILLALVVLSG_GTLGKLLGSGQKP_GTLGKLLGRGSEAF_GTLGKLWEGVKPP_GTLGKLWEGVKSI_GTLGKLWEGVKSN_GTLGKLWEGVKLM_RTLGKLWEGVRVL_GFWGSLWEGVKR_FTGAVAGLLRKTL_GFWGSLWEGVKRV_YTGAVAGLVSKTF_GILGKLWEGVKSIL_GLPWILRPSAILRG_GTLGKLLVSGQKHF_GILGKLWEGVKSIF_FLWGLIPSATRAVTRLRR_FIGAVAGLMSKIF_FIGAVAGLLRKL_FIGAVAGLLRRH_FIGAVAGLLSKS_VTLRKLWEVVKRTF_FLWGLIPGATSAGRG_GTLGKLWEGVKIYL_GLPWILLRWLFFRG_GLPWILLRWLFFR_GTLGKLLWVRPKTL_FLGMIPGLMVVLLAR_SLFRLTPSAIHGLTRAF_VTLARCGKVSKVH_FLGTDTWFDGSTAGAV_SLFRLTPSVIRGLIRAF_FVGMIPGLTGGLIRAFK_FLGMIPGLIGGLISAFK_VILGNCGSVSNLR_FLGMIPGLTGGLIYAFK_SLFSLIPSATRGIDSRF_VTLGKLWEGV_VTRGETVGGGKEHL_FFSLIPSLVGGLISAFK_FTGAVRGVTFENF_GTLGTAARFWSEAL_GTLGKLWEGREKQC_GTLGKLWEGVKEYL_SLFSLTRPPSVGLFEH_GTLGKLLEGGQINL_FRGMIPGLTGGLISAL_GFGAHYGSASRE_GFWGSLWEGVKSV_GLPWTLLGGF_FIRAVAGLLSKTC_FLWGLIPGAISAVTSLIKK_FLWGLIPGAISAVTSLIKN_VTLRKLGSV_SYSMEHFRWGKPV_GFGAHYGSGLRVL_FLGMIPGLTWRAHFRV_RTLGKAVGGG_GLPWILLGGYSF_VTLRKLWEGMKSTF_FLGMFPVSLGGLTSV_SLFSLIPSAIRGLTRH_GTLGRVMGGRKIYL_FLWGSFRGRHLP_GLPWTLRPLAPY_FTGAVAGLHGKP_GLPWTLRTFRHAK_VILGKAMGGGKVDF_FLGMIPGLMVVLLARS_GFWGSLGEGVKRV_AFWGRLWEGVKSVV_GLPWTLRPLHT_GILGKVVGGR_FLGVSFPARQAR_VILGKLWEGVKRR_GILGKLWEGVSRF_FLWGLTPGAISAVTSLLK_DLPWILLRWLFFRG_FIGAVAGLVSKIF_GTLGKLWEGVKYYI_FIGAVAAYYPKH_FLWGLIPGAISAVTSLN_GLPWILLRWFFFRG_SLFRLIPRASVA_FLFSLIPSAISGLISAF_FLFSLIPLATSGLISAF_GFWGSLWEGVYA_FRGMIPGLIGGLISAFK_FLWGLIPDAISAVTSLIKN_FFSLTPRLVGGLISAFK_GLAMDSAAMVVFSW_GTLARCGKA_FTGAVAWAFTQDF_VASMDFITVAILPW_LFGLIPSHIGGLVSAFK_VILGNCGSVK_VTLARCGSG_SLFSLIPSATRGLTRAF_FLFSLIPSATSGLTRAF_FFSLLPSLIGGLVSAIK_LFGLIPSLIGGLVSAFK_VTLGKYVGGCQTHF_VTLGKLWEGG_FFSLIPSLVGGLRSAFK_SLFSLIPRATRGLIRAF_FFSLIASLVGGLISAFK_GTHSQIAGVGAEAL_RTLGKLWEEGPST_GTLGKLWEVSNQF_VILGKLWEG_FFSLNHPWWGVYGPRL_GFWGSLWEGVSRW_FLWGLTTGRHLCWPR_GILGQLWEGVKSIF_GLPWTPITLALLPS_FLFRLIPSATTGLVSATRN_GLPWILLRGCSSV_FLFRLIPSVIAGLVSAIRN_GFWAAFGSG_FLFSLIPSAIAGLVSAIRN_FLFSLIPSVIAGLVSAIRN_FFSLILV_GLPWTLLGGFSSC_FFSLTPRLGRRSDIRLQ_SLFSLTPSANEV_LFGLTPSLIGGLVSAFK_VTLGKLRGSCQIDF_FIGAVAGVALENL_FLFSLTSFRNLGFDFRF_SLGLSQGCSLKF_SLGLSQGCSVKF_FLFSLIPLATRGLTRAY_GTLGKLCEGVKRIF_YLSDDSWPNGGSLRAL_FIGAVAAYCQKS_GLPWILLRWLCFRG_FLLGPHTSCYIPVSHPA_LFGLTPSLIGGLVSALQ_FLWGLTPGATSRCHTPH_FLFSLTPSAISGLISAF_GFGGVCGSGLNQ_VILGQAVGSC_VTLGNCGFCIQST_SLFYPHTVCHPRANSRF_GFWGRLSGGCKICS_AIFIFIRWLLKLGHHGRAPP_FLFSLIPSVTLAWCPRHV_RAVDYVIVAAAFACVSA_FLFSLTPRVNCSACVGDTE_RGGRLCYCRRRFCVCVGP_RGGRLCYCRRRFCVCVGR_FLSFPTTKTYFPHFDLSHGSAQVKGHGAK_RGGRLCYCRRRFCVCCSP_GGYIALSGSINVIDTAVRLVGSPGIVAGS_RADTQTYQPYNKDWIKEKIYVLLRRQAQQAGK_IPAMEPAARVKRSPGYGGCSPRWACGGYG_FAEPLPSEEEGESYSKEPPEMEKRYGGFM_LSCKRGTCHFGRCPSHLIKGSCSGG_VTCFCRRRGCASRERLIGYFDLGTQSTVSAVA_ACYCRIPACLAGERRYGTCFYRRRVWAFCC_DTHFPICLFCCGCCHRSKCGMCCKT_DTHFPICIFCCGCCHRSKCGMCCKT_TYMPVEEGEYIVNISYADQPKKNSPFTAKKQPGPKVDLSGVKAYGPG_RTCRCRFGRCFRRESYSGSCNINGRISSLCCR_RTCRCRFGRCFRRESYSGSCNINGRIFSLCCR_GFGCPLNQGACHRHCRSIRRRGGYCAGFFKQTWLLP_RRTCRCRFGRCFRRESYSGSCNINGRISSLCCR_RRTCRCRFGRCFRRESYSGSCNINGRIFSLCCR_VTCFCRRRGCASRERLIGYCRFGNTIYGLCCRR_GFGCPFNQGACHRHCRSMVVAVATVQVCSRKPVRAIR_VTCFCRRRGCASRERHIGYCRFGNTIYRLCCRR_GFGCPFDQGACHRHCQSIGRRGGYCAGFIKQTCTCYHN_GFGCPLNQGACHNHCRSIRRRGGYCSGIIKQTCTCYRN_LFCKRGTCHFGRCPSHLTKVGSCFGFRSCCKWPWDA_LFCKRGTCHFGRCPSHLIKVGSCFGFRSCCKWPWDA_GGYYCPFFQDKCHRHCRSFGRKAGYCEGFLKKTCTCV_GFGCPFNQGACHRHCRSIRRRGGYCAGLFKQTCTCYR_GFGCPFNQGACHRHCRSIGRRGGYCAGLFKQTCTCYSR_GGYYCPFRQDKCHRHCRSFGRKAGYCGGFLKKTCICV_GFGCPLNQGACHRHCRSIRRRGGYCAGFFKQTCCYRN_GGYYCPFFQDKCHRHCRSFGRKAGYCGGFLKKTCICV_GGYYCPFFQDKCHRHCRSFGRKAGYCGGFLKKTCMLC_GGYYCPFFQDKCHRHCRRFGRKAGYCGGFLKKTCCY_GFGCPFNQGACHRHCRRIRRRGGYCAGLFKQTCTCYR_SVSCLRNKGVCMPGKCAPKMKQIGTCGMPQVKCCKRK_GFGCPFNQGACHRHCRRIGRRGGYCPGLFKQTCTCYRR_YVSCLFRGARCRVYSGRSCCFGYYCRRDFPGSIFGTCSRRNF_YITCLFRGARCRVYSGRSCCFGYYCRRDFPGSIFGTCSRRNF_YVSCLFRGARCRVYRGRSCCFGYYCRRDFPGSIFGTCSRRNF_GFGCPGNQLKCNNHCKSISCRAGYCDAATLWLRCTCTDCNGKK_GFGCPNNYQCHRHCKSIPGRCGGYCGGWHRLPCTCYRCG_YSSGYTRPLPKPSRPIFIRPIGCDVCYGIPSSTARLCCFRYGDCCHR_HSHACTSYWCGKFCGTASCTHYLCRVLHPGKMCACVHCSR_HSSGYTRPLPKPSRPIFIRPIGCDVCYGIPSSTARLCCFRYGDCCHR_HSSGYTRPLRKPSRPIFIRPIGCDVCYGIPSSTARLCCFRYGDCCHL_YRGGYTGPIPRPPPIGRPPFRPVCNACYRLSVSDARNCCIKFGSCCHLVK_YRGGYTGPIPRPPPIGRPPLRLVVCACYRLSVSDARNCCIKFGSCCHLVK_KDRPKKPGLCPPRPQKPCVKECKNDDSCPGQQKCCNYGCKDECRDPIFVG_QGYKGPYTRPILRPYVRPVVSYNACTLSCRGITTTQARSCSTRLGRCCHVAKGYS_QGCKGPYTRPILRPYVRPVVSYNACTLSCRGITTTQARSCCTRLGRCCHVAKGYS_QGCKGPYTRPTLRPYVRPVVSYNACTLSCRGITTTQARSCCTRLGRCCHVAKGYR_QVYKGGYTRPIPRPPPFVRPLPGGPIGPYNGCPVSCRGISFSQARSCCSRLGRCCHVGKGYS_DHHHDHGHDDHEHEELTLEKIKEKIKDYADKTPVDQLTERVQAGRDYLLGKGARPSHLPARVDRHLSKLTAAEKQELADYLLTFLH_TCRYWCKTPENQTYCCEDEREIPSKVGLKPGKCPPVRPVCPPTRGFFEPPKTCSNDGSCYGADKCCFDRCLGEHVCKPIQTRG
VTLGKLSEGVKSHV_VILGKHLRSGEANV_VILGKLSEGVKSHV_ITLGKLSEGVKSTF_VTLRKLWEGVKSTF_VTLRKLWEGVKSTI_GTLGKLLGSGQKHF_VTLGKLWEGVKSAF_VTLGKLWEGVKSTF_GLPWKLRPLALL_VTLRTLWEGVKSTF_VILGKHLRSGEINV_VTLRKLWEGVKSP_VILGKLSEGVKSTF_GTLGKLLGERAERI_GTLGKLLASGQKHF_VILGKLWEGVKSTF_GTLGKLLGWVKRT_ITLGKLSEGRQIDF_VTLGNLSEGVKSTF_VTLGNLWEGVKSTF_FLGTDTWFDGRTAGGS_VILGNLWEGVKSTF_VTLRQALGSGKIS_VTLGNLSEGVKRTF_TTLGKLSEGVKSSF_VMLGKHLRSGETNV_VTLGKLREGVKSTF_ITLGKLREGLSLR_VTLRKLWEGVKSRL_VTLRKLWEGVKSTL_GLPWTLRPLATLR_GLPWTLRPLATLS_VTLRKLWEGVSP_GTLGKLLGSGHKHF_GTLGKLLGSGHKQL_VTLGKLWEGVKRPF_VTLGKLWEGVKRRF_VTLGKLWEGVKRTF_VTLGKLWEGVKRTV_GFPWKLRPLALL_GALGKLLGRGQKHF_VTLRKLWEGVKLNI_RTLGKLWEGVKSTF_RTLGKLWEGVNSTF_VTLGNLWEGVKRTF_VTLRKLWEGVNINI_GTLGKLWEGSKIHH_GTLGKLWEGVKSNV_GTLGKLWEGVKSTF_GTLGKLWEGVKSTI_VTLRKLWEGVKPP_VTLRKLWEGVKRP_VTLRKLWEGVKVH_VTLRKLWEGVKVP_GTLGKLLGSGQKH_GTLGKLLGRGQKHF_GILGKLLGSGHKHF_VILGKLREGVKSHV_VILGKLTEGVKSTF_VILGKLSEGVKST_VILGKLWEGVKATF_VILGKLWEGVKRTF_GLPWTFAALRNTK_VILGNLWEGVKRTF_FTGAVAGLLSKIF_GTLGKLWEGVKSIF_VILGKLWEGVKSP_VILGKLWEGVKSS_GTLGKLWEGVKSII_VILGTLWEGVKRTF_VILGTLWEGVKRTS_FIGAVAGLLRKTF_FIGAVAGLLSKIF_SLFSLIPSAIRGLIRAF_GTLGKLWEGGQTIL_GTLGNLWEGVKSTF_VTLGETLGSRQSGR_VTLGKLWEGVNTYV_GTLGKLLGERAEPN_GTYSEAVGSRKIKR_GLPWKLRPLATLS_RTLGELWEGVKRTF_GLPWKLRPLALS_VTLGKLAEGVKRHV_VTLGILWEGVKSTF_VTLRKLWDGVKRP_VTLRKLWEGANH_VTLRKLWEGAKSP_VTLGKLWGGVKSTF_VTLRKLWEGVKA_VTLGNLWQGVKRTF_VTLGNLWEGLKVH_RTLGKLWEGGQINV_RTLGKLWEGVKRTF_RTLGKLWEGVRKYL_GLALDSSSAGNLV_VTLGNLWEGVKQH_VILGKLGSVLNQP_GTLGKLWEGVKFNY_GTLGKLWEGVKRTL_VILGRFGKALRAP_GTLGKLLGSGQKT_VTLGKLWEGVKQR_VTLGKLWEGVKSL_VTLGKLWEGVKST_GTLGKLVSQRAKTL_VILGQLWEGVKRTF_VTLRKLLEGVKSP_GLSWTLRPLATLS_GTLGKLWEGVKSR_VILGKLSEGVKSP_VILGKLWESGKVNL_VFLGKLWEGVKRTF_VILGKLWEGVKSNV_GFWGSLWEGVKRVV_FLWGLIPGATSAVTRLSR_FVGAVAGLLSKIF_GLAVDSAALGHFE_FIGAVAGLLSKTL_GLPWILRPLAILSG_GTLANYLVVARNT_GTLVKLWEGVKSI_VTLRKLWEGVKIYV_GTLGIVVGSRKKHF_GLPWILRPLAILIS_VTLGNLWEGVKIDL_GTLGKLLVAVKRT_GTLGQATRQWSEAL_FLWGLIPGATSAVTRFP_VTLGNLSEGVKST_GTLGKLLGSGQKHC_GTLGKLLGSGTEAF_VTLGKLWEGVKEYV_VTLGKLWEGVKVDV_VTLGNLWEGVKSN_VTLGNLWEGVKST_GTLGKLWEGGQINL_GTLGKLWEGGQTNA_GTLGKLWEGVKSDV_GTLGKLWEGVRVDL_GTLGKLFGSGQKHC_GTLGKLWEGVSSTF_GTLVNSGSVSSRR_GLPWTLLGGFSSA_VTLGKSMGGRKINF_FLWGLIPGATSAVTRLIKR_GFWGSLWEGVKSVV_GTLGNYLAPVTNI_VTLGKHLRSGKTNV_VTLRKAVGSREIT_FIGAVAGLLSKTC_GLPWKLRPLAHV_RTWGRFGSAVRST_VTLRKLWEGG_GFGGSLRFREP_FIGAVAELLSKTF_VILRETSSKWGN_VTLGKLWSA_VPLGKLWEGVKRTF_GLPWTLLTLVVLSG_VTLGKLLGSGKIYL_GTLGKLLGSGQNAL_VTLGKLWEGFKRPF_GLPWRFARSLP_GLPWTLLALVVLSG_GLPWTLRPLPHF_VILGKLSEGVKSTS_GLPWILLALVVLSG_GTLGKLLGSGQKP_VTLGKFGSVLKA_GTLGKLLGRGSEAF_VILGKLVKA_GTLGKLWEGVKPP_GTLGKLWEGVKSI_GTLGKLWEGVKSN_GTLGKLWEGVKLM_VTLGNLSEVVKRTF_RTLGKLWEGVRVL_GFWGSLWEGVKR_FTGAVAGLLRKTL_GFWGSLWEGVKRV_YTGAVAGLVSKTF_GILGKLWEGVKSIL_GLPWILRPSAILRG_GTLGKLLVSGQKHF_GILGKLWEGVKSIF_FLWGLIPSATRAVTRLRR_FIGAVAGLMSKIF_FIGAVAGLMSKTS_FIGAVAGLLRKL_FIGAVAGLLRRH_FIGAVAGLLSKS_VTLRKLWEVVKRTF_FLWGLIPGATSAGRG_GTLGKLWEGVKIYL_GLPWILLRWLFFRG_GLPWILLRWLFFR_GTLGKLLWVRPKTL_GTLGKLLGSEAEAF_FLGMIPGLMVVLLAR_SLFRLTPSAIHGLTRAF_VTLARCGKVSKVH_FLGTDTWFDGSTAGAV_SLFRLTPSVIRGLIRAF_FVGMIPGLTGGLIRAFK_FLGMIPGLIGGLISAFK_VILGNCGSVSNLR_FLGMIPGLTGGLIYAFK_SLFSLIPSATRGIDSRF_VTLGKLWEGV_VTRGETVGGGKEHL_FFSLIPSLVGGLISAFK_VILGKLSEGV_GTLGKLLGSGQEAL_FTGAVRGVTFENF_GTLGTAARFWSEAL_VTRSAGAS_GTLGKLWEGREKQC_GTLGKLWEGVKEYL_SLFSLTRPPSVGLFEH_VTLGISGSVLNLP_VTLGNLSEGVKIL_GTLGKLLEGGQINL_FRGMIPGLTGGLISAL_GFGAHYGSASRE_VILCKLSEGVKSTF_GFWGSLWEGVKSV_GLPWTLLGGF_ITLGRSQSA_FIRAVAGLLSKTC_FLWGLIPDATSAVTSLLR_FLWGLIPGAISAVTSLIKK_FLWGLIPGAISAVTSLIKN_VTLGKFGKGSNQP_ITLGKLSEGGKINI_LFGLIPSLTGGLFLHL_VTLRKLGSV_SYSMEHFRWGKPV_GFGAHYGSGLRVL_FLGMIPGLTWRAHFRV_RTLGKAVGGG_FIRAVAALLSKTC_GLPWILLGGYSF_FLFSLTPSATSGLTRV_VTLRKLWEGMKSTF_FLGMFPVSLGGLTSV_VTFRKLWEGVKLNT_SLFSLIPSAIRGLTRH_GLPWKLRPLPS_VTLRKLWEGSNPH_GTLGRVMGGRKIYL_FLWGSFRGRHLP_GLPWTLRPLAPY_FTGAVAGLHGKP_GLPWTLRTFRHAK_VILGKAMGGGKVDF_GLPWKLRPLAFL_VILGNALGGRKRDI_FLGMIPGLMVVLLARS_GFWGSLGEGVKRV_AFWGRLWEGVKSVV_GLPWTLRPLHT_GILGKVVGGR_FLGVSFPARQAR_VILGKLWEGVKRR_GILGKLWEGVSRF_GTLGKLPAVVRNI_FLWGLTPGAISAVTSLLK_DLPWILLRWLFFRG_FIGAVAGLVSKIF_FIGAVAGLMSKI_GTLGKLWEGVKYYI_FIGAVAAYYPKH_FLWGLIPGAISAVTSLN_GLPWILLRWFFFRG_VTLGNLSEVLNQP_SLFRLIPRASVA_FLFSLIPSAISGLISAF_GTLGKLLGERADE_FLFSLIPLATSGLISAF_GLPGSCVHSHF_GFWGSLWEGVYA_FRGMIPGLIGGLISAFK_FLWGLIPDAISAVTSLIKN_FFSLTPRLVGGLISAFK_GLAMDSAAMVVFSW_GTLARCGKA_FLWGLTPGAIRAVTSLL_FTGAVAWAFTQDF_VASMDFITVAILPW_LFGLIPSHIGGLVSAFK_VILGNCGSVK_VTLARCGSG_SLFSLIPSATRGLTRAF_FLFSLIPSATSGLTRAF_FLFRLIPFATRGLTRAY_FFSLLPSLIGGLVRAIK_FFSLLPSLIGGLVSAIK_LFGLIPSLIGGLVSAFK_VTLGKYVGGCQTHF_VTLGKLWEGG_FFSLIPSLVGGLRSAFK_SLFSLIPRATRGLIRAF_FFSLIASLVGGLISAFK_GTHSQIAGVGAEAL_RTLGKLWEEGPST_GTLGKLWEVSNQF_VILGKLWEG_GFWGSLWEGVKM_FFSLNHPWWGVYGPRL_GFWGSLWEGVSRW_FLWGLTTGRHLCWPR_GILGQLWEGVKSIF_GLPWTPITLALLPS_FLFRLIPSATTGLVSATRN_GLPWILLRGCSSI_GLPWILLRGCSSV_FLFRLIPSVIAGLVSAIRN_GFWAAFGSG_FLFSLIPSAIAGLVSAIRN_FLFSLIPSVIAGLVSAIRN_FFSLILV_VILAETPSLGRDKC_VTHGSCGSALSQP_GLPWTLLGGFSSC_FFSLTPRLGRRSDIRLQ_SLFSLTPSANEV_LFGLTPSLIGGLVSAFK_VTLGKLRGSCQIDF_FIGAVAGVALENL_FLFSLTSFRNLGFDFRF_SLGLSQGCSLKF_FLFRLIPSLLWHGVRVT_SLGLSQGCSVKF_VTLGKTLGGCKVI_FLFSLIPLATRGLTRAY_GTLGKLCEGVKRIF_YLSDDSWPNGGSLRAL_VILGKHLRRGRNQC_FIGAVAAYCQKS_GLPWILLRWLCFRG_FLLGPHTSCYIPVSHPA_LFGLTPSLIGGLVSALQ_FLWGLTPGATSRCHTPH_FLFSLTPSAISGLISAF_GFGGVCGSGLNQ_VILGQAVGSC_VTLGNCGFCIQST_SLFYPHTVCHPRANSRF_GFWGRLSGGCKICS_AIFIFIRWLLKLGHHGRAPP_FLFSLIPSVTLAWCPRHV_RAVDYVIVAAAFACVSA_FLFSLTPRVNCSACVGDTE_RGGRLCYCRRRFCVCVGP_RGGRLCYCRRRFCVCVGR_FLSFPTTKTYFPHFDLSHGSAQVKGHGAK_RGGRLCYCRRRFCVCCSP_GGYIALSGSINVIDTAVRLVGSPGIVAGS_RADTQTYQPYNKDWIKEKIYVLLRRQAQQAGK_TPAMEPAARVKRSPGYGGCSPRWACGGYG_IPAMEPAARVKRSPGYGGCSPRWACGGYG_FAEPLPSEEEGESYSKEPPEMEKRYGGFM_LSCKRGTCHFGRCPSHLIKGSCSGG_LFCKRGTCHFGRCPSHLIKVELLLWVPKLL_VTCFCRRRGCASRERLIGYFDLGTQSTVSAVA_GFGCPNNYQFTDIANQFRVDAVVIAGAGTACRVHATDV_ACYCRIPACLAGERRYGTCFYRRRVWAFCC_DTHFPICLFCCGCCHRSKCGMCCKT_DTHFPICIFCCGCCHRSKCGMCCKT_TYMPVEEGEYIVNISYADQPKKNSPFTAKKQPGPKVDLSGVKAYGPG_RTCRCRFGRCFRRESYSGSCNINGRISSLCCR_RTCRCRFGRCFRRESYSGSCNINGRIFSLCCR_GFGCPLNQGACHRHCRSIRRRGGYCAGFFKQTWLLP_RRTCRCRFGRCFRRESYSGSCNINGRISSLCCR_RRTCRCRFGRCFRRESYSGSCNINGRIFSLCCR_VTCFCRRRGCASRERLIGYCRFGNTIYGLCCRR_GFGCPFNQGACHRHCRSMVVAVATVQVCSRKPVRAIR_HSHACTSYWCGKSAGRHRAHTTCVEYFTRGKCAPASIAV_VTCFCRRRGCASRERHIGYCRFGNTIYRLCCRR_GFGCPFDQGACHRHCQSIGRRGGYCAGFIKQTCTCYHN_GFGCPLNQGACHNHCRSIRRRGGYCSGIIKQTCTCYRN_LFCKRGTCHFGRCPSHLTKVGSCFGFRSCCKWPWDA_LFCKRGTCHFGRCPSHLIKVGSCFGFRSCCKWPWDA_GGYYCPFFQDKCHRHCRSFGRKAGYCEGFLKKTCTCV_GFGCPFNQGACHRHCRSIRRRGGYCAGLFKQTCTCYR_GFGCPFNQGACHRHCRSIGRRGGYCAGLFKQTCTCYSR_GGYYCPFRQDKCHRHCRSFGRKAGYCGGFLKKTCICV_GFGCPLNQGACHRHCRSIRRRGGYCAGFFKQTCCYRN_GGYYCPFFQDKCHRHCRSFGRKAGYCGGFLKKTCICV_GGYYCPFFQDKCHRHCRSFGRKAGYCGGFLKKTCMLC_GGYYCPFFQDKCHRHCRRFGRKAGYCGGFLKKTCCY_HSHACTSYWCGKFCGTASCTHFYVVFYILGKCAHVCTVA_GFGCPFNQGACHRHCRRIRRRGGYCAGLFKQTCTCYR_SVSCLRNKGVCMPGKCAPKMKQIGTCGMPQVKCCKRK_GFGCPFNQGACHRHCRRIGRRGGYCPGLFKQTCTCYRR_YVSCLFRGARCRVYSGRSCCFGYYCRRDFPGSIFGTCSRRNF_YITCLFRGARCRVYSGRSCCFGYYCRRDFPGSIFGTCSRRNF_YVSCLFRGARCRVYRGRSCCFGYYCRRDFPGSIFGTCSRRNF_GFVCPGNQLKCNNHCKSTSCRAGYCDAATLWLRCTCTDCNGKK_GFGCPGNQLKCNNHCKSISCRAGYCDAATLWLRCTCTDCNGKK_GFGCPNNYQCHRHCKSIPGRCGGYCGGWHRLPCTCYRCG_YSSGYTRPLPKPSRPIFIRPIGCDVCYGIPSSTARLCCFRYGDCCHR_HSHACTSYWCGKFCGTASCTHYLCRVLHPGKMCACVHCSR_HSSGYTRPLPKPSRPIFIRPIGCDVCYGIPSSTARLCCFRYGDCCHR_HSSGYTRPLRKPSRPIFIRPIGCDVCYGIPSSTARLCCFRYGDCCHL_YRGGYTGPIPRPPPIGRPPFRPVCNACYRLSVSDARNCCIKFGSCCHLVK_YRGGYTGPIPRPPPIGRPPLRLVVCACYRLSVSDARNCCIKFGSCCHLVK_KDRPKKPGLCPPRPQKPCVKECKNDDSCPGQQKCCNYGCKDECRDPIFVG_QGYKGPYTRPILRPYVRPVVSYNACTLSCRGITTTQARSCSTRLGRCCHVAKGYS_QGCKGPYTRPILRPYVRPVVSYNACTLSCRGITTTQARSCCTRLGRCCHVAKGYS_QGCKGPYTRPTLRPYVRPVVSYNACTLSCRGITTTQARSCCTRLGRCCHVAKGYR_QVYKGGYTRPIPRPPPFVRPLPGGPIGPYNGCPVSCRGISFSQARSCCSRLGRCCHVGKGYS_DHHHDHGHDDHEHEELTLEKIKEKIKDYADKTPVDQLTERVQAGRDYLLGKGARPSHLPARVDRHLSKLTAAEKQELADYLLTFLH_TCRYWCKTPENQTYCCEDEREIPSKVGLKPGKCPPVRPVCPPTRGFFEPPKTCSNDGSCYGADKCCFDRCLGEHVCKPIQTRG
GTLEKLLGSGQKHF_VTLGKLSEGVKSHV_VILGKHLRSGEANV_VILGKLSEGVKSHA_VILGKLSEGVKSHV_ATLGKLREGVKSHV_ITLGKLSEGVKSTF_VTLRKLWEGVKSTF_VTLRKLWEGVKSTI_VTLRKLWEGVKSTV_VALGKLWEGVKSAF_GTLGKLLGSGQKHF_VTLGKLWEGVKSAF_VTLGKLWEGVKSTF_GLPWKLRPLALL_VTLRTLWEGVKSTF_VILGKHLRSGEINV_VTLRKLWEGVKSP_GTFGKLLGSGQKHF_VILGKLSEGVKSNV_VILGKLSEGVKSTF_GTLGKLLGERAERI_GTLGKLLASGQKHF_VILGKHLRSGSRM_VILGKLWEGVKSTF_VILGKLSEGVIIPR_GTLGKLLGWVKRT_GTLGKLLAVGSKTL_ITLGKLSEGRQIDF_VTLGNLSEGVKSTF_ITLGNLSEGVKSTF_VTLRKLWEGVESTF_VTLGNLWEGVKSTF_FLGTDTWFDGRTAGGS_VILGNLWEGVKSTF_VTLRQALGSGKIS_VTLGKHLRSGEANV_VTLGNLSEGVKRTF_TTLGKLREGVKKHI_TTLGKLSEGVKSSF_VTLGKLSEGVKYHL_VMLGKHLRSGETNV_VTLRKLREGVKSTF_VTLGKLREGVKSTF_TTLGKLSEAVKSTF_ITLGKLREGLSLR_VTLRKLWEGVKSRL_VTLRKLWEGVKSTL_GLPWTLRPLATLR_GLPWTLRPLATLS_VTLRKLWEGVSP_GTLGKLLGSGHKHF_GTLGKLLGSGHKQL_VTLGKLWEGVKRPF_VTLGKLWEGVKRRF_VTLGKLWEGVKRTF_VTLGKLWEGVKRTV_VTLGKLWEGVKSTY_GFPWKLRPLALL_FTLGKLWEGVKSTF_GALGKLLGRGQKHF_VTLRKLWEGVKLNI_RTLGKLWEGVKSTF_RTLGKLWEGVNSTF_VTLGNLWEGVKRTF_VTLRKLWEGVNINI_GTLGKLWEGSKIHH_GTLGKLWEGVKSAF_GTLGKLWEGVKSNV_GTLGKLWEGVKSTF_GTLGKLWEGVKSTI_GTLGKLLGERPRE_VTLRKLWEGVKPP_VTLRKLWEGVKRP_VTLRKLWEGVKVH_VTLRKLWEGVKVP_VTLRKLWEGVRVH_GTLGKLLGSGQKH_GTLGKLLGRGQKHF_VTLVKLREGVKSHV_VTLGKLWEGVRVP_GILGKLLGSGHKHF_IILGKLSEGVKSTF_VIFGKLSEGVKRTF_VILGKLREGVKSHV_VTLGKLWEAVKSTF_VILGKLTEGVKSTF_VILGKLSEGVKST_VILGKLSEGVSHT_VILGKLWEGVKATF_VILGKLWEGVKRTF_GLPWTFAALRNTK_VILGNLWEGVKRTF_FTGAVAGLLSKIF_GTLGKLWEGVKSIF_VILGKLWEGVKSP_VILGKLWEGVKSS_GTLGKLWEGVKSII_VILGTLWEGVKRTF_VILGTLWEGVKRTS_FIGAVAGLLRKTF_FIGAVAGLLSKIF_VTLGKLSEGVKSAC_FLWGLIPGAISAVTRLN_SLFSLIPSAIRGLIRAF_GTLGKLWEGGQTIL_GTLGNLWEGVKSTF_VTLGETLGSRQSGR_VTLGKLWEGVNTYV_GTLGKLLGERAEPN_GTYSEAVGSRKIKR_VTLRNFGKALNLP_ITLGKLSEGVKSTS_VTLGKHLRSGSRT_GLPWKLRPLATLS_RTLGELWEGVKRTF_GLPWKLRPLALA_GLPWKLRPLALS_VTLGKLSEGVKSM_VTLGKLREGVNSTF_VTLGKLAEGVKRHV_VTLGNLAEGVKRHV_VTLGILWEGVKSTF_VTLRKLWDGVKRP_VTLRKLWEGANH_ITLGKLREGGSQR_VTLGKLSEGVRVM_VTLRKLWEGAKSP_VILGKHYDLGSLT_VTLGKLWGGVKSTF_VTLRKLWEGVKA_GTLGKLLGSGQQHF_VTLRKLWGGLSH_VTLGNLWQGVKRTF_VTLGNLWEGLKVH_RTLGKLWEGGQINV_RTLGKLWEGVKRTF_RTLGKLWEGVRKYL_GLALDSSSAGNLV_VTLGNLWEGVKQH_VILGKLGSVLNQP_GTLGKLWEGVKFNY_GTLGKLWEGVKRTL_VILGRFGKALRAP_GTLGKLLGSGQKT_VTLGKLWEGVKQR_VTLGKLWEGVKSL_VTLGKLWEGVKST_GTLGKLVSQRAKTL_VILGQLWEGVKRTF_VTLRKLLEGVKSP_GLSWTLRPLATLS_GTLGKLWEGVKSR_VILGKLSEGVKSP_VILGKLSEGVRVM_VILGKLWESGKVNL_VFLGKLWEGVKRTF_VILGKLWEGVKSNV_GFWGSLWEGVKRVV_FLWGLIPGATSAVTRLSR_FVGAVAGLLSKIF_GLAVDSAALGHFE_FIGAVAGLLSKTL_GLPWILRPLAILSG_GTLANYLVVARNT_GTLVKLWEGVKSI_VTLRKLWEGVKIYV_GTLGKLLGWVKPT_GTLGIVVGSRKKHF_GLPWILRPLAILIS_VTLGNLWEGVKIDL_GTLGKLLVAVKRT_GTLGQATRQWSEAL_FLWGLIPGATSAVTRFP_VTLGNLSEGVKST_VTLGKLERSGQITC_TTLGKLSEDVKSTF_GTLGKLLGSGQKHC_GTLGKLLGSGTEAF_VTLGKLWEGVKEYV_VTLGKLWEGVKSTC_VTLGKLWEGVKVDV_VTLGNLWEGVKSN_VTLGNLWEGVKST_GTLGKLWEGGQINL_GTLGKLWEGGQTNA_GTLGKLWEGVKSDV_GTLGKLWEGVRVDL_GTLGKLLGSWAETF_GTLGKLFGSGQKHC_GTLGKLWEGVSSTF_GTLVNSGSVSSRR_GLPWTLLGGFSSA_VTLGRSGSASNPP_VTLGKSMGGRKINF_FLWGLIPGATSAVTRLIKR_VTLGKLSDGGKVAR_GFWGSLWEGVKSVV_GTLGNYLAPVTNI_VTLGKHLRSGKTNV_VTLRKAVGSREIT_GTLGKLSEGVKRHV_VTLGKHLRQVKQT_VTLGKLSEASRVT_FIGAVAGLLSKTC_GLPWKLRPLAHV_RTWGRFGSAVRST_TTLGEVVRSRKKYI_GLPWKLRPLAAF_VTLRKLWEGG_GFGGSLRFREP_FIGAVAELLSKTF_VILRETSSKWGN_VTLGKLWSA_VPLGKLWEGVKRTF_GLPWTLLTLVVLSG_VTLGKLLGSGKIYL_GTLGKLLGSGQNAL_VTLGKLWEGFKRPF_GLPWRFARSLP_VTLRKLLEGVKSTI_GLPWTLLALVVLSG_GLPWTLRPLPHF_ITLGKLSEGVRVL_VILGKLSEGVKSTS_GLPWILLALVVLSG_GTLGKLLGSGQKP_VTLGKFGSVLKA_GTLGKLLGRGSEAF_VILGKHLRRGEANV_VILGKLVKA_GTLGKLWEGVKPP_GTLGKLWEGVKSI_GTLGKLWEGVKSN_VILGKLREGVKRHV_GTLGKLWEGVKLM_VTLGNLSEVVKRTF_RTLGKLWEGVRVL_GFWGSLWEGVKR_FTGAVAGLLRKTL_GFWGSLWEGVKRV_VILGKLREGVKSQ_YTGAVAGLVSKTF_GILGKLWEGVKSIL_GLPWILRPSAILRG_GTLGKLLVSGQKHF_GILGKLWEGVKSIF_FLWGLIPSATRAVTRLRR_VTLRKLWDGVKIYV_FIGAVAGLMSKIF_FIGAVAGLMSKTS_FIGAVAGLLRKL_FIGAVAGLLRRH_FIGAVAGLLSKS_VTLRKLWEVVKRTF_FLWGLIPGATSAGRG_GTLGKLWEGVKIYL_GLPWILLRWLFFRG_GLPWILLRWLFFR_GTLGKLLWVRPKTL_GTLGKLLGSEAEAF_FTGAVAGVALENL_FLGMIPGLMVVLLAR_SLFRLTPSAIHGLTRAF_VTLARCGKVSKVH_FLGTDTWFDGSTAGAV_SLFRLTPSVIRGLIRAF_FVGMIPGLTGGLIRAFK_VTLGKLRGRCAD_FLGMIPGLIGGLISAFK_VILGNCGSVSNLR_FLGMIPGLTGGLIYAFK_SLFSLIPSATRGIDSRF_GFGGSLPFREP_VTLGNAIRSCQANF_VTLGKTLGSCKVGI_VTLGKLWEGV_VTLGKLWESG_VTRGETVGGGKEHL_FFSLIPSLVGGLISAFK_VILGKLSEGV_GTLGKLLGSGQEAL_FTGAVRGVTFENF_GTLGTAARFWSEAL_VTRSAGAS_GTLGKLWEGREKQC_GTLGKLWEGVKEYL_SLFSLTRPPSVGLFEH_VTLGISGSVLNLP_VTLGNLSEGVKIL_GTLGKLLEGGQINL_FRGMIPGLTGGLISAL_GFGAHYGSASRE_VILCKLSEGVKSTF_GFWGSLWEGVKSV_GLPWTLLGGF_ITLGRSQSA_FIRAVAGLLSKTC_FIRAVAGLLSRTC_FLWGLIPDATSAVTSLLR_FLWGLIPGAISAVTSLIKK_FLWGLIPGAISAVTSLIKN_VTRPEALGGGKIYV_VTLGRVRFGP_VTLGKFGKGSNQP_ITLGKLSEGGKINI_LFGLIPSLTGGLFLHL_VTLRKLGSV_SYSMEHFRWGKPV_GFGAHYGSGLRVL_FLGMIPGLTWRAHFRV_RTLGKAVGGG_FIRAVAALLSKTC_VILGKLCAVVSRT_GLPWILLGGYSF_FLFSLTPSATSGLTRV_VTLRKLWEGMKSTF_FLGMFPVSLGGLTSV_VTFRKLWEGVKLNT_SLFSLIPSAIRGLTRH_GLPWKLRPLPS_VTLRKLWEGSNPH_GTLGRVMGGRKIYL_FLWGSFRGRHLP_GLPWTLRPLAPY_FTGAVAGLHGKP_VTLRKLWSV_GLPWTLRTFRHAK_VILGKAMGGGKVDF_GLPWKLRPLAFL_VILGNALGGRKRDI_FLGMIPGLMVVLLARS_GFWGSLGEGVKRV_FTGAVAGHNV_GLPWKLRPLAFF_AFWGRLWEGVKSVV_GLPWTLRPLHT_GILGKVVGGR_FLGVSFPARQAR_VILGKLWEGVKRR_GILGKLWEGVSRF_GTLGKLPAVVRNI_FLWGLTPGAISAVTSLLK_DLPWILLRWLFFRG_FIGAVAGLVSKIF_FIGAVAGLMSKI_GTLGKLWEGVKYYI_FIGAVAAYYPKH_FLWGLIPGAISAVTSLN_GLPWILLRWFFFRG_VTLGNLSEVLNQP_SLFRLIPRASVA_FLFSLIPSAISGLISAF_FIGAVAAYVRS_GTLGKLLGERADE_FLFSLIPLATSGLISAF_GLPGSCVHSHF_GFWGSLWEGVKE_GFWGSLWEGVYA_ITLGKLSEGV_VTLGKLRGSCRIDF_FRGMIPGLIGGLISAFK_GLAMDSAAMVVFS_FLWGLIPDAISAVTSLIKN_FFSLTPRLVGGLISAFK_GLAMDSAAMVVFSW_GTLARCGKA_FLWGLTPGAIRAVTSLL_FTGAVAWAFTQDF_VASMDFITVAILPW_LFGLIPSHIGGLVSAFK_VTLGTSGSVLNLP_VILGNCGSVK_VTLARCGSG_SLFSLIPSATRGLTRAF_FLFSLIPSATSGLTRAF_FLFRLIPFATRGLTRAY_FFSLLPSLIGGLVRAIK_FFSLLPSLIGGLVRATK_FFSLLPSLIGGLVSAIK_LFGLIPSLIGGLVSAFK_VTLGKYVGGCQTHF_VTLGKLWEGG_FFSLIPSLVGGLRSAFK_SLFSLIPRATRGLIRAF_FFSLIASLVGGLISAFK_FLDMIPGLMVVLLARS_GTHSQIAGVGAEAL_GLPWYTSTVAVLP_RTLGKLWEEGPST_GTLGKLWEVSNQF_VILGKLWEG_GFWGSLWEGVKM_FFSLNHPWWGVYGPRL_GFWGSLWEGVSRW_FLWGLTTGRHLCWPR_GILGQLWEGVKSIF_GLPWTPITLALLPS_FLFRLIPSATTGLVSATRN_GLPWILLRGCSSI_GLPWILLRGCSSV_FLFRLIPSVIAGLVSAIRN_GFWAAFGSG_FLFSLIPSAIAGLVSAIRN_FLFSLIPSVIAGLVSAIRN_FFSLILV_FLWGLTPSATRGRYSPAT_VILAETPSLGRDKC_VILGKLSRSCKVTC_VTHGSCGSALSQP_GLPWTLLGGFSSC_FFSLTPRLGRRSDIRLQ_VTLRSCGSGSNPR_SLFSLTPSANEV_LFGLTPSLIGGLVSAFK_VTLGKLRGSCQIDF_FIGAVAGVALENL_FLFSLTSFRNLGFDFRF_SLGLSQGCSLKF_FLFRLIPSLLWHGVRVT_SLGLSQGCSVKF_VTLGKTLGGCKVI_FLFSLIPLATRGLTRAY_GTLGKLCEGVKRIF_YLSDDSWPNGGSLRAL_GLPCTLLALVVLSG_VILGKHLRRGRNQC_VILGKHLRRGVREC_FLWGLTPGATSAVTTFVA_FIGAVAAYCQKS_GLPWILLRWLCFRG_VRCARCGSGLRAH_FLLGPHTSCYIPVSHPA_LFGLTPSLIGGLVSALQ_FLWGLTPGATSRCHTPH_FLFSLTPSAISGLISAF_GFGGVCGSGLNQ_VILGQAVGSC_VTLGKVIRGCKEPC_VTLGKLWEGSEICI_GTLGKLWEGWANEC_VTLGNCGFCIQST_SLFYPHTVCHPRANSRF_GFWGRLSGGCKICS_AIFIFIRWLLKLGHHGRAPP_FLFSLIPSVTLAWCPRHV_RAVDYVIVAAAFACVSA_FLFSLTPRVNCSACVGDTE_RGGRLCYCRRRFCVCVGP_RGGRLCYCRRRFCVCVGR_FLSFPTTKTYFPHFDLSHGSAQVKGHGAK_RGGRLCYCRRRFCVCCSP_GGYIALSGSINVIDTAVRLVGSPGIVAGS_RADTQTYQPYNKDWIKEKIYVLLRRQAQQAGK_TPAMEPAARVKRSPGYGGCSPRWACGGYG_IPAMEPAARVKRSPGYGGCSPRWACGGYG_FAEPLPSEEEGESYSKEPPEMEKRYGGFM_LSCKRGTCHFGRCPSHLIKGSCSGG_LFCKRGTCHFGRCPSHLIKVELLLWVPKLL_VTCFCRRRGCASRERLIGYFDLGTQSTVSAVA_GFGCPNNYQFTDIANQFRVDAVVIAGAGTACRVHATDV_ACYCRIPACLAGERRYGTCFYRRRVWAFCC_DTHFPICLFCCGCCHRSKCGMCCKT_DTHFPICIFCCGCCHRSKCGMCCKT_TYMPVEEGEYIVNISYADQPKKNSPFTAKKQPGPKVDLSGVKAYGPG_RTCRCRFGRCFRRESYSGSCNINGRISSLCCR_RTCRCRFGRCFRRESYSGSCNINGRIFSLCCR_GFGCPLNQGACHRHCRSIRRRGGYCAGFFKQTWLLP_RRTCRCRFGRCFRRESYSGSCNINGRISSLCCR_RRTCRCRFGRCFRRESYSGSCNINGRIFSLCCR_VTCFCRRRGCASRERLIGYCRFGNTIYGLCCRR_GFGCPFNQGACHRHCRSMVVAVATVQVCSRKPVRAIR_HSHACTSYWCGKSAGRHRAHTTCVEYFTRGKCAPASIAV_VTCFCRRRGCASRERHIGYCRFGNTIYRLCCRR_GFGCPFNQGACHRHCRRMVVAVATVQVCRRKPVRAIR_GFGCPFDQGACHRHCQSIGRRGGYCAGFIKQTCTCYHN_GFGCPLNQGACHNHCRSIRRRGGYCSGIIKQTCTCYRN_LFCKRGTCHFGRCPSHLTKVGSCFGFRSCCKWPWDA_LFCKRGTCHFGRCPSHLIKVGSCFGFRSCCKWPWDA_GGYYCPFFQDKCHRHCRSFGRKAGYCEGFLKKTCTCV_GFGCPFNQGACHRHCRSIRRRGGYCAGLFKQTCTCYR_GFGCPFNQGACHRHCRSIGRRGGYCAGLFKQTCTCYSR_GGYYCPFRQDKCHRHCRSFGRKAGYCGGFLKKTCICV_GFGCPLNQGACHRHCRSIRRRGGYCAGFFKQTCCYRN_MFCKRGTCHFGRCPSHLTKVGRCFGFRRCCKWPWDA_GGYYCPFFQDKCHRHCRSFGRKAGYCGGFLKKTCICV_GGYYCPFFQDKCHRHCRSFGRKAGYCGGFLKKTCMLC_GGYYCPFFQDKCHRHCRRFGRKAGYCGGFLKKTCCY_HSHACTSYWCGKFCGTASCTHFYVVFYILGKCAHVCTVA_GFGCPFNQGACHRHCRRTRRRGGYCAGLFKQTCTCYR_GFGCPFNQGACHRHCRRIRRRGGYCAGLFKQTCTCYR_SVSCLRNKGVCMPGKCAPKMKQIGTCGMPQVKCCKRK_GFGCPFNQGACHRHCRRIGRRGGYCPGLFKQTCTCYRR_YVSCLFRGARCRVYSGRSCCFGYYCRRDFPGSIFGTCSRRNF_YITCLFRGARCRVYSGRSCCFGYYCRRDFPGSIFGTCSRRNF_YVSCLFRGARCRVYRGRSCCFGYYCRRDFPGSIFGTCSRRNF_GFVCPGNQLKCNNHCKSTSCRAGYCDAATLWLRCTCTDCNGKK_GFGCPGNQLKCNNHCKSISCRAGYCDAATLWLRCTCTDCNGKK_GFGCPNNYQCHRHCKSIPGRCGGYCGGWHRLPCTCYRCG_YSSGYTRPLPKPSRPIFIRPIGCDVCYGIPSSTARLCCFRYGDCCHR_HSHACTSYWCGKFCGTASCTHYLCRVLHPGKMCACVHCSR_HSSGYTRPLPKPSRPIFIRPIGCDVCYGIPSSTARLCCFRYGDCCHR_HSSGYTRPLRKPSRPIFIRPIGCDVCYGIPSSTARLCCFRYGDCCHL_YRGGYTGPIPRPPPIGRPPFRPVCNACYRLSVSDARNCCIKFGSCCHLVK_YRGGYTGPIPRPPPIGRPPLRLVVCACYRLSVSDARNCCIKFGSCCHLVK_KDRPKKPGLCPPRPQKPCVKECKNDDSCPGQQKCCNYGCKDECRDPIFVG_QGYKGPYTRPILRPYVRPVVSYNACTLSCRGITTTQARSCSTRLGRCCHVAKGT_QGYKGPYTRPILRPYVRPVVSYNACTLSCRGITTTQARSCSTRLGRCCHVAKGYS_QGCKGPYTRPILRPYVRPVVSYNACTLSCRGITTTQARSCCTRLGRCCHVAKGYS_QGCKGPYTRPTLRPYVRPVVSYNACTLSCRGITTTQARSCCTRLGRCCHVAKGYR_QVYKGGYTRPIPRPPPFVRPLPGGPIGPYNGCPVSCRGISFSQARSCCSRLGRCCHVGKGYS_DHHHDHGHDDHEHEELTLEKIKEKIKDYADKTPVDQLTERVQAGRDYLLGKGARPSHLPARVDRHLSKLTAAEKQELADYLLTFLH_TCRYWCKTPENQTYCCEDEREIPSKVGLKPGKCPPVRPVCPPTRGFFEPPKTCSNDGSCYGADKCCFDRCLGEHVCKPIQTRG
GTLEKLLGSGQKHF_VTLGKLSEGVKSHV_VTLVKLSEGVKSHA_VILGKHLRSGEANV_VILGKLSEGVKSHA_VILGKLSEGVKSHV_GTMEKLLGSGQKHF_GTLEKLLGRGQKHF_ATLGKLREGVKSHV_VTLGKLSEGVKRHA_VTLGKLSEGVKSNV_VTLRKPWEGVKSTF_ITLGKLSEGVKSTF_ATLWKLREGVKSHV_VTLRKLWEGVKSTF_VTLRKLWEGVKSTI_VTLRKLWEGVKSTV_VALGKLWEGVKSAF_ATLGKLREGVKIHV_GTLGKLLGSGQKHF_VTLGKLWEGVKSAF_VTLGKLWEGVKSTF_GLPWKLRPLALL_VTLRTLWEGVKSTF_VILGKHLRSGEINV_VTLRKLWEGVKSP_VILGNHLRSGETNV_GTFGKLLGSGQKHF_VILGKLSEGVKSNV_VILGKLSEGVKSTF_GTLGKLLGERAERI_GTLGKLLASGQKHF_VILGKHLRSGSRM_VILGKLWEGVKSTF_VILGKLSEGVIIPR_GTLVKLLGSGQKHF_GTLGKLLGWVKRT_FLWGLIPGATSAGR_GTLGKLLAVGSKTL_ITLGKLSEGRQIDF_VTLGNLSEGVKSTF_ITLGNLSEGVKSTF_VTLRKLWEGVESTF_VTLGNLWEGVKSTF_FLGTDTWFDGRTAGGS_VILGNLWEGVKSTF_GTLEKLLGRGQKH_VTLRQALGSGKIS_VTLGKHLRSGEANV_VTLGKLSEGVKKSR_VTLGNLSEGVKRTF_TTLGKLREGVKKHI_ITLGKLSEGVKRTF_TTLGKLSEGVKSSF_VTLGKLREGVKSHV_VTLGKLSEGVKRH_VTLGKLSEGVKYHL_VMLGKHLRSGETNV_VTLRKLREGVKSTF_VTLGKLREGVKSTF_ITLGKLREGVKSTI_TTLGKLSEAVKSTF_ITLGKLREGLSLR_VTLRKLWEGVKKHR_VTLRKLWEGVKRNL_VTLRKLWEGVKRTF_VTLRKLWEGVKSRL_VTLRKLWEGVKSTL_GLPWTLRPLATLR_GLPWTLRPLATLS_VTLRKLWEGVSP_GTLGKLLGSGHKHF_GTLGKLLGSGHKQL_VTLGKLWEGVKRPF_VTLGKLWEGVKRRF_VTLGKLWEGVKRTF_VTLGKLWEGVKRTV_VTLGKLWEGVKSTY_GFPWKLRPLALL_FTLGKLWEGVKSTF_GALGKLLGRGQKHF_VTLRKLWEGVKLNI_RTLGKLWEGVKSTF_RTLGKLWEGVNSTF_VTLGNLWEGVKRTF_VTLRKLWEGVNINI_VTLRKLWEGVKYLR_GTLGKLWEGSKIHH_GTLGKLWEGVKSAF_GTLGKLWEGVKSNV_GTLGKLWEGVKSTF_GTLGKLWEGVKSTI_GTLGKLLGERPRE_VTLRKLWEGVKPP_VTLRKLWEGVKRP_VTLRKLWEGVKVH_VTLRKLWEGVKVP_VTLRKLWEGVRVH_AFWGRLWGGVKSVV_GTLGKLLGSGQKH_GTLGKLLGRGQKHF_VTLVKLREGVKSHV_VTLGKLWEGVRVP_GILGKLLGSGHKHF_IILGKLSEGVKSTF_VIFGKLSEGVKRTF_VILGKLREGVKSHV_VTLGKLWEAVKSTF_GTLGKLLARAKRI_VILGKLTEGVKSTF_VILGKLSEGVKST_VILGKLSEGVSHT_VILGKLWEGVKATF_VILGKLWEGVKRTF_GLPWTFAALRNTK_VILGNLWEGVKRTF_FTGAVAGLLSKIF_GTLGKLWEGVKSIF_VILGKLWEGVKSP_VILGKLWEGVKSS_GTLGKLWEGVKSII_VILGTLWEGVKRTF_VILGTLWEGVKRTS_FIGAVAGLLRKTF_FIGAVAGLLSKIF_FTGAVAGLLLKIF_VTLGKLWEGVIVRI_VTLGKLSEGVKSAC_FLWGLIPGAISAVTRLN_SLFSLIPSAIRGLIRAF_GTLGKLWEGGQTIL_GTLGNLWEGVKSTF_VTLGETLGSRQSGR_VTLGKLWEGVNTYV_GTLGKLLGERAEPN_GTYSEAVGSRKIKR_VTLGKHLRSG_VTLRNFGKALNLP_TTLGKLSEGVKRR_ATLGKLREGVKSH_ITLGKLSEGVKSTS_VTLGKHLRSGSRT_GTLEKLLRERAKTL_GLPWKLRPLATLS_RTLGELWEGVKRTF_GLPWKLRPLALA_GLPWKLRPLALS_VTLGKLSEGVKAT_VTLGKLSEGVKSM_VTLGKLREGVNSTF_VTLGKLAEGVKRHV_VTLGNLAEGVKRHV_VTLGILWEGVKSTF_VTLRKLWDGVKRP_VTLRKLWEGANH_ITLGKLREGGSQR_VTLGKLSEGVRVM_VTLRKLWEGAKSP_VILGKHYDLGSLT_VTLGKLWGGVKSTF_VTLRKLWEGVKA_GTLGKLLGSGQQHF_VTLRKLWGGLSH_VTLGNLWQGVKRTF_VTLGNLWEGLKVH_RTLGKLWEGGQINV_RTLGKLWEGVKRTF_RTLGKLWEGVRKYL_GLALDSSSAGNLV_VTLGNLWEGVKQH_VILGKLGSVLNQP_GTLGKLWEGVKFNY_GTLGKLWEGVKRTL_VTLRKLWEGVSQL_VTLGKLWEGVKI_VILGRFGKALRAP_GTLGKLLGSGQKT_VTLGKLWEGVKQR_VTLGKLWEGVKSL_VTLGKLWEGVKST_GTLGKLVSQRAKTL_VILGQLWEGVKRTF_VTLRKLLEGVKSP_GLSWTLRPLATLS_GTLGKLWEGVKSR_VILGKLSEGFKSP_VILGKLSEGVKSP_VILGKLSEGVRVM_VILGKLWESGKVNL_VFLGKLWEGVKRTF_VILGKLWEGVKSNV_FTGAVAGLLSKTF_GFWGSLWEGVKRVV_FLWGLIPGATSAVTRLSR_VILGKTYVAVKPT_FVGAVAGLLSKIF_GLAVDSAALGHFE_FIGAVAGLLSKTL_FIGAFAGLLRKTF_GLPWILRPLAILSG_GTLANYLVVARNT_GTLVKLWEGVKSI_VTLRKLWEGVKIYV_GTLGKLLGWVKPT_GTLGIVVGSRKKHF_GLPWILRPLAILIS_GLPWTLLALVVLKW_VTLGNLWEGVKIDL_GTLGKLLVAVKRT_GTLGQATRQWSEAL_FLWGLIPGATSAVTRFP_VTLGNLSEGVKST_VTLGKLERSGQITC_TTLGKLSEDVKSTF_GTLGKLLGSGQKHC_GTLGKLLGSGTEAF_VTLGKLWEGVKEYV_VTLGKLWEGVKSTC_VTLGKLWEGVKVDV_VTLGNLWEGVKSN_VTLGNLWEGVKST_GTLGKLWEGGQINL_GTLGKLWEGGQTNA_GTLGKLWEGVKSDV_GTLGKLWEGVRVDL_GTLGKLLGSWAETF_GTLGKLFGSGQKHC_GTLGKLWEGVSSTF_GTLVNSGSVSSRR_GLPWTLLGGFSSA_VTLGRSGSASNPP_GFGAHYGSARRE_VTLGKSMGGRKINF_FLWGLIPGATSAVTRLIKR_VTLGKLSDGGKVAR_GFWGSLWEGVKSVV_GTLGNYLAPVTNI_VTLGKHLRSGKTNV_VTLRKAVGSREIT_GTLGKLSEGVKRHV_VTLRATSSKWGN_VTLGKHLRRGRNN_VTLGKHLRQVKQT_VTLGKHLRQVKQ_VTLGKLSEASRVT_FIGAVAGLLSKTC_GLPWKLRPLAHV_RTWGRFGSAVRST_TTLGEVVRSRKKYI_GLPWKLRPLAAF_VTLRKLWEGG_GFGGSLRFREP_FIGAVAELLSKTF_TTLGKLREGVKSTF_VILRETSSKWGN_VTLGKLWSA_VPLGKLWEGVKRTF_GLPWTLLTLVVLSG_VTLANLVKGSSHM_VTLGKHFAVSGG_VTLGKLLGSGKIYL_GTLGKLLGSGAQAL_GTLGKLLGSGQNAL_VTLGKLWEGFKRPF_GLPWRFARSLP_VTLRKLLEGVKSTI_GLPWTLLALVVLSG_GLPWTLRPLPHF_ITLGKLSEGVRVL_VILGKLSEGVKSTS_VILGKLREGV_GLPWILLALVVLSG_GTLGKLLGSGQKP_VTLGKFGSVLKA_GTLGKLLGRGSEAF_VILGRFGQALRAP_VILGKHLRRGEANV_VILGKLVKA_GLPWTLLGVSPR_GTLGKLWEGVKPP_GTLGKLWEGVKSI_GTLGKLWEGVKSN_VILGKLREGVKRHV_GTLGKLWEGVKLM_VTLSEIVRGR_VTLGNLSEVVKRTF_RTLGKLWEGVRVL_GFWGSLWEGVKR_FTGAVAGLLRKTL_GFWGSLWEGVKRV_GLPWTLRPLAILSG_VILGKLREGVKSQ_YTGAVAGLVSKTF_GILGKLWEGVKSIL_GLPWILRPSAILRG_GTLGKLLVSGQKHF_GILGKLWEGVKSIF_FLWGLIPSATRAVTRLRR_FVGAVAGLLRKDF_VTLRKLWDGVKIYV_FIGAVAGLMSKIF_FIGAVAGLMSKTS_FIGAVAGLLRKL_FIGAVAGLLRRH_FIGAVAGLLSKS_VSALITVRGYGF_VTLRKLWEVVKRTF_FLWGLIPGATSAGRG_GTLGKLWEGVKIYL_GLPWILLRWLFFRG_GLPWILLRWLFFR_GTLGKLLWVRPKTL_GTLGKLLGSEAEAF_GTFGEASSLGPKTF_FTGAVAGVALENL_FLGMIPGLMVVLLAR_SLFRLTPSAIHGLTRAF_VTLARCGKVSKVH_FLGTDTWFDGSTAGAV_SLFRLTPSVIRGLIRAF_VTLGKTLGSCKVGT_GTLERYSGRGRNI_FVGMIPGLTGGLIRAFK_VTLGKLRGRCAD_VTLVETSAQRRGKC_FLGMIPGLIGGLISAFK_TTLGKLSESREIYF_VILGNCGSVSNLR_FLGMIPGLTGGLIYAFK_SLFSLIPSATRGIDSRF_GFGGSLPFREP_VTLGNAIRSCQANF_VTLGKTLGSCKVGI_VIPREVKRSREIAR_VTLGKLWEGV_VTLGKLWESG_VTRGETVGGGKEHL_FFSLIPSLVGGLISAFK_VILGKLSEGV_GTLGKLLGSGQEAL_FTGAVRGVTFENF_GTLGTAARFWSEAL_VTRSAGAS_FFSLIPRLVGGLISAFQ_GTLGKLWEGREKQC_GTLGKLWEGVKEYL_SLFSLTRPPSVGLFEH_ATLGKLREG_VTLGISGSVLNLP_VTLGNLSEGVKIL_GTLGKLLEGGQINL_FRGMIPGLTGGLISAL_GFGAHYGSASRE_VILCKLSEGVKSTF_GFWGSLWEGVKSV_GLPWTLLGGF_ITLGRSQSA_FIRAVAGLLSKTC_FIRAVAGLLSRTC_FLWGLIPDATSAVTSLLR_FLWGLIPGAISAVTSLIKK_FLWGLIPGAISAVTSLIKN_VTRPEALGGGKIYV_VTLGTSGSVLNH_GTLRNCWVAVRRI_VTLGRVRFGP_VTLGKFGKGSNQP_ITLGKLSEGGKINI_LFGLIPSLTGGLFLHL_VTLRKLGSV_SYSMEHFRWGKPV_GFGAHYGSGLRVL_FLGMIPGLTWRAHFRV_RTLGKAVGGG_FIRAVAALLSKTC_VILGKLCAVVSRT_GLPWILLGGYSF_VTLGKAVGKREG_FLWGLIPCATSAGRG_FLFSLTPSATSGLTRV_VTLRKLWEGMKSTF_FLGMFPVSLGGLTSV_VTFRKLWEGVKLNT_ATLGKLVKASSRT_SLFSLIPSAIRGLTRH_GLPWKLRPLPS_VTLRKLWEGSNPH_GTLGRVMGGRKIYL_AFWGRLWEGVKS_FLWGSFRGRHLP_GLPWTLRPLAPY_FTGAVAGLHGKP_VTLTKVVGSRQVHH_GKLGNLWEGVKSTF_VTLRKLWSV_GLPWTLRTFRHAK_VILGKAMGGGKVDF_GLPWKLRPLAFL_VILGNALGGRKRDI_FLGMIPGLMVVLLARS_GFWGSLGEGVKRV_FTGAVAGHNV_GLPWKLRPLAFF_VILGKLSSA_AFWGRLWEGVKSVV_GLPWTLRPLHT_GILGKVVGGR_GTLENFLVQVRRI_FLGVSFPARQAR_VILGKLWEGVKRR_GILGKLWEGVSRF_GTLGKLPAVVRNI_FLWGLTPGAISAVTSLLK_DLPWILLRWLFFRG_GTLGKLLWVRT_FIGAVAGLVSKIF_FIGAVAGLMSKI_VTLRKLWEVVQRTF_GTLGKLWEGVKYYI_FIGAVAAYYPKH_FLWGLIPGAISAVTSLN_FLWGLIPGAFRP_GLPWILLRWFFFRG_VTLGNLSEVLNQP_SLFRLIPRASVA_FLFSLIPSAISGLISAF_FIGAVAAYVRS_GTLGKLLGERADE_FLFSLIPLATSGLISAF_GLPGSCVHSHF_FVGMTPGLTGGLIAGL_GFWGSLWEGVKE_GFWGSLWEGVYA_ITLGKLSEGV_VTLGKLRGSCRIDF_FRGMIPGLIGGLISAFK_GLAMDSAAMVVFS_FLWGLIPDAISAVTSLIKN_FFSLTPRLVGGLISAFK_GLAMDSAAMVVFSW_GTLARCGKA_FLWGLTPGAIRAVTSLL_FTGAVAWAFTQDF_VASMDFITVAILPW_LFGLIPSHIGGLVSAFK_VTLGTSGSVLNLP_VILGNCGSVK_VTLARCGSG_SLFSLIPSATRGLTRAF_FLFSLIPSATSGLTRAF_FLFRLIPFATRGLTRAY_FFSLLPSLIGGLVRAIK_FFSLLPSLIGGLVRATK_FFSLLPSLIGGLVSAIK_LFGLIPSLIGGLVSAFK_VTLGKYVGGCQTHF_VTLGKLWEGG_GLLGNYAP_FFSLIPSLVGGLRSAFK_SLFSLIPRATRGLIRAF_FFSLIASLVGGLISAFK_FLDMIPGLMVVLLARS_GFWGRLWEAG_GTHSQIAGVGAEAL_VTLGKLVGSGKVSC_GLPWYTSTVAVLP_GTLGKLWEGVKYYD_RTLGKLWEEGPST_GTLGKLWEVSNQF_FLGMTPGLMVVLLLD_VILGKLWEG_GFWGSLWEGVKM_FFSLNHPWWGVYGPRL_GFWGSLWEGVSRW_FLWGLTTGRHLCWPR_GILGQLWEGVKSIF_GLPWTPITLALLPS_FLFRLIPSATTGLVSATRN_VTLGKLSEGVEIPC_GLPWILLRGCSSI_GLPWILLRGCSSV_FLFRLIPSVIAGLVSAIRN_GFWAAFGSG_FLFSLIPSAIAGLVSAIRN_FLFSLIPSVIAGLVSAIRN_FFSLILV_FLWGLTPSATRGRYSPAT_VTLGNLSEG_VTTWEALTERGG_FLWGLTPGAISAVTSLL_VILAETPSLGRDKC_VILGKLSRSCKVTC_VTHGSCGSALSQP_VTLPNCGSVSSLH_GLPWTLLGGFSSC_FFSLTPRLGRRSDIRLQ_VTLRSCGSGSNPR_SLFSLTPSANEV_LFGLTPSLIGGLVSAFK_VTLGKLRGSCQIDF_FISRGRCIRP_VTLGKPVRGRKVAC_VTLGKLRGSCQTT_FIGAVAGVALENL_FLFSLTSFRNLGFDFRF_SLGLSQGCSLKF_FLFRLIPSLLWHGVRVT_SLGLSQGCSVKF_VTLGKTLGGCKVI_FLFSLIPLATRGLTRAY_GTLGKLCEGVKRIF_YLSDDSWPNGGSLRAL_GLPCTLLALVVLSG_VILGKHLRRGRNQC_VILGKHLRRGVREC_FLWGLTPGATSAVTTFVA_FIGAVAAYCQKS_GLPWILLRWLCFRG_VRCARCGSGLRAH_FLLGPHTSCYIPVRHPA_FLLGPHTSCYIPVSHPA_ATLGKRSRGCKVAC_LFGLTPSLIGGLVSALQ_FLWGLTPGATSRCHTPH_FLFSLTPSAISGLISAF_GFGGVCGSGLNQ_VILGQAVGSC_VTLGKVIRGCKEPC_VTLGKLWEGSEICI_GTLGKLWEGWANEC_VTLGNCGFCIQST_SLFYPHTVCHPRANSRF_GFWGRLSGGCKICS_VTCFCPPSRLRKS_AIFIFIRWLLKLGHHGRAPP_FLFSLIPSVTLAWCPRHV_RAVDYVIVAAAFACVSA_FLFSLTPRVNCSACVGDTE_RGGRLCYCRRRFCVCVGP_RGGRLCYCRRRFCVCVGR_FLSFPTTKTYFPHFDLSHGSAQVKGHGAK_RGGRLCYCRRRFCVCCSP_GGYIALSGSINVIDTAVRLVGSPGIVAGS_GFGCPFNQGACHRHCTAHWAARGLLSGVV_RADTQTYQPYNKDWIKEKIYVLLRRQAQQAGK_TPAMEPAARVKRSPGYGGCSPRWACGGYG_IPAMEPAARVKRSPGYGGCSPRWACGGYG_FAEPLPSEEEGESYSKEPPEMEKRYGGFM_LSCKRGTCHFGRCPSHLIKGSCSGG_LFCKRGTCHFGRCPSHLIKVELLLWVPKLL_VTCFCRRRGCASRERLIGYFDLGTQSTVSAVA_DTHFPICIFCCGCCHRSKCGMCCK_GFGCPNNYQFTDIANQFRVDAVVIAGAGTACRVHATDV_ACYCRIPACLAGERRYGTCFYRRRVWAFCC_DTHFPICLFCCGCCHRSKCGMCCKT_DTHFPICIFCCGCCHRSKCGMCCKT_YVRCLFRGARCRDTPGAHAALVTIVAATFRGRSLAPVPGVT_TYMPVEEGEYIVNISYADQPKKNSPFTAKKQPGPKVDLSGVKAYGPG_RTCRCRFGRCFRRESYSGSCNINGRISSLCCR_RTCRCRFGRCFRRESYSGSCNINGRIFSLCCR_GFGCPLNQGACHRHCRSIRRRGGYCAGFFKQTWLLP_RRTCRCRFGRCFRRESYSGSCNINGRISSLCCR_RRTCRCRFGRCFRRESYSGSCNINGRIFSLCCR_VTCFCRRRGCASRERLIGYCRFGNTIYGLCCRR_GFGCPFNQGACHRHCRSMVVAVATVQVCSRKPVRAIR_HSHACTSYWCGKSAGRHRAHTTCVEYFTRGKCAPASIAV_VTCFCRRRGCASRERHIGYCRFGNTIYRLCCRR_GFGCPFNQGACHRHCRRMVVAVATVQVCRRKPVRAIR_GFGCPFDQGACHRHCQSIGRRGGYCAGFIKQTCTCYHN_GFGCPLNQGACHNHCRSIRRRGGYCSGIIKQTCTCYRN_LFCKRGTCHFGRCPSHLTKVGSCFGFRSCCKWPWDA_LFCKRGTCHFGRCPSHLIKVGSCFGFRSCCKWPWDA_GGYYCPFFQDKCHRHCRSFGRKAGYCEGFLKKTCTCV_GFGCPFNQGACHRHCRSIRRRGGYCAGLFKQTCTCYR_GFGCPFNQGACHRHCRSIGRRGGYCAGLFKQTCTCYSR_GGYYCPFRQDKCHRHCRSFGRKAGYCGGFLKKTCICV_GFGCPLNQGACHRHCRSIRRRGGYCAGFFKQTCCYRN_MFCKRGTCHFGRCPSHLTKVGRCFGFRRCCKWPWDA_GGYYCPFFQDKCHRHCRSFGRKAGYCGGFLKKTCICV_GGYYCPFFQDKCHRHCRSFGRKAGYCGGFLKKTCMLC_GGYYCPFFQDKCHRHCRRFGRKAGYCGGFLKKTCCY_HSHACTSYWCGKFCGTASCTHFYVVFYILGKCAHVCTVA_GFGCPFNQGACHRHCRRTRRRGGYCAGLFKQTCTCYR_GFGCPFNQGACHRHCRRIRRRGGYCAGLFKQTCTCYR_GGYYCPFRQDKCHRHCRRFGRKAGYCGGFLKKTCICV_SVSCLRNKGVCMPGKCAPKMKQIGTCGMPQVKCCKRK_GFGCPFNQGACHRHCRRIGRRGGYCPGLFKQTCTCYRR_YVSCLFRGARCRVYSGRSCCFGYYCRRDFPGSIFGTCSRRNF_YITCLFRGARCRVYSGRSCCFGYYCRRDFPGSIFGTCSRRNF_YVSCLFRGARCRVYRGRSCCFGYYCRRDFPGSIFGTCSRRNF_GFVCPGNQLKCNNHCKSTSCRAGYCDAATLWLRCTCTDCNGKK_GFGCPGNQLKCNNHCKSTSCRAGYCDAATLWLRCTCTDCNGKK_GFGCPGNQLKCNNHCKSISCRAGYCDAATLWLRCTCTDCNGKK_GFGCPNNYQCHRHCKSIPGRCGGYCGGWHRLPCTCYRCG_HSHACTSYWCGKFCGTASCTHYLCRVLHPGKMCCVCALFP_YSSGYTRPLPKPSRPIFIRPIGCDVCYGIPSSTARLCCFRYGDCCHR_HSHACTSYWCGKFCGTASCTHYLCRVLHPGKMCACVHCSR_HSSGYTRPLPKPSRPIFIRPIGCDVCYGIPSSTARLCCFRYGDCCHR_HSSGYTRPLRKPSRPIFIRPIGCDVCYGIPSSTARLCCFRYGDCCHL_YRGGYTGPIPRPPPIGRPPFRPVCNACYRLSVSDARNCCIKFGSCCHLVK_YRGGYTGPIPRPPPIGRPPLRLVVCACYRLSVSDARNCCIKFGSCCHLVK_KDRPKKPGLCPPRPQKPCVKECKNDDSCPGQQKCCNYGCKDECRDPIFVG_QGYKGPYTRPILRPYVRPVVSYNACTLSCRGITTTQARSCSTRLGRCCHVAKGT_QGYKGPYTRPILRPYVRPVVSYNACTLSCRGITTTQARSCSTRLGRCCHVAKGYS_QGCKGPYTRPILRPYVRPVVSYNACTLSCRGITTTQARSCCTRLGRCCHVAKGYS_QGCKGPYTRPTLRPYVRPVVSYNACTLSCRGITTTQARSCCTRLGRCCHVAKGYR_QVYKGGYTRPIPRPPPFVRPLPGGPIGPYNGCPVSCRGISFSQARSCCSRLGRCCHVGKGYS_DHHHDHGHDDHEHEELTLEKIKEKIKDYADKTPVDQLTERVQAGRDYLLGKGARPSHLPARVDRHLSKLTAAEKQELADYLLTFLH_TCRYWCKTPENQTYCCEDEREIPSKVGLKPGKCPPVRPVCPPTRGFFEPPKTCSNDGSCYGADKCCFDRCLGEHVCKPIQTRG
GTLEKLLGSGQKHF_GTLEKLLGSGQKHL_GTLEKLLGNGQKHF_VTLGKLSEGVKSHA_VTLGKLSEGVKSHV_VTLVKLSEGVKSHA_VTLVKLSEGVKSHV_VILGKHLRSGEANV_VILGKLSEGVKRHA_VILGKLSEGVKSHA_VILGKLSEGVKSHV_VILGTHLRSGEANV_GTMEKLLGSGQKHF_GTMEKLLGSGQKHI_GTLEKLLGSGQKAF_GTLEKLLGSGQKH_GTLEKLLGRGQKHF_GTLEKLLGRGQKHL_ATLGKLREGVKSHV_VTLGKLSEGVKRHA_VTLGKLSEGVKSNV_VTLRKPWEGVKSTF_ITLGKLSEGVKSTF_ATLWKLREGVKSHV_VTLRKLWEGVKSTF_VTLRKLWEGVKSTI_VTLRKLWEGVKSTV_VALGKLWEGVKSAF_ATLGKLREGVKIHV_GTLGKLLGSGQKHF_VTLGKLWEGVKSAF_VTLGKLWEGVKSTF_GLPWKLRPLALL_VTLRTLWEGVKSTF_VILGKHLRSGEINV_VTLRKLWEGVKSP_VILGNHLRSGETNV_GTFGKLLGSGQKHF_VILGKLSEGVKSNV_VILGKLSEGVKSTF_VILGKLSEGVNSHV_GTLGKLLGSGQRI_GTLGKLLGERAERI_GTLGKLLASGQKHF_VILGKHLRSGEAM_VILGKHLRSGEAT_VILGKHLRSGSRM_VILGKLWEGVKSTF_VILGKLSEGVIIPR_GTLVKLLGSGQKHF_GTLGKLLGWVKRT_FLWGLIPGATSAGR_GTLGKLLAVGSKTL_ITLGKLSEGRQIDF_VTLGNLSEGVKSTF_ITLGNLSEGVKSTF_VTLRKLWEGVESTF_ATLGKLREGVKIAC_VTLGNLWEGVKSTF_FLGTDTWFDGRTAGGS_VILGNLWEGVKSTF_GTLEKLLGRGQKH_GTLEKLLGRGQNI_GTLEKLLGRGQRI_GTLEKLLGRGRRT_VTLRQALGSGKIS_VTLGKHLRSGEANV_VTLGKLSEGAKSHV_VTLGKLSEGVKKSR_VTLGNLSEGVKRTF_TTLGKLREGVKKHI_ATLGKLREGVKSQ_ITLGKLSEGVKRTF_TTLGKLSEGVKSSF_VTLGKLREGVKSHV_VTLGKLSEGVKRH_VTLGKLSEGVKRM_ATLWKLREGVKRHV_VTLGKLSEGVKYHL_VMLGKHLRSGETNV_VTLRKLREGVKSTF_VTLGKLSEGVTIPR_VTLGKLREGVKSTF_GTLEKLLGTWAKTF_ITLGKLREGVKSTI_TTLGKLSEAVKSTF_ITLGKLREGLSLR_VTLRKLWEGVKKHR_VTLRKLWEGVKRNL_VTLRKLWEGVKRTF_VTLRKLWEGVKSND_VTLRKLWEGVKSRL_VTLRKLWEGVKSTL_GLPWTLRPLATLR_GLPWTLRPLATLS_VTLRKLWEGVSP_GTLGKLLGSGHKHF_GTLGKLLGSGHKQL_VTLGKLWEGVKRPF_VTLGKLWEGVKRRF_VTLGKLWEGVKRTF_VTLGKLWEGVKRTV_VTLGKLWEGVKSTY_GFPWKLRPLALL_VTLVKLSEGVKRHG_FTLGKLWEGVKSTF_GALGKLLGRGQKHF_VTLRKLWEGVKLNI_RTLGKLWEGVKSTF_RTLGKLWEGVNSTF_VTLGNLWEGVKRTF_VTLRKLWEGVNINI_VTLRKLWEGVKYLR_GTLGKLWEGSKIHH_GTLGKLWEGVKSAF_GTLGKLWEGVKSNV_GTLGKLWEGVKSTF_GTLGKLWEGVKSTI_GTLGKLLGERPRE_VTLRKLWEGVKPP_VTLRKLWEGVKRP_VTLRKLWEGVKVH_VTLRKLWEGVKVP_VTLRKLWEGVRVH_AFWGRLWGGVKSVV_VILGKLSEGIKRHV_GTLGKLLGSGQKH_GTLGKLLGRGQKHF_VTLVKLREGVKSHV_VTLGKLFRGGETTR_VTLGKLWEGVRVP_GILGKLLGSGHKHF_IILGKLSEGVKSTF_VTLVKLSEGVKSH_VTLVKLSEGVKST_VIFGKLSEGVKRTF_VILGKLREGVKSHV_VTLGKLWEAVKSTF_GTLGKLLARAKRI_VILGKLTEGVKSTF_VILGKLSEGVKST_VILGKLSEGVSHT_VILGKLWEGVKATF_VILGKLWEGVKRTF_GLPWTFAALRNTK_VILGNLWEGVKRTF_FTGAVAGLLSKIF_VILGNLWEGVKRT_GTLGKLWEGVKSIF_VILGKLWEGVKSP_VILGKLWEGVKSS_GTLGKLWEGVKSII_VILGTLWEGVKRTF_VILGTLWEGVKRTS_VTLRILWEGVKRTF_FIGAVAGLLRKTF_FIGAVAGLLSKIF_FTGAVAGLLLKIF_VTLGKLWEGVIVRI_VTLGKLSEGVKSAC_FLWGLIPGAISAVTRLN_VTLRKLWDGVETS_SLFSLIPSAIRGLIRAF_VTLRKPWEGAEVYI_GTLGKLWEGGQTIL_GTLGNLWEGVKSTF_VTLGETLGSRQSGR_VTLGKLWEGVNTYV_GTMEKLLGRGQKH_GTLGKLLGERAEPN_GTLERYWGAAKNT_GTYSEAVGSRKIKR_GTLEKLLGSGRRI_VTLGKHLRSG_GTLEKLLGAAKNI_VTLGKHLPSGEANV_VTLRNFGKALNLP_RTLGKLSEGVKRHV_VSLGKHLRSGEANV_VTLGKLSEGRKVTR_TTLGKLSEGVKRR_ATLGKLREGVKSH_ATLGKLREGVRAT_ITLGKLSEGVKSTS_VTLGKHLRSGEGT_VTLGKHLRSGSRT_GTLEKLLRERAKTL_GLPWKLRPLATLS_RTLGELWEGVKRTF_GLPWKLRPLALA_GLPWKLRPLALS_VTLGKLSEGVKAT_VTLGKLSEGVKSM_TTLGKLREGVKKH_VTLGKLREGVNSTF_VTLGKLAEGVKRHV_VTLGNLAEGVKRHV_VTLGILWEGVKSTF_VTLRKLWDGVKRP_VTLRKLWEGANH_ITLGKLREGGSQR_VTLGKLSEGVRVM_VTLRKLWEGAKSP_VILGKHYDLGSLT_VTLGKLWGGVKSTF_VTLRKLWEGVKA_GTLGKLLGSGQQHF_VTLRKLWGGLSH_VTLGNLWQGVKRTF_VTLGNLWEGLKVH_RTLGKLWEGGQINV_RTLGKLWEGVKRTF_RTLGKLWEGVRKYL_GLALDSSSAGNLV_VTLGNLWEGVKQH_VILGKLGSVLNQP_GTLGKLWEGVKFNY_GTLGKLWEGVKRNV_GTLGKLWEGVKRTL_VTLRKLWEGVSQL_VTLGKLWEGVKI_VILGRFGKALRAP_GTLGKLLGSGQKT_VTFVKLSEGVKSHA_VTLVKLREGVKRDA_VTLGKLWEGVKQR_VTLGKLWEGVKRT_VTLGKLWEGVKSL_VTLGKLWEGVKST_GTLGKLVSQRAKTL_VILGNHLRPAKRT_VILGQLWEGVKRTF_VTLRKLLEGVKSP_GLSWTLRPLATLS_GTLGKLWEGVKSR_VILGKLSEGFKSP_VILGKLSEGVKSP_VILGKLSEGVRVM_VILGKLWESGKVNL_VFLGKLWEGVKRTF_VTLVKLREGVKTT_VILGKLWEGVKSNV_FTGAVAGLLSKTF_GFWGSLWEGVKRVV_LILGKLREGVKSQ_FLWGLIPGATSAVTRLSR_GTLGKLLVSGQTHF_VILGKTYVAVKPT_FVGAVAGLLSKIF_GLAVDSAALGHFE_VTLVKLLEGVKSHA_FIGAVAGLLSKTL_FIGAFAGLLRKTF_GLPWILRPLAILSG_GTLANYLVVARNT_GTLVKLWEGVKSI_VTLRKLWEGVKIYV_GTLGKLLGWVKPT_GTLGIVVGSRKKHF_GLPWILRPLAILIS_GLPWTLLALVVLKW_VTLGNLWEGVKIDL_GTLGKLLVAVKRT_DTLGKLSEGVKSNV_GTLGQATRQWSEAL_FLWGLIPGATSAVTRFP_VTLGNLSEGVKST_VTLGKLERSGQITC_TTLGKLSEDVKSTF_GTLGKLLGSGQKHC_GTLGKLLGSGTEAF_VTLGKLWEGVKEYV_VTLGKLWEGVKSTC_VTLGKLWEGVKVDV_VTLGNLWEGVKSN_VTLGNLWEGVKST_GTLGKLWEGGQINL_GTLGKLWEGGQTNA_GTLGKLWEGVKSDV_GTLGKLWEGVRVDL_GTLGKLLGSWAETF_GTLGKLFGSGQKHC_GTLGKLWEGVSSTF_GTLVNSGSVSSRR_GLPWTLLGGFSSA_VTLGRSGSASNPP_ANLGKLREGVKRHV_GFGAHYGSARRE_VTLGKSMGGRKINF_FLWGLIPGATSAVTRLIKR_VTLGKLSDGGKVAR_VTLGKLKRGG_GFWGSLWEGVKSVV_VTLGKLRDGVKRHV_GTLGNYLAPVTNI_VTLGKHLRSGKTNV_VTLRKAVGSREIT_GTLGKLSEGVKRHV_VTLRATSSKWGN_VTLGKHLRRGRNN_VTLGKHLRQVKQT_VTLGKHLRQVKQ_VTLGKLSEASRVT_FIGAVAGLLSKTC_VTLGKHLRSGELM_VTLGKRVGGVQTAI_VTLGKLRGRAVSI_GLPWKLRPLAHV_RTWGRFGSAVRST_TTLGEVVRSRKKYI_GLPWKLRPLAAF_VTLRKLWEGG_GFGGSLRFREP_FIGAVAELLSKTF_TTLGKLREGVKSTF_VILRETSSKWGN_VTLGKLWEGR_VTLGKTLGVASS_VTLGKLWSA_VPLGKLWEGVKRTF_VTLGKLAEGFKSP_VTLVKLSKALKVM_GLPWTLLTLVVLSG_VTLANLVKGSSHM_VTLGKHFAVSGG_VTLGKLLGSGKIYL_GTLGKLLGSGAQAL_GTLGKLLGSGQNAL_VTLGKLWEGFKRPF_GLPWRFARSLP_VTLRKLLEGVKSTI_GLPWTLLALVVLSG_GLPWTLRPLPHF_ITLGKLSEGVRVL_VTLVKLSEVLNHM_VILGKLSEGVKSTS_VILGKLREGV_GLPWILLALVVLSG_GTLGKLLGSGQKP_VTLGKFGSVLKA_GTLGKLLGRGSEAF_GTLGKLWERRQV_VILGRFGQALRAP_VILGKHLRRGEANV_VILGKLVKA_GLPWTLLGVSPR_GTLGKLWEGVKPP_GTLGKLWEGVKSI_GTLGKLWEGVKSN_VILGKLREGVKRHV_GTLGKLWEGVKLM_VTLVKLQRGR_VTLSEIVRGR_VTLGNLSEVVKRTF_VTLVKLREGVNRT_RTLGKLWEGVRVL_GFWGSLWEGVKR_FTGAVAGLLRKTL_GFWGSLWEGVKRV_GLPWTLRPLAILSG_VILGKLREGVKSQ_YTGAVAGLVSKTF_GILGKLWEGVKSIL_GLPWILRPSAILRG_GTLGKLLVSGQKHF_GILGKLWEGVKSIF_FLWGLIPSATRAVTRLRR_FVGAVAGLLRKDF_VTLRKLWDGVKIYV_FIGAVAGLMSKIF_FIGAVAGLMSKTS_FIGAVAGLLRKL_FIGAVAGLLRRH_FIGAVAGLLSKS_VSALITVRGYGF_VTLRKLWEVVKRTF_FLWGLIPGATSAGRG_GTLGKLWEGVKIYL_GLPWILLRWLFFRG_GLPWILLRWLFFR_GTLGKLLWVRPKTL_GTLGKLLGSEAEAF_GTFGEASSLGPKTF_FTGAVAGVALENL_FLGMIPGLMVVLLAR_SLFRLTPSAIHGLTRAF_GTMEKLLGSGQKHC_VTLARCGKVSKVH_FLGTDTWFDGSTAGAV_SLFRLTPSVIRGLIRAF_FSSLIPSLVGGLISAFK_VTLGKTLGSCKVGT_GTLERYSGRGRNI_FVGMIPGLTGGLIRAFK_VTLGKLRGRCAD_VTLVETSAQRRGKC_FLGMIPGLIGGLISAFK_TTLGKLSESREIYF_VILGNCGSVSNLR_FLGMIPGLTGGLIYAFK_VMLGKHLRSGRNKR_SLFSLIPSATRGIDSRF_GFGGSLPFREP_VTLGNAIRSCQANF_VTLGKTLGSCKVGI_VIPREVKRSREIAR_VTLGKLWEGV_VTLGKLWESG_VTRGETVGGGKEHL_FFSLIPSLVGGLISAFK_VILGKLSEGV_GTLGKLLGSGQEAL_FTGAVRGVTFENF_GTLGTAARFWSEAL_GFWGSLWEGVK_VTRSAGAS_FFSLIPRLVGGLISAFQ_GTLGKLWEGREKQC_GTLGKLWEGVKEYL_VTLGKLWEGSNL_SLFSLTRPPSVGLFEH_ATLGKLREG_VTLGISGSVLNLP_VTLGKLWEGLTPM_VTLGNLSEGVKIL_GTLGKLLEGGQINL_VILGKLSEVRQE_FRGMIPGLTGGLISAL_VTLSEIVRGP_GFGAHYGSASRE_VILCKLSEGVKSTF_GFWGSLWEGVKSV_GLPWTLLGGF_ITLGRSQSA_FIRAVAGLLSKTC_FIRAVAGLLSRTC_FLWGLIPDATSAVTSLLR_VTLSQTFGGRETSR_FLWGLIPGAISAVTSLIKK_FLWGLIPGAISAVTSLIKN_ALWVNSVSGLRGT_VTRPEALGGGKIYV_VTLGTSGSVLNH_ATLGKLVKA_GTLRNCWVAVRRI_VTLGRVRFGP_VTLGKLSERRQEH_VTLGKFGKGSNQP_ITLGKLSEGGKINI_VTFGKLSEGVKRTY_VTLGKLK_LFGLIPSLTGGLFLHL_VTLRKLGSV_SYSMEHFRWGKPV_GFGAHYGSGLRVL_FLGMIPGLTWRAHFRV_RTLGKAVGGG_FIRAVAALLSKTC_VILGKLCAVVSRT_GLPWILLGGYSF_VTLGKAVGKREG_FLWGLIPCATSAGRG_FLFSLTPSATSGLTRV_VTLRKLWEGMKSTF_FLGMFPVSLGGLTSV_ITLGKLREGGSPT_VTFRKLWEGVKLNT_ATLGKLVKASSRT_GTLGKLLA_GTLGKLLR_SLFSLIPSAIRGLTRH_GLPWKLRPLPS_VTLRKLWEGSNPH_GTLGRVMGGRKIYL_AFWGRLWEGVKS_FLWGSFRGRHLP_GLPWTLRPLAPY_FTGAVAGLHGKP_VTLTKVVGSRQVHH_GKLGNLWEGVKSTF_VTLRKLWSV_GLPWTLRTFRHAK_VILGKAMGGGKVDF_GLPWKLRPLAFL_GLPWKLLPLAHV_VILGNALGGRKRDI_FLGMIPGLMVVLLARS_VILGKHLRRGEAM_GFWGSLGEGVKRV_FTGAVAGHNV_GLPWKLRPLAFF_VILGKLSSA_AFWGRLWEGVKSVV_GLPWTLRPLHT_GILGKVVGGR_GTLENFLVQVRRI_FLGVSFPARQAR_VILGKLWEGVKRR_GILGKLWEGVSRF_GTLGKLPAVVRNI_FLWGLTPGAISAVTSLLK_DLPWILLRWLFFRG_GTLGKLLWVRT_FIGAVAGLVSKIF_FIGAVAGLMSKI_VTLRKLWEVVQRTF_GTLGKLWEGVKYYI_FIGAVAAYYPKH_FLWGLIPGAISAVTSLN_FLWGLIPGAFRP_GLPWILLRWFFFRG_VTLGNLSEVLNQP_FFSLIPSLVGGLTSAFN_SLFRLIPRASVA_FLFSLIPSAISGLISAF_FIGAVAAYVRS_GTLGKLLGERADE_FLFSLIPLATSGLISAF_GLPGSCVHSHF_FVGMTPGLTGGLIAGL_VTLARCGKVSKGP_SYLWRIFVGVNR_GFWGSLWEGVKE_GFWGSLWEGVYA_ITLGKLSEGV_VTLGKLRGSCRIDF_FRGMIPGLIGGLISAFK_GLAMDSAAMVVFS_FLWGLIPDAISAVTSLIKN_VTLGKPFRSREVTC_FFSLTPRLVGGLISAFK_GLAMDSAAMVVFSW_GTLARCGKA_FLWGLTPGAIRAVTSLL_VTTWEALTERVR_FTGAVAWAFTQDF_VASMDFITVAILPW_VTLGKHLRRGVGQC_LFGLIPSHIGGLVSAFK_VTLGTSGSVLNLP_FIGAVAAYYPET_VILGNCGSVK_VTLARCGSG_SLFSLIPSATRGLTRAF_VTLGNLMGGCKAT_FLFSLIPSATSGLTRAF_FLFRLIPFATRGLTRAY_FFSLLPSLIGGLVRAIK_FFSLLPSLIGGLVRATK_FFSLLPSLIGGLVSAIK_LFGLIPSLIGGLVSAFK_VTLGKYVGGCQTHF_GTLEKLLG_VTLGKLREWGQVAC_VTLGKLWEGG_GLAMDSAAMVVFL_GLLGNYAP_FFSLIPSLVGGLRSAFK_SLFSLIPRATRGLIRAF_FFSLIASLVGGLISAFK_VTIGESR_FLDMIPGLMVVLLARS_GFWGRLWEAG_GTHSQIAGVGAEAL_VTLGKLVGSGKVSC_GLPWYTSTVAVLP_GTLGKLWEGVKYYD_VTLVNCLKVLSLT_RTLGKLWEEGPST_GTLGKLWEVSNQF_FLGMTPGLMVVLLLD_VTLVKLSEGV_VILGKLWEG_GFWGSLWEGVKM_FFSLNHPWWGVYGPRL_GFWGSLWEGVSRW_FLWGLTTGRHLCWPR_GILGQLWEGVKSIF_GLPWTLLGG_GLPWTPITLALLPS_GTLGKLWEVLNL_VTLGNLWSVLSL_FLFRLIPSATTGLVSATRN_VTLGKLSEGVEIPC_GLPWILLRGCSSI_GLPWILLRGCSSV_FLFRLIPSVIAGLVSAIRN_GLPWTLLALVVLS_GFWAAFGSG_FLFSLIPSAIAGLVSAIRN_FLFSLIPSVIAGLVSAIRN_FFSLILV_FLWGLTPSATRGRYSPAT_VTLGNLSEG_FLWGLTPGATSAVTAIP_VTTWEALTERGG_FLWGLTPGAISAVTSLL_VILAETPSLGRDKC_VILGKLSRSCKVTC_VTHGSCGSALSQP_VTLPNCGSVSSLH_GLPWTLLGGFSSC_FFSLTPRLGRRSDIRLQ_VTLRSCGSGSNPR_SLFSLTPSANEV_VTLRSCGRGSNPR_LFGLTPSLIGGLVSAFK_VTLGKLRGSCQIDF_FISRGRCIRP_VTLGKPVRGRKVAC_VTLGKLRGSCQTT_FIGAVAGVALENL_FLFSLTSFRNLGFDFRF_SLGLSQGCSLKF_FLFRLIPSLLWHGVRVT_SLGLSQGCSVKF_SLGLSRGCSVKF_VTLGKTLGGCKVI_FLFSLIPLATRGLTRAY_GTLGKLCEGVKRIF_YLSDDSWPNGGSLRAL_GLPCTLLALVVLSG_VILGKHLRRGRNQC_VILGKHLRRGVREC_VILGKLVRGRKIPC_FLWGLTPDATSAVTSHIKN_FLWGLTPGATSAVTTFVA_VTLGKLSEGDQVTC_FIGAVAAYCQKS_GLPWILLRWLCFRG_VRCARCGSGLRAH_TTLGKLSEGC_FLLGPHTSCYIPVRHPA_FLLGPHTSCYIPVSHPA_ATLGKRSRGCKVAC_LFGLTPSLIGGLVSALQ_VTLGNCPSV_FLWGLTPGATSRCHTPH_FLFSLTPSAISGLISAF_GFGGVCGSGLNQ_VILGQAVGSC_SLLRAAVKCLKC_VTLGKVIRGCKEPC_VTLGKLWEGSEICI_GTLGKLWEGWANEC_VTLGNCGFCIQST_SLFYPHTVCHPRANSRF_GFWGRLSGGCKICS_VTCFCPPSRLRKS_AIFIFIRWLLKLGHHGRAPP_FLFSLIPSVTLAWCPRHV_RAVDYVIVAAAFACVSA_FLFRLTPRVNCSACVGDTD_FLFSLTPRVNCRACVGDTE_FLFSLTPRVNCSACVGDTE_RGGRLCYCRRRFCVCVGP_RGGRLCYCRRRFCVCVGR_FLSFPTTKTYFPHFDLSHGSAQVKGHGAK_RGGRLCYCRRRFCVCCSP_GGYIALSGSINVIDTAVRLVGSPGIVAGS_GFGCPFNQGACHRHCTAHWAARGLLSGVV_RADTQTYQPYNKDWIKEKIYVLLRRQAQQAGK_TPAMEPAARVKRSPGYGGCSPRWACGGYG_IPAMEPAARVKRSPGYGGCSPRWACGGYG_FAEPLPSEEEGESYSKEPPEMEKRYGGFM_GFGCTTEPSCLPSTLSVHPPARRLLCSVL_LSCKRGTCHFGRCPSHLIKGSCSGG_LFCKRGTCHFGRCPSHLIKVELLLWVPKLL_VTCFCRRRGCASRERLIGYFDLGTQSTVSAVA_DTHFPICIFCCGCCHRSKCGMCCK_GFGCPNNYQFTDIANQFRVDAVVIAGAGTACRVHATDV_ACYCRIPACLAGERRYGTCFYRRRVWAFCC_DTHFPICLFCCGCCHRSKCGMCCKT_DTHFPICIFCCGCCHRSKCGMCCKT_YVRCLFRGARCRDTPGAHAALVTIVAATFRGRSLAPVPGVT_TYMPVEEGEYIVNISYADQPKKNSPFTAKKQPGPKVDLSGVKAYGPG_RTCRCRFGRCFRRESYSGSCNINGRISSLCCR_RTCRCRFGRCFRRESYSGSCNINGRIFSLCCR_GFGCPLNQGACHRHCRSIRRRGGYCAGFFKQTWLLP_RRTCRCRFGRCFRRESYSGSCNINGRISSLCCR_RRTCRCRFGRCFRRESYSGSCNINGRIFSLCCR_VTCFCRRRGCASRERLIGYCRFGNTIYGLCCRR_GFGCPFNQGACHRHCRSMVVAVATVQVCSRKPVRAIR_HSHACTSYWCGKSAGRHRAHTTCVEYFTRGKCAPASIAV_VTCFCRRRGCASRERHIGYCRFGNTIYRLCCRR_GFGCPFNQGACHRHCRSTGRRGGYCAGLFKQTCTCSL_GFGCPFNQGACHRHCRRMVVAVATVQVCRRKPVRAIR_GFGCPFDQGACHRHCQSIGRRGGYCAGFIKQTCTCYHN_GFGCPLNQGACHNHCRSIRRRGGYCSGIIKQTCTCYRN_LFCKRGTCHFGRCPSHLTKVGSCFGFRSCCKWPWDA_LFCKRGTCHFGRCPSHLIKVGSCFGFRSCCKWPWDA_GGYYCPFFQDKCHRHCRSFGRKAGYCEGFLKKTCTCV_GFGCPFNQGACHRHCRSIRRRGGYCAGLFKQTCTCYR_GFGCPFNQGACHRHCRSIGRRGGYCAGLFKQTCTCYSR_GGYYCPFRQDKCHRHCRSFGRKAGYCGGFLKKTCICV_GFGCPLNQGACHRHCRSIRRRGGYCAGFFKQTCCYRN_MFCKRGTCHFGRCPSHLTKVGRCFGFRRCCKWPWDA_GGYYCPFFQDKCHRHCRSFGRKAGYCGGFLKKTCICV_GGYYCPFFQDKCHRHCRSFGRKAGYCGGFLKKTCMLC_GGYYCPFFQDKCHRHCRRFGRKAGYCGGFLKKTCCY_HSHACTSYWCGKFCGTASCTHFYVVFYILGKCAHVCTVA_GFGCPFNQGACHRHCRRTRRRGGYCAGLFKQTCTCYR_GFGCPFNQGACHRHCRRIRRRGGYCAGLFKQTCTCYR_GGYYCPFRQDKCHRHCRRFGRKAGYCGGFLKKTCICV_SVSCLRNKGVCMPGKCAPKMKQIGTCGMPQVKCCKRK_GFGCPFNQGACHRHCRRTRRRGGYCAGLCKQTCTCYR_GFGCPFNQGACHRHCRRIGRRGGYCPGLFKQTCTCYRR_YVSCLFRGARCRVYSGRSCCFGYYCRRDFPGSIFGTCSRRNF_YITCLFRGARCRVYSGRSCCFGYYCRRDFPGSIFGTCSRRNF_YVSCLFRGARCRVYRGRSCCFGYYCRRDFPGSIFGTCSRRNF_GFVCPGNQLKCNNHCKSTSCRAGYCDAATLWLRCTCTDCNGKK_GFGCPGNQLKCNNHCKSTSCRAGYCDAATLWLRCTCTDCNGKK_GFGCPGNQLKCNNHCKSISCRAGYCDAATLWLRCTCTDCNGKK_GFGCPNNYQCHRHCKSIPGRCGGYCGGWHRLPCTCYRCG_HSHACTSYWCGKFCGTASCTHYLCRVLHPGKMCCVCALFP_YSSGYTRPLPKPSRPIFIRPIGCDVCYGIPSSTARLCCFRYGDCCHR_HSHACTSYWCGKFCGTASCTHYLCRVLHPGKMCACVHCSR_HSSGYTRPLPKPSRPIFIRPIGCDVCYGIPSSTARLCCFRYGDCCHR_HSSGYTRPLRKPSRPIFIRPIGCDVCYGIPSSTARLCCFRYGDCCHL_YRGGYTGPIPRPPPIGRPPFRPVCNACYRLSVSDARNCCIKFGSCCHLVK_YRGGYTGPIPRPPPIGRPPLRLVVCACYRLSVSDARNCCIKFGSCCHLVK_KDRPKKPGLCPPRPQKPCVKECKNDDSCPGQQKCCNYGCKDECRDPIFVG_QGYKGPYTRPILRPYVRPVVSYNACTLSCRGITTTQARSCSTRLGRCCHVAKGT_QGYKGPYTRPILRPYVRPVVSYNACTLSCRGITTTQARSCSTRLGRCCHVAKGYS_QGCKGPYTRPILRPYVRPVVSYNACTLSCRGITTTQARSCCTRLGRCCHVAKGYS_QGCKGPYTRPTLRPYVRPVVSYNACTLSCRGITTTQARSCCTRLGRCCHVAKGYR_QVYKGGYTRPIPRPPPFVRPLPGGPIGPYNGCPVSCRGISFSQARSCCSRLGRCCHVGKGYS_DHHHDHGHDDHEHEELTLEKIKEKIKDYADKTPVDQLTERVQAGRDYLLGKGARPSHLPARVDRHLSKLTAAEKQELADYLLTFLH_TCRYWCKTPENQTYCCEDEREIPSKVGLKPGKCPPVRPVCPPTRGFFEPPKTCSNDGSCYGADKCCFDRCLGEHVCKPIQTRG
GTLEKLIGNGQKHF_GTLEKLLGSGQKHF_GTLEKLLGSGQKHL_GTLEKLLGNGQKHF_GTLEKLLGNGQKHL_GTVEKLLGSGQKHL_VTLGKLSEGVKSHA_VTLGKLSEGVKSHV_GTLEKLLGAGQKHF_VTLVKLSEGVKAHV_VTLVKLSEGVKSHA_VTLVKLSEGVKSHV_VTLVKLSEGVKVSR_VILGKHLRSGEANV_VILGKLSEGVKRHA_VILGKLSEGVKSHA_VILGKLSEGVKSHV_LTLVKLREGVKSHA_VILGTHLRSGEANV_GTMEKLLGSGQKHF_GTMEKLLGSGQKHI_GTLEKLLGSGLKTF_GTLEKLLGSGQKAF_GTLEKLLGSGQKH_GTLEKLLGKGQKHF_GTLDKLLGNGQKHF_GTLEKLLGRGQKHF_GTLEKLLGRGQKHL_ATLGKLREGVKSHV_GTLEKVLGRGQKHL_VTLGKLSEGVKRHA_VTLGKLSEGVKSNV_VTLGKLSEGVKSRV_GTLETLLGNGQKHF_VTLRKPWEGVKSTF_ITLGKLSEGVKSTF_ATLWKLREGVKSHV_VTLRKLWEGVKSTF_VTLRKLWEGVKSTI_VTLRKLWEGVKSTV_VALGKLWEGVKSAF_ATLGKLREGVKIHV_GTLGKLLGSGQKHF_VTLGKLWEGVKSAF_VTLGKLWEGVKSTF_TILGKLSEGVKRTF_GLPWKLRPLALL_VTLRTLWEGVKSTF_VILGKHLRSDEANV_VILGKHLRSGEINV_VTLRKLWEGVKSP_VILGNHLRSGETNV_GTFGKLLGSGQKHF_VILGKLSEGVKSNV_VILGKLSEGVKSTF_VILGKLSEGVNSHV_GTLGKLLGSGQRI_VTLVKLREGVKSHA_GTLGKLLGERAERI_GTLGKLLASGQKHF_VILGKHLRSGEAM_VILGKHLRSGEAT_VILGKHLRSGSRM_VILGKLSEGVKRT_VILGTHLRSGAANV_VILGKLWEGVKSTF_VILGKLSEGVIIPR_GTLVKLLGSGQKHF_VILGTHLRSGEAN_GTLGKLLGWVKRT_FLWGLIPGATSAGR_GTLGKLLAVGSKTL_VTLGKLSEGVKSDA_ITLGKLSEGRQIDF_VTLGNLSEGVKSTF_ITLGNLSEGVKSTF_VTLRKLWEGVESTF_ATLGKLREGVKIAC_VTLGNLWEGVKSTF_FLGTDTWFDGRTAGGS_VILGNLWEGVKSTF_GTLEKLLGRGQKH_GTLEKLLGRGQNI_GTLEKLLGRGQRI_GTLEKLLGRGRRT_GTLEKLLGNGPKHF_GTLEKLLGNGQKQL_GTLEKLLGNWPKTL_GTLEKLLGNGKNI_GTLEKLLGRGPKHL_GTLEKLLGRGQKHY_VTLRQALGSGKIS_VTLGKHLRSGEANV_VTLGKLSEGAKSHV_VTLGKLSEGVKKSR_VTLGNLSEGVKRTF_TTLGKLREGVKKHI_ATLGKLREGVKSQ_ITLGKLSEGVKRTF_TTLGKLSEGVKSSF_VTLGKLREGVKSHV_VTLGKLSEGVKRH_VTLGKLSEGVKRM_ATLWKLREGVKRHV_VTLGKLSEGVKYHL_VMLGKHLRSGETNV_GTLEKLLGSVSKAP_VTLRKLREGVKSTF_VTLGKLSEGVTIPR_VTLGKLREGVKSTF_GTLEKLLGTWAKTF_ITLGKLREGVKSTI_TTLGKLSEAVKSTF_ITLGKLREGLSLR_VTLRKLWEGVKHNL_VTLRKLWEGVKKHR_VTLRKLWEGVKRNL_VTLRKLWEGVKRTF_VTLRKLWEGVKSND_VTLRKLWEGVKSRL_VTLRKLWEGVKSTL_ITLRKLWEGVKSRL_GLPWTLRPLATLR_GLPWTLRPLATLS_VTLRKLWEGVSP_GTLGKLLGSGHKHF_GTLGKLLGSGHKQL_VTLGKLWEGVKRNV_VTLGKLWEGVKRPF_VTLGKLWEGVKRRF_VTLGKLWEGVKRTF_VTLGKLWEGVKRTV_VTLGKLWEGVKSTY_GFPWKLRPLALL_VTLVKLSEGVKRHG_FTLGKLWEGVKSTF_GALGKLLGRGQKHF_VTLRKLWEGVKLNI_RTLGKLWEGVKSTF_RTLGKLWEGVNSTF_VTLGNLWEGVKRTF_VTLRKLWEGVNINI_VTLRKLWEGVKYLR_GTLGKLWEGSKIHH_GTLGKLWEGVKSAF_GTLGKLWEGVKSNV_GTLGKLWEGVKSTF_GTLGKLWEGVKSTI_GTLGKLLGERPRE_VTLRKLWEGVKPP_VTLRKLWEGVKRP_VTLRKLWEGVKVH_VTLRKLWEGVKVP_VTLRKLWEGVRVH_AFWGRLWGGVKSVV_VILGKLSEGIKRHV_GTLGKLLGSGQKH_GTLGKLLGRGQKHF_VTLVKLREGVKSHV_VTLGKLFRGGETTR_VTLGKLWEGVRVP_GILGKLLGSGHKHF_IILGKLSEGVKSTF_VTLVKLSEGVKSH_VTLVKLSEGVKST_VIFGKLSEGVKRTF_VILGKLREGVKSHV_VTLGKLWEAVKSTF_GTLEKYWVLARNI_GTLGKLLARAKRI_VILGKLTEGVKSTF_VILGKLSEGVKST_VILGKLSEGVSHT_VILGKHLTTWRGKR_VILGKLWEGVKATF_VILGKLWEGVKRTF_GLPWTFAALRNTK_VILGNLWEGVKRTF_FTGAVAGLLSKIF_VILGNLWEGVKRT_VILGKLREGSSHT_GTLGKLWEGVKSIF_VILGKLWEGVKSP_VILGKLWEGVKSS_GTLGKLWEGVKSII_VILGTLWEGVKRTF_VILGTLWEGVKRTS_VTLRILWEGVKRTF_FIGAVAGLLRKTF_FIGAVAGLLSKIF_FTGAVAGLLLKIF_VTLGKLWEGVIVRI_VTLGKLSEGVKSAC_VTLGKLSEGVKSHC_FLWGLIPGAISAVTRLN_VTLRKLWDGVETS_SLFSLIPSAIRGLIRAF_VTLRKPWEGAEVYI_VTLVKLSEGVKRAC_GTLGKLWEGGQTIL_GTLGNLWEGVKSTF_GTLEKSLGVSPKA_VTLGETLGSRQSGR_GTLEKLHRFRAEAS_VTLGKLWEGVNTYV_GTMEKLLGRGQKH_GTMEKLLGRGRNT_GTLGKLLGERAEPN_GTLERYWGAAKNT_GTYSEAVGSRKIKR_GTLEKFARQRSETL_GTLEKLLGSGQKQF_GTLEKLLGSGRRI_VTLGKHLRSG_GTLEKLLGAAKNI_VTLGKHLPSGEANV_VTLRNFGKALNLP_RTLGKLSEGVKRHV_VSLGKHLRSGEANV_VTLGKLSEGRKVTR_TTLGKLSEGVKRR_ATLGKLREGVKSH_ATLGKLREGVRAT_ITLGKLSEGVKSTS_VTLGKHLRSGEGT_VTLGKHLRSGSRT_GTLEKLLRERAKTL_VTIGKLSEGVKRHA_GLPWKLRPLATLS_RTLGELWEGVKRTF_GLPWKLRPLALA_GLPWKLRPLALS_VTLGKLSEGVKAT_VTLGKLSEGVKSM_TTLGKLREGVKKH_VTLGKLREGVNSTF_VTLGKLAEGVKRHV_VTLGNLAEGVKRHV_VTLGILWEGVKSTF_VTLRKLWDGVKRP_VTLRKLWEGANH_ITLGKLREGGSQR_VTLRKLWEGVKKPP_VTLGKLSEGVRVM_VTLRKLWEGAKSP_VILGKHYDLGSLT_VTLGKLWGGVKSTF_VTLRKLWEGVKA_VTLRKLWEGVKV_GTLGKLLGSGQQHF_VTLRKLWGGLSH_VTLGNLWQGVKRTF_VTLGNLWEGLKVH_RTLGKLWEGGQINV_RTLGKLWEGVKRTF_RTLGKLWEGVRKYL_GLALDSSSAGNLV_VTLGNLWEGVKQH_VILGKLGSVLNQP_GTLGKLWEGVKFNY_GTLGKLWEGVKRNV_GTLGKLWEGVKRTL_VTLRKLWEGVSQL_VTLGKLWEGVKI_VILGRFGKALRAP_GTLGKLLGSGQKT_VTFVKLSEGVKSHA_GTLGKLLGRGSGRF_VTLVKLREGVKMPR_VTLVKLREGVKRDA_VTLGKLWEGVKQR_VTLGKLWEGVKRT_VTLGKLWEGVKSL_VTLGKLWEGVKST_GTLGKLVSQRAKTL_VTLVKLSEGVKYT_VILGNHLRPAKRT_VILGQLWEGVKRTF_VTLRKLLEGVKSP_GLSWTLRPLATLS_GTLGKLWEGVKSR_VILGKLSEGFKSP_VILGKLSEGVKSP_VILGKLSEGVRVM_VILGKLWESGKVNL_VFLGKLWEGVKRTF_VTLVKLREGVKTT_VILGKLWEGVKSNV_FTGAVAGLLSKTF_GFWGSLWEGVKRVV_LILGKLREGVKSQ_FLWGLIPGATSAVTRLSR_VILGKLTEGVSHT_GTLGKLLVSGQTHF_VILGKTYVAVKPT_VTLRMLWEGVKA_FVGAVAGLLSKIF_FLWGLTPDAIMRLPR_GLAVDSAALGHFE_VTLVKLLEGVKSHA_FIGAVAGLLSKTL_FIGAFAGLLRKTF_GLPWILRPLAILSG_GTLANYLVVARNT_GTLVKLWEGVKSI_VTLRKLWEGVKIYV_GTLGKLLGWVKPT_GHWVRIYALVSLT_GTLGIVVGSRKKHF_GLPWILRPLAILIS_GLPWTLLALVVLKW_VTLGNLWEGVKIDL_GTLGKLLVAVKRT_DTLGKLSEGVKSNV_GTLGQATRQWSEAL_FLWGLIPGATSAVTRFP_VTLGNLSEGVKST_VTLGKLERSGQITC_TTLGKLSEDVKSTF_TTAWQTSRGGVPN_VTLCTHLRSGEANV_GTLGKLLGSGQKHC_GTLGKLLGSGTEAF_VTLGKLWEGVKEYV_VTLGKLWEGVKSTC_VTLGKLWEGVKVDV_VTLGNLWEGVKSN_VTLGNLWEGVKST_GTLGKLWEGGQINL_GTLGKLWEGGQTNA_GTLGKLWEGVKSDV_GTLGKLWEGVRVDL_GTLGKLLGSWAETF_GTLGKLFGSGQKHC_GTLGKLWEGVSSTF_GTLVNSGSVSSRR_VTLGKLWEGVKVD_ATLGKAARGREIPR_GLPWTLLGGFSSA_VTLGKVVRSGQVAC_VTLVKLSEGLSLT_VTLGRSGSASNPP_ANLGKLREGVKRHV_GFGAHYGSARRE_VTLGKSMGGRKINF_FLWGLIPGATSAVTRLIKR_VTLGKLSDGGKVAR_VTLGKLKRGG_GFWGSLWEGVKSVV_VTLGKLRGSREATR_VTLGKLRDGVKRHV_GTLGNYLAPVTNI_VTLGKHLRSGKTNV_TTLGKLSEAVKAR_VTLRKAVGSREIT_VTLGKLSEGGTIPR_GTLGKLSEGVKRHV_VTLRATSSKWGN_VTLGKHLRRGRNN_VTLGKHLRQVKQT_VTLGKHLRQVKQ_VTLGKLSEASRVT_FIGAVAGLLSKTC_VTLGKHLRSGELM_VTLGKRVGGVQTAI_VTLGKLRGRAVSI_GLPWKLRPLAHV_RTWGRFGSAVRST_TTLGEVVRSRKKYI_GLPWKLRPLAAF_VTLRKLWEGG_GFGGSLRFREP_FIGAVAELLSKTF_TTLGKLREGVKSTF_VILRETSSKWGN_VTLGKLWEGR_VTLGKTLGVASS_GTLEKASGQWPETL_VTLGKLWSA_VPLGKLWEGVKRTF_VTLGKLAEGFKSP_TTLGKLSQGVRVL_VTLVKLSKALKVM_DTLVKLREGVKTT_GLPWTLLTLVVLSG_VTLANLVKGSSHM_VTLGKHFAVSGG_VTLGKLLGSGKIYL_GTLGKLLGSGAQAL_GTLGKLLGSGQNAL_VTLGKLWEGFKRPF_VTLRKLWGGLRD_GLPWRFARSLP_VTLRKLLEGVKSTI_GLPWTLLALVVLSG_GLPWTLRPLPHF_ITLGKLSEGVRVL_GTLERYLATVKRI_VTLVKLSEVLNHM_VTLGKLWEVSNR_VILGKLSEGVKSTS_VILGKLREGV_GLPWILLALVVLSG_GTLGKLLGSGQKP_VTLGKFGSVLKA_GTLGKLLGRGSEAF_GTLGKLWERRQV_VILGRFGQALRAP_VILGKHLRRGEANV_VILGKLVKA_GLPWTLLGVSPR_GTLGKLWEGVKPP_GTLGKLWEGVKRN_GTLGKLWEGVKSI_GTLGKLWEGVKSN_VILGKLREGVKRHV_GTLGKLWEGVKLM_VTLVKLQRGR_VTLSEIVRGR_VTLGNLSEVVKRTF_VTLVKLREGVNRT_VTLVKLREGVRAT_RTLGKLWEGVRVL_GFWGSLWEGVKR_FTGAVAGLLRKTL_FVGAVGGLLRKDF_GFWGSLWEGVKRV_GLPWTLRPLAILSG_VILGKLREGVKSQ_YTGAVAGLVSKTF_VTLRETMGSGEA_GILGKLWEGVKSIL_GLPWILRPSAILRG_GTLGKLLVSGQKHF_VILGKALTARRARV_GILGKLWEGVKSIF_FLWGLIPSATRAVTRLRR_FVGAVAGLLRKDF_VTLRKLWDGVKIYV_FIGAVAGLMSKIF_FIGAVAGLMSKTS_FIGAVAGLLRKL_FIGAVAGLLRRH_FIGAVAGLLSKS_VSALITVRGYGF_VTLRKLWEVVKRTF_FLWGLIPGATSAGRG_GTLGKLWEGVKIYL_GLPWILLRWLFFRG_GLPWILLRWLFFR_GTLGKLLWVRPKTL_SLFRLIPRASVG_GTLGKLLGSEAEAF_GLAMDSAAWLYS_GTFGEASSLGPKTF_FTGAVAGVALENL_VTLGNLWEGVKSD_FLGMIPGLMVVLLAR_VILGKLSEGREAAC_SLFRLTPSAIHGLTRAF_GTMEKLLGSGQKHC_VTLARCGKVSKVH_FLGTDTWFDGSTAGAV_SLFRLTPSVIRGLIRAF_FSSLIPSLVGGLISAFK_VTLGKTLGSCKVGT_GTLERYSGRGRNI_FLGMTPGLIGGIISAFK_FVGMIPGLTGGLIRAFK_VTLGKLRGRCAD_VTLVETSAQRRGKC_FLGMIPGLIGGLISAFK_TTLGKLSESREIYF_VILGNCGSVSNLR_FLGMIPGLTGGLIYAFK_VMLGKHLRSGRNKR_VTLGKLSEGVKLPC_SLFSLIPSATRGIDSRF_GFGGSLPFREP_VTLGKLREGVEIP_VTLGNAIRSCQANF_VTLGKTLGSCKVGI_VIPREVKRSREIAR_VTLGKLWEGV_VTLGKLWESG_VTRGETVGGGKEHL_FFSLIPSLVGGLISAFK_VILGKLSEGV_GTLGKLLGSGQEAL_FTGAVRGVTFENF_GTLGTAARFWSEAL_GFWGSLWEGVK_VTRSAGAS_FFSLIPRLVGGLISAFQ_GTLGKLWEGREKQC_GTLGKLWEGVKEYL_VTLDKLKRGG_VTLGKLWEGSNL_SLFSLTRPPSVGLFEH_ATLGKLREG_FMARSRHTTPN_VTLGISGSVLNLP_VTLGKLWEGLTPM_VTLGNLSEGVKIL_GTLGKLLEGGQINL_VILGKLSEVRQE_GHLGETMGSGKILH_FRGMIPGLTGGLISAL_VTLSEIVRGP_VTLSEIVRSP_GFGAHYGSASRE_VILCKLSEGVKSTF_GLPWTLLGGL_DLPWKLRPLAHV_GFWGSLWEGVKSV_GLPWTLLGGF_ITLGRSQSA_FIRAVAGLLSKTC_FIRAVAGLLSRTC_FLWGLIPDATSAVTSLLR_VTLSQTFGGRETSR_VILCKLSEGVRAP_FLWGLIPGAISAVTSLIKK_FLWGLIPGAISAVTSLIKN_GTLGTLWEGVKSN_ALWVNSVSGLRGT_VTRPEALGGGKIYV_VTLGTSGSVLNH_ATLGKLVKA_GTLRNCWVAVRRI_VTLGRVRFGP_VTLGKLSERRQEH_VTLGKFGKGSNQP_VTLGKLSEASRVR_VILSATLGSG_ITLGKLSEGGKINI_VTFGKLSEGVKRTY_VTLGKLK_LFGLIPSLTGGLFLHL_VTLRKLGSV_SYSMEHFRWGKPV_GFGAHYGSGLRVL_FLGMIPGLTWRAHFRV_RTLGKAVGGG_FIRAVAALLSKTC_VILGKLCAVVSRT_GLPWILLGGYSF_VTLGKAVGKREG_FLWGLIPCATSAGRG_FLFSLTPSATSGLTRV_VTLRKLWEGMKSTF_FLGMFPVSLGGLTSV_VTLGKLWDSRKEYV_ITLGKLREGGSPT_VTFRKLWEGVKLNT_ATLGKLVKASSRT_GTLGKLLA_GTLGKLLR_SLFSLIPSAIRGLTRH_GLPWKLRPLPS_VTLRKLWEGSNPH_GTLGRVMGGRKIYL_AFWGRLWEGVKS_VILGKHLRYS_FLWGSFRGRHLP_VSLGKLWRA_GLPWTLRPLAPY_FTGAVAGLHGKP_VTLTKVVGSRQVHH_GKLGNLWEGVKSTF_VTLRKLWSV_GLPWTLRTFRHAK_VTLGKLF_VILGKAMGGGKVDF_GLPWKLRPLAFL_VTLTKVVGRRQVI_GLPWKLLPLAHV_GTLGKLWESKQPI_VILGNALGGRKRDI_FLGMIPGLMVVLLARS_VILGKHLRRGEAM_GFWGSLGEGVKRV_FTGAVAGHNV_GLPWKLRPLAFF_VTLGKLFRRVPRH_GTLGKFVMGAH_VILGKLSSA_AFWGRLWEGVKSVV_GLPWTLRPLHT_GLPWTLRPLPH_GTLETATSVRPEAL_GILGKVVGGR_GTLENFLVQVRRI_FLGVSFPARQAR_VILGKLWEGVKRR_GILGKLWEGVSRF_GTLGKLPAVVRNI_FLWGLTPGAISAVTSLLK_DLPWILLRWLFFRG_GTLGKLLWVRT_GLPWTLWR_FIGAVAGLVSKIF_FIGAVAGLMSKI_VTLRKLWEVVQRTF_GTLGKLWEGVKYYI_FIGAVAAYYPKH_FLWGLIPGAISAVTSLN_FLWGLIPGAFRP_VTLGNLWEG_GLPWILLRWFFFRG_SLFRLIPRASS_VTLGNLSEVLNQP_FFSLIPSLVGGLTSAFN_SLFRLIPRASVA_GTHGKVIGVWPKAF_FLFSLIPSAISGLISAF_FIGAVAAYVRS_GTLGKLLGERADE_FLFSLIPLATSGLISAF_GTLGNYLVMVRRI_GLPGSCVHSHF_FVGMTPGLTGGLIAGL_VTLARCGKVSKGP_SYLWRIFVGVNR_GFAVDIAAIGPL_GFWGSLWEGVKE_GFWGSLWEGVYA_ITLGKLSEGV_VTLGKLRGSCRIDF_FRGMIPGLIGGLISAFK_GLAMDSAAMVVFS_FLWGLIPDAISAVTSLIKN_VTLGKPFRSREVTC_FFSLTPRLVGGLISAFK_GLAMDSAAMVVFSW_GTLARCGKA_VTLGKHCAVAGT_FLWGLTPGAIRAVTSLL_VTTWEALTERVR_FTGAVAWAFTQDF_VASMDFITVAILPW_VTLGKHLRRGVGQC_LFGLIPSHIGGLVSAFK_LFGLIPSHIGGLVSAFQ_VTLGTSGSVLNLP_FIGAVAAYYPET_VILGNCGSVK_VTLARCGSG_SLFSLIPSATRGLTRAF_VTLGNLMGGCKAT_FLFSLIPSATSGLTRAF_FLFRLIPFATRGLTRAY_FFSLLPSLIGGLVRAIK_FFSLLPSLIGGLVRATK_FFSLLPSLIGGLVSAIK_LFGLIPSLIGGLVSAFK_VTLGKYVGGCQTHF_GTLEKLLG_VTLGKLREWGQVAC_VTLGKLWEGG_GLAMDSAAMVVFL_GLWKNCWALAKRI_GLLGNYAP_FFSLIPSLVGGLRSAFK_SLFSLIPRATRGLIRAF_FFSLIASLVGGLISAFK_VTIGESR_FLDMIPGLMVVLLARS_GFWGRLWEAG_GTHSQIAGVGAEAL_VTLGKYVGGCQTI_VTLGKLVGSGKVSC_GLPWYTSTVAVLP_GTLGKLWEGVKYYD_VTLVNCLKVLSLT_RTLGKLWEEGPST_GTLGKLWEVSNQF_FLGMTPGLMVVLLLD_VTLVKLSEGV_VTLRIALGSCGSVH_GTLGKLWEGVSST_VILGKLE_VILGKLWEG_GFWGSLWEGVKM_VILAETPRLSS_FFSLNHPWWGVYGPRL_GFWGSLWEGVSRW_FLWGLTTGRHLCWPR_GILGQLWEGVKSIF_GLPWTLLGG_GLPWTPITLALLPS_GTLGKLWEVLNL_VTLGNLWSVLSL_FLFRLIPSATTGLVSATRN_VTLGKLSEGVEIPC_GLPWILLRGCSSI_GLPWILLRGCSSV_FLFRLIPSVIAGLVSAIRN_GLPWTLLALVVLS_GFWAAFGSG_VTLVVSGSV_FLFSLIPSAIAGLVSAIRN_GTLVEITWQWAETL_FLFSLIPSVIAGLVSAIRN_FFSLILV_FLWGLTPSATRGRYSPAT_VTLGNLSEG_FLWGLTPGATSAVTAIP_GTLEKLCSFRSEAP_VTTWEALTERGG_FLWGLTPGAISAVTSLL_VILAETPSLGRDKC_GLALDSS_VILGKLSRSCKVTC_VTHGSCGSALSQP_VTLPNCGSVSSLH_GTLEKCLARGKRT_GLPWTLLGGFSSC_FFSLAPRLGRRSDIRLQ_FFSLTPRLGRRSDIRLQ_VTLRSCGSGSNPR_SLFSLTPSANEV_VTLRSCGRGSNPR_LFGLTPSLIGGLVSAFK_VTLGKLRGSCQIDF_FISRGRCIRP_GTLARCGKV_VTLGKPVRGRKVAC_VTLGKLRGSCQTT_FIGAVAGVALENL_FLFSLTSFRNLGFDFRF_FIGAVAAYYPEP_SLGLSQGCSLKF_FLFRLIPSLLWHGVRVT_SLGLSQGCSVKF_SLGLSRGCSVKF_FIAGSCRFA_VTLGKLWGSC_VTLGKTLGGCKVI_FLFSLIPLATRGLTRAY_GTLGKLCEGVKRIF_YLSDDSWPNGGSLRAL_GLPCTLLALVVLSG_VILGKHLRRGRNQC_VILGKHLRRGVREC_VILGKLVRGRKIPC_VTLVNCLKVLLSD
GTLEKLIGNGQKHF_GTLEKLLGSGQKHF_GTLEKLLGSGQKHL_GTLEKLLGSGQKRL_GTLEKLLGNGQKHF_GTLEKLLGNGQKHL_GTLEKLLGNGQKHS_GTVEKLLGSGQKHL_GTVEKLLGSGQKHT_GTIEKLLGNGQKHF_VTLGKLSEGVKSHA_VTLGKLSEGVKSHV_GTLEKLLGAGQKHF_GTLEKLLGAGQKHS_GTLKKLLGNGQKHL_VTLVKLSEGVKAHV_VTLVKLSEGVKSHA_VTLVKLSEGVKSHV_VTLVKLSEGVKVSR_VILGKHLRSGEANV_VILGKLSEGVKRHA_VILGKLSEGVKSHA_VILGKLSEGVKSHV_LTLVKLREGVKSHA_VTLVKISEGVKSHA_VILGTHLRSGEANV_GTPEKLLGNGQKHL_ETLEKLLGNGQKHF_DTLEKLLGNGQKHF_GTMEKLLGSGQKHF_GTMEKLLGSGQKHI_GTLEKLLGRAKRI_GTLEKLLGSGHKHL_GTLEKLLGSGLKTF_GTLEKLLGSGQKAF_GTLEKLLGNGQKTL_GTLEKLLGSGQKH_GTLEKLLGKGQKHF_GTLDKLLGNGQKHF_GTVEKLLGSGQKH_GTLEKLLGNGQKH_GNLEKLLGSGQKHF_GTLEKLLGRGQKHF_GTLEKLLGRGQKHL_ATLGKLREGVKSHV_GTLEKVLGRGQKHL_VTLGKLSEGVKRHA_VTLGKLSEGVKSNV_VTLGKLSEGVKSRV_GTLETLLGNGQKHF_VTLRKPWEGVKSTF_ITLGKLSEGVKSTF_ATLWKLREGVKSHV_VTLVKPSEGVKAHV_VTLRKLWEGVKSTF_VTLRKLWEGVKSTI_VTLRKLWEGVKSTV_VALGKLWEGVKSAF_ATLGKLREGVKIHV_GTLGKLLGSGQKHF_GTLGKLLGNGQKHF_VTLGKLWEGVKSAF_VTLGKLWEGVKSTF_TILGKLSEGVKRTF_GLPWKLRPLALL_VTLVKLSEGVSSHV_VTLRTLWEGVKSTF_VILGKHLRSDEANV_VILGKHLRSGEINV_VTLRKLWEGVKSP_VILGNHLRSGETNV_GTFGKLLGSGQKHF_VILGKLSEGVKSNV_VILGKLSEGVKSTF_VILGKLSEGVNSHV_GTLGKLLGSGQRI_VTLVKLREGVKSHA_GTLGKLLGERAERI_GTLGKLLASGQKHF_VILGKHLRSGEAM_VILGKHLRSGEAT_VILGKHLRSGSRM_VILGKLSEGVKRT_VILGTHLRSGAANV_VILGKLWEGVKSTF_VILGKLSEGVIIPR_FLGMIPGSYGSLART_GTLVKLLGSGQKHF_VILGTHLRSGEAN_GTLGKLLGWVKRT_FLWGLIPGATSAGR_GTLGKLLAVGSKTL_GTVEKLLGSGQNT_VTLGKLSEGVKSDA_ITLGKLSEGRQIDF_GTLESLLASGPRL_VTLGNLSEGVKSTF_ITLGNLSEGVKSTF_GTLEKLTGNGQKTL_VTLRKLWEGVESTF_ATLGKLREGVKIAC_VTLGNLWEGVKSTF_FLGTDTWFDGRTAGGS_VILGNLWEGVKSTF_GTLEKLLGRGKRT_GTLEKLLGRGPKH_GTLEKLLGRGQKH_GTLEKLLGRGQNI_GTLEKLLGRGQRI_GTLEKLLGRGRRT_GTLEKLLGNGHKAP_GTLEKLLGNGPKHF_GTLEKLLGNGQKQL_GTLEKLLGNGSKAL_GTLEKLLGNWPKTL_GTLEKLLGNGKNI_GTLEKLLGNGKRT_GTLEKLLGNGQKP_GTLEKLLGNGQKT_GTLEKLLGRGPKHL_GTLEKLLGRGPKTF_GTLEKLLGRGQKHY_VTLRQALGSGKIS_VTLGKHLRSGEANV_VTLGKLSEGAKSHV_VTLGKLSEGVKKSR_VTLGNLSEGVKRTF_TTLGKLREGVKKHI_ATLGKLREGVKSQ_ITLGKLSEGVKRTF_TTLGKLSEGVKSSF_VTLGKLREGVKSHV_GTLEKLLARRAEAF_GTLEKLLGLGRNT_VTLGKLSEGVKRH_VTLGKLSEGVKRM_VTLGKLSEGVKSH_ATLWKLREGVKRHV_VTLGKLSEGVKYHL_VMLGKHLRSGETNV_GTLEKLLGSVSKAP_VTLRKLREGVKSTF_VTLGKLSEGVTIPR_VTLGKLREGVKSTF_GTLEKLLGTWAKTF_ITLGKLREGVKSTI_TTLGKLSEAVKSTF_ITLGKLREGLSLR_VTLRKLWEGVKHNL_VTLRKLWEGVKKHR_VTLRKLWEGVKLNM_VTLRKLWEGVKRNL_VTLRKLWEGVKRTF_VTLRKLWEGVKSND_VTLRKLWEGVKSRL_VTLRKLWEGVKSTL_ITLRKLWEGVKSRL_GLPWTLRPLATLR_GLPWTLRPLATLS_VTLRKLWEGVSP_GTLGKLLGSGHKHF_GTLGKLLGSGHKQL_VTLGKLWEGVKRNV_VTLGKLWEGVKRPF_VTLGKLWEGVKRRF_VTLGKLWEGVKRTF_VTLGKLWEGVKRTV_VTLGKLWEGVKSTY_GFPWKLRPLALL_VTLVKLSEGAKSHA_VTLVKLSEGVKRHG_FTLGKLWEGVKSTF_GALGKLLGRGQKHF_VTLRKLWEGVKLNI_RTLGKLWEGVKSTF_RTLGKLWEGVNSTF_VTLGNLWEGVKRTF_VTLRKLWEGVNINI_VTLRKLWEGVKYLR_GTLGKLWEGSKIHH_GTLGKLWEGVKSAF_GTLGKLWEGVKSNV_GTLGKLWEGVKSTF_GTLGKLWEGVKSTI_GTLGKLLGERPRE_VTLRKLWEGVKPP_VTLRKLWEGVKRP_VTLRKLWEGVKVH_VTLRKLWEGVKVP_VTLRKLWEGVRVH_AFWGRLWGGVKSVV_VILGKLSEGIKRHV_GTLGKLLGSEASR_GTLGKLLGSGQKH_GTLGKLLGRGQKHF_VTLVKLREGVKSHV_VTLGKLFRGGETTR_VTLGKLWEGVRVP_GILGKLLGSGHKHF_IILGKLSEGVKSTF_VTLVKLSEGVKSH_VTLVKLSEGVKST_VIFGKLSEGVKRTF_VILGKLREGVKSHV_VTLGKLWEAVKSTF_GTLEKYWVLARNI_GTLGKLLARAKRI_VILGKLTEGVKSTF_VILGKLSEGVKST_VILGKLSEGVSHT_VILGKHLTTWRGKR_VILGKLWEGVKATF_VILGKLWEGVKRTF_GLPWTFAALRNTK_VILGNLWEGVKRTF_FTGAVAGLLSKIF_VILGNLWEGVKRT_VILGKLREGSSHT_FLWGLIPGATSAVTRLIK_GTLGKLWEGVKSIF_VILGKLWEGVKSP_VILGKLWEGVKSS_GTLGKLWEGVKSII_VILGTLWEGVKRTF_VILGTLWEGVKRTS_VTLRILWEGVKRTF_FIGAVAGLLRKTF_FIGAVAGLLSKIF_FTGAVAGLLLKIF_VTLGKLWEGVIVRI_GTLEKAARQWSETL_GTLEKLLGNGQKHC_GTLEKLLGSGQNT_CTLEKVLGRGQKHL_VTLGKLSEGVKSAC_VTLGKLSEGVKSHC_VTLGKLSEGVKSPC_FLWGLIPGAISAVTRLN_VTLRKLWDGVETS_SLFSLIPSAIRGLIRAF_VTLRKPWEGAEVYI_VTLVKLSEGVKRAC_VTLVKLSEGVKSAC_GTLGKLWEGGQTIL_GTLGNLWEGVKSTF_GTLEKSLGVSPKA_VTLGETLGSRQSGR_GTLEKLHRFRAEAS_VTLGKLWEGVNTYV_GTMEKLLGRGQKH_GTMEKLLGRGRNT_GTLGKLLGERAEPN_GTLGKLLASGQKHC_GTLERYWGAAKNT_GTYSEAVGSRKIKR_GTLEKFARQRSETL_GTLEKLLGSGQKQF_GTLEKLLGNGQKQP_GTLEKLLGNSAKAL_GTLEKLLGSGRRI_GTVEKLLGSGPKAS_VTLGKHLRSG_GTLEKLLGAAKNI_FLGTDTWFDGRTGGWV_VTLGKHLPSGEANV_VTLRNFGKALNLP_GTVVKIASLWAEAP_VTLGKHLRSDEANA_RTLGKLSEGVKRHV_VSLGKHLRSGEANV_GTLEKLLAQGRNI_VTLGKLSEGREKPR_VTLGKLSEGRKVKR_VTLGKLSEGRKVTR_GTLEKLLGKVRRT_TTLGKLSEGVKRR_ATLGKLREGVKSH_ATLGKLREGVRAT_ITLGKLSEGVKSTS_VTLGKHLRSGEGT_VTLGKHLRSGSRT_GTLEKLLRERAKTL_VTIGKLSEGVKRHA_GLPWKLRPLATLS_RTLGELWEGVKRTF_GLPWKLRPLALA_GLPWKLRPLALS_VTLGKLSEGVKAT_VTLGKLSEGVKSM_VTLGKLSEGVKST_TTLGKLREGVKKH_GLPWNFGRWHS_VTLGKLREGVNSTF_VTLGKLAEGVKRHV_VTLGNLAEGVKRHV_VTLGILWEGVKSTF_VTLRKLWDGVKRP_GLLKSYSARGKNI_VTLRKLWGASS_VTLRKLWEGANH_ITLGKLREGGSQR_VTLRKLWEGVKKPP_VTLGKLSEGVRVM_VTLRKLWEGAKSP_VILGKHYDLGSLT_VTLGKLWGGVKSTF_VTLRKLWEGVKA_VTLRKLWEGVKV_GTLGKLLGSGQQHF_VTLRKLWGGLSH_VTLGNLWQGVKRTF_VIFGKPSEGVKRTF_VTLGNLWEGLKVH_RTLGKLWEGGQINV_RTLGKLWEGVKRTF_RTLGKLWEGVRKYL_GLALDSSSAGNLV_GTLEKLLGMVRNT_VTLGNLWEGVKQH_VILGKLGSVLNQP_GTLGKLWEGVKFNY_GTLGKLWEGVKRNV_GTLGKLWEGVKRTL_VTLRKLWEGVSQL_VTLGKLWEGVKI_VILGRFGKALRAP_GTLGKLLGSGQKT_VTFVKLSEGVKSHA_GTLGKLLGRGSGRF_VTLVKLREGVKMPR_VTLVKLREGVKRDA_VTLGKLWEGVKQR_VTLGKLWEGVKRF_VTLGKLWEGVKRT_VTLGKLWEGVKSL_VTLGKLWEGVKST_GTLGKLVSQRAKTL_VTLGKLREGVKSYI_VTLVKLSEGVKYT_VILGNHLRPAKRT_VILGQLWEGVKRTF_VTLRKLLEGVKSP_GLSWTLRPLATLS_GTLGKLWEGVKSR_VILGKLSEGFKSP_VILGKLSEGVKSP_VILGKLSEGVRVM_VILGKLWESGKVNL_VFLGKLWEGVKRTF_VTLVKLREGVKTT_VILGKLWEGVKSNV_FTGAVAGLLSKTF_GFWGSLWEGVKRVV_LILGKLREGVKSQ_FLWGLIPGATSAVTRLSR_VILGKLTEGVSHT_GTLGKLLVSGQTHF_VILGKTYVAVKPT_VTLRMLWEGVKA_FVGAVAGLLSKIF_FLWGLTPDAIMRLPR_GLAVDSAALGHFE_VTLRILWEGVKKPP_VTLVKLLEGVKSHA_FIGAVAGLLSKTL_FIGAFAGLLRKTF_GLPWILRPLAILSG_GTLANYLVVARNT_GTLVKLWEGVKSI_VTLRKLWEGVKIYV_GTLGKLLGWVKPT_GHWVRIYALVSLT_GLPWTLLALVVHR_GTLGIVVGSRKKHF_GLPWILRPLAILIS_GLPWTLLALVVLKW_VTLGNLWEGVKIDL_GTLGKLLVAVKRT_DTLGKLSEGVKSNV_GTLGQATRQWSEAL_FLWGLIPGATSAVTRFP_VTLGNLSEGVKST_VTLGKLERSGQITC_TTLGKLSEDVKSTF_TTAWQTSRGGVPN_GTLEKLTGNGQKQF_VTLCTHLRSGEANV_GTLGKLLGSGQKHC_GTLGKLLGSGTEAF_VTLGKLWEGVKEYV_VTLGKLWEGVKSTC_VTLGKLWEGVKVDV_VTLGNLWEGVKSN_VTLGNLWEGVKST_GTLGKLWEGGQINL_GTLGKLWEGGQTNA_GTLGKLWEGVKSDV_GTLGKLWEGVRVDL_GTLGKLLGSWAETF_GTLGKLFGSGQKHC_GTLGKLWEGVSSTF_GTLVNSGSVSSRR_VTLVKLREGVKSSC_VTLGKLWEGVKVD_ATLGKAARGREIPR_GLPWTLLGGFSSA_VTLGKVVRSGQVAC_VTLVKLSEGLSLT_VTLGRSGSASNPP_GTLVNSGSGVKSA_GHWVNCWALVTRT_ANLGKLREGVKRHV_GFGAHYGSARRE_VTLGKSMGGRKINF_FLWGLIPGATSAVTRLIKR_VTLGKLSDGGKVAR_VTLGKLKRGG_GFWGSLWEGVKSVV_VTLGKLRGSREATR_VTLGKLRDGVKRHV_GTLGNYLAPVTNI_GILEKLLGNGQKHF_VTLGKHLRSGKTNV_TTLGKLSEAVKAR_VTLRKAVGSREIT_VTLGKLSEGGTIPR_GTLGKLSEGVKRHV_VTWATFGKALSP_VTLRATSSKWGN_GTLEKLAGLSPKTP_VTLGKHLRRGRNN_VTLGKHLRQVKQT_VTLGKHLRQVKQ_VTLGKLSEASRVT_FIGAVAGLLSKTC_VTLGKLSSALNPM_VNLGKLREGVKSHV_VTLGKHLRSGELM_VTLGKRVGGVQTAI_VTLGKLRGRAVSI_RTLGKLSEGANAT_GLPWKLRPLAHV_RTWGRFGSAVRST_TTLGEVVRSRKKYI_GTLEKLLWERPKTF_GLPWKLRPLAAF_VTLRKLWEGG_GFGGSLRFREP_FIGAVAELLSKTF_TTLGKLREGVKSTF_VILRETSSKWGN_VTLGKLMGGRKVYV_VTLGKLREGGRDP_VTLGKLWEGR_VTLGKTLGVASS_GTLEKASGQWPETL_VTLGKLWSA_VPLGKLWEGVKRTF_VTLGKLAEGFKSP_TTLGKLSQGVRVL_VTLVKLSKALKVM_DTLVKLREGVKTT_GLPWTLLTLVVLSG_VTLANLVKGSSHM_VTLGKHFAVSGG_VTLGKLLGSGKIYL_GTLGKLLGSGAQAL_GTLGKLLGSGQNAL_VTLGKLWEGFKRPF_VTLRKLWGGLRD_GLPWRFARSLP_VTLRKLLEGVKSTI_GLPWTLLALVVLSG_GLPWTLRPLPHF_GTLGKLLGERPRG_ITLGKLSEGVRVL_GTLERYLATVKRI_VTLVKLSEVLNHM_VTLGKLWEVSNR_VILGKLSEGVKSTS_VILGKLREGV_GLPWILLALVVLSG_GTLGKLLGSGQKP_VTLGKFGSVLKA_GTLGKLLGRGRPGP_GTLGKLLGRGSEAF_GTLGKLWERRQV_VILGKHLRRGRGD_VILGRFGQALRAP_VILGKHLRRGEANV_VILGKLVKA_GLPWTLLGVSPR_GTLGKLWEGVKPP_GTLGKLWEGVKRN_GTLGKLWEGVKSI_GTLGKLWEGVKSN_VILGKLREGVKRHV_GTLGKLWEGVKLM_VTLVKLQRGR_LRSVNFLKVSSPT_VTLSEIVRGR_VTLGNLSEVVKRTF_VTLVKLREGVNRT_VTLVKLREGVRAT_RTLGKLWEGVRVL_GFWGSLWEGVKR_FTGAVAGLLRKTL_VTLVKLYRGGQGPR_FVGAVGGLLRKDF_GLPWTFAALRKR_GTLEKLLGSGAETS_VTLVTQSVRAKQI_GFWGSLWEGVKRV_GLPWTLRPLAILSG_VILGKLREGVKSQ_YTGAVAGLVSKTF_VTLRETMGSGEA_GTLGKLVLAAR_GILGKLWEGVKSIL_GLPWILRPSAILRG_GTLGKLLVSGQKHF_VILGKALTARRARV_GILGKLWEGVKSIF_FLWGLIPSATRAVTRLRR_FVGAVAGLLRKDF_VTLRKLWDGVKIYV_FIGAVAGLMSKIF_FIGAVAGLMSKTS_FLRMFPVSLGGLTSV_FIGAVAGLLRKL_FIGAVAGLLRRH_FIGAVAGLLSKS_VSALITVRGYGF_VTLRKLWEVVKRTF_FLWGLIPGATSAGRG_GTLGKLWEGVKIYL_GLPWILLRWLFFRG_GLPWILLRWLFFR_GTLGKLLWVRPKTL_SLFRLIPRASVG_GTLGKLLGSEAEAF_GLAMDSAAWLYS_GTFGEASSLGPKTF_FTGAVAGVALENL_VTLGNLWEGVKSD_FLGMIPGLMVVLLAR_VILGKLSEGREAAC_SLFRLTPSAIHGLTRAF_GDARKTSS_GTMEKLLGSGQKHC_VTLARCGKVSKVH_FLGTDTWFDGSTAGAV_SLFRLTPSVIRGLIRAF_GTLENVNWQWPKTL_FSSLIPSLVGGLISAFK_VTLGKTLGSCKVGT_GTLERYSGRGRNI_VDTRETAWVGPKAS_FLGMTPGLIGGIISAFK_FVGMIPGLTGGLIRAFK_VTLGKLRGRCAD_VTLVETSAQRRGKC_FLGMIPGLIGGLISAFK_TTLGKLSESREIYF_VILGNCGSVSNLR_FLGMIPGLTGGLIYAFK_GTTGEAASQRSKAL_VMLGKHLRSGRNKR_VTLGKLSEGVKLPC_SLFSLIPSATRGIDSRF_GFGGSLPFREP_VTLGKLREGVEIP_VTLGNAIRSCQANF_VTLGKTLGSCKVGI_VIPREVKRSREIAR_VTLGKLWEGV_VTLGKLWESG_GTTGEAVSSRPKTL_VTRGETVGGGKEHL_FFSLIPSLVGGLISAFK_VILGKLSEGV_GTLGKLLGSGQEAL_FTGAVRGVTFENF_GTLGTAARFWSEAL_GFWGSLWEGVK_VTRSAGAS_GTLENCWAVVKRT_FFSLIPRLVGGLISAFQ_GTLGKLWEGREKQC_GTLGKLWEGVKEYL_VTLDKLKRGG_VTLGKLWEGSNL_SLFSLTRPPSVGLFEH_GTLEKLLWEWSKTL_ATLGKLREG_FMARSRHTTPN_GTLRNSLGTGRRT_VTLGISGSVLNLP_VTLGKLWEGLTPM_VTLGNLSEGVKIL_GTLGKLLEGGQINL_VILGKLSEVRQE_GHLGETMGSGKILH_FRGMIPGLTGGLISAL_VTLSEIVRGP_VTLSEIVRSP_GFGAHYGSASRE_VILCKLSEGVKSTF_GLPWTLLGGL_DLPWKLRPLAHV_GFWGSLWEGVKSV_GLPWTLLGGF_ITLGRSQSA_FIRAVAGLLSKTC_FIRAVAGLLSRTC_FLWGLIPDATSAVTSLLR_VTLSQTFGGRETSR_VTLGKLRGGG_VILCKLSEGVRAP_FLWGLIPGAISAVTSLIKK_FLWGLIPGAISAVTSLIKN_GTLGTLWEGVKSN_VTLGKLSEGGEVTC_ALWVNSVSGLRGT_VTRPEALGGGKIYV_VTLGTSGSVLNH_ATLGKLVKA_GTLRNCWVAVRRI_VTLGRVRFGP_VTLGKLSERRQEH_VTLGKFGKGSNQP_VTLGKLSEASRVR_VILSATLGSG_ITLGKLSEGGKINI_VTFGKLSEGVKRTY_VTLGKLK_LFGLIPSLTGGLFLHL_VTLRKLGSV_SYSMEHFRWGKPV_GFGAHYGSGLRVL_FLGMIPGLTWRAHFRV_RTLGKAVGGG_IIRAVAALLSKTC_FIRAVAALLSKTC_VILGKLCAVVSRT_GLPWILLGGYSF_VTLGKAVGKREG_FLWGLIPCATSAGRG_FLFSLTPSATSGLTRV_VTLRKLWEGMKSTF_FLGMFPVSLGGLTSV_VTLGKLWDSRKEYV_GTLRKTSWVGSKTF_ITLGKLREGGSPT_VTFRKLWEGVKLNT_VILGRYGKVSNGR_ATLGKLVKASSRT_GTLGKLLA_GTLGKLLR_SLFSLIPSAIRGLTRH_GLPWKLRPLPS_VTLRKLWEGSNPH_GTLGRVMGGRKIYL_AFWGRLWEGVKS_VILGKHLR_ATYGNYVSALRGT_VTMGKLWEGVKRT_VILGKHLRYS_FLWGSFRGRHLP_VSLGKLWRA_GLPWTLRPLAPY_FTGAVAGLHGKP_VTLTKVVGSRQVHH_GKLGNLWEGVKSTF_VTLRKLWSV_GLPWTLRTFRHAK_VTLGKLF_VILGKAMGGGKVDF_GLPWKLRPLAFL_VTLTKVVGRRQVI_GLPWKLLPLAHV_GTLGKLWESKQPI_VILGNALGGRKRDI_FLGMIPGLMVVLLARS_VILGKHLRRGEAM_GFWGSLGEGVKRV_GRLGKLLA_FTGAVAGHNV_VTLRKLWGAYG_GLPWKLRPLAFF_VTLGKLFRRVPRH_GTLGKFVMGAH_VILGKLSSA_AFWGRLWEGVKSVV_GLPWTLRPLHT_GLPWTLRPLPH_GTLETATSVRPEAL_GILGKVVGGR_GTLEKLLGNGSETF_GTLENFLVQVRRI_FLGVSFPARQAR_VILGKLWEGVKRR_GILGKLWEGVSRF_GTLGKLPAVVRNI_FLWGLTPGAISAVTSLLK_DLPWILLRWLFFRG_GTLGKLLWVRT_GLPWTLWR_FIGAVAGLVSKIF_FIGAVAGLMSKI_VTLRKLWEVVQRTF_GTLGKLWEGVKYYI_FIGAVAAYYPKH_FLWGLIPGAISAVTSLN_VTLGKLSEGVQGD_FLWGLIPGAFRP_GLPWTLLRWLILPW_VTLGNLWEG_GLPWILLRWFFFRG_SLFRLIPRASS_VTLGNLSEVLNQP_FFSLIPSLVGGLTSAFN_SLFRLIPRASVA_GTHGKVIGVWPKAF_RTLGDCGKASRAL_FLFSLIPSAISGLISAF_FIGAVAAYVRS_GTLGKLLGERADE_FLFSLIPLATSGLISAF_GTLGNYLVMVRRI_GTLREAPS_GLPGSCVHSHF_FVGMTPGLTGGLIAGL_VNTSQALGSGHCSN_VTLARCGKVSKGP_SYLWRIFVGVNR_GFAVDIAAIGPL_FIGAVAGLMSETS_VILVITFDPRRG_GTLGKLLGKRPECV_GFWGRLWEGVERV_VILGKHLPFGGRKC_GFWGSLWEGVKRGC_VILCKLSEGVRR_GTLEEVIGERAKTF_VTLVKLSEGSEIY_GLPWTLAAACNAL_VTLVKLREGVQDD_VTLGKLSESRKEPC_GLRCSLRFRAP_ILLVNCRKV
GTLEKLIGNGQKHF_GTLEKLIGNGQKHV_GTLEKLTGNGQKHF_GTLEKLLGSGEKRL_GTLEKLLGSGQKHF_GTLEKLLGSGQKHL_GTLEKLLGSGQKRL_GTLEKLLGNGQKHF_GTLEKLLGNGQKHL_GTLEKLLGNGQKHS_GTVEKLLGSGQKHL_GTVEKLLGSGQKHT_GRLEKLLGSGQKHL_RTIEKLLGNGQKHF_GTIEKLLGNGQKHF_GTIEKLLGNGQRTL_VTLGKLSEGVKSHA_VTLGKLSEGVKSHV_GTLEKLLGAGQKHF_GTLEKLLGAGQKHS_GTLKKLLGNGQKHL_VTLGKLWEGVSRTV_VTLVKLSEGVKAHV_VTLVKLSEGVKSHA_VTLVKLSEGVKSHV_VTLVKLSEGVKVSR_VILGKHLRSGEANV_VILGKLSEGVKRHA_VILGKLSEGVKSHA_VILGKLSEGVKSHV_LTLVKLREGVKSHA_VTLVKISEGVKSHA_VILGTHLRSGEANV_GTPEKLLGNGQKHL_ETLEKLLGNGQKHF_DTLEKLLGNGQKHF_GTMEKLLGSGQKHF_GTMEKLLGSGQKHI_GTLEKLMGSGQKHF_GTLEKLLGRAKRI_GTLEKLLGSGHKHL_GTLEKLLGSGLKTF_GTLEKLLGSGQKAF_GTLEKLLGNGQKLS_GTLEKLLGNGQKTL_GTLEKLLGNSAKTL_GTVEKLLSSGQKHL_GTLEKLLGSGQKH_GTLEKLLGKGQKHF_GTLEKLLGKGQKHS_GTLDKLLGNGQKHF_GTVEKLLGSGQKH_GTLEKLLGNGQKH_GTLEKLLGNGQRI_GTLEKLLGNGQRT_GNLEKLLGSGQKHF_GTLEKLLGRGLKHF_GTLEKLLGRGQKHF_GTLEKLLGRGQKHL_GTLEKLLGRGQKRL_ATLGKLREGVKSHV_GTLEKLIGNASKTL_GTLEKVLGRGQKHL_VTLGKLSEGVKRHA_VTLGKLSEGVKSNV_VTLGKLSEGVKSRV_VTLGKLSEGVKSSR_GTLETLLGNGQKHF_GTLEKLIRNGQKHF_GTLERLLGMAKRT_VTLRKPWEGVKSTF_ITLGKLSEGVKSTF_ATLWKLREGVKSHV_VTLVKPSEGVKAHV_VTLRKLWEGVKSTF_VTLRKLWEGVKSTI_VTLRKLWEGVKSTV_VALGKLWEGVKSAF_ATLGKLREGVKIHV_GTLGKLLGSGQKHF_GTLGKLLGNGQKHF_VTLGKLWEGVKSAF_VTLGKLWEGVKSTF_TILGKLSEGVKRTF_GLPWKLRPLALL_VTLVKLSEGVSSHV_VTLRTLWEGVKSTF_VILGKHLRSDEANV_VILGKHLRSGEATV_VILGKHLRSGEINV_VTLRKLWEGVKSP_VILGNHLRSGETNV_GTFGKLLGSGQKHF_VILGKLSEGVKSNV_VILGKLSEGVKSTF_VILGKLSEGVNSHV_GTLGKLLGSGQRI_VTLVKLREGVKSHA_GTLGKLLGERAERI_GTLGKLLASGQKHF_VILGKHLRSGEAM_VILGKHLRSGEAT_VILGKHLRSGSRM_VILGKLSEGVKRT_VILGTHLRSGAANV_VILGKLWEGVKSTF_VILGKLSEGVIIPR_FLGMIPGSYGSLART_GTLVKLLGSGQKHF_VILGTHLRSGEAN_GTLGKLLGWVKRT_FLWGLIPGATSAGR_GTLGKLLAVGSKTL_ETLEKLLGNGQKLF_GTLEKLLGSGKND_GTVEKLLGSGQNI_GTVEKLLGSGQNT_VTLGKLSEGVKSDA_ITLGKLSEGRQIDF_GTLEKLIGRWPETL_GTLESLLASGPRL_VTLGNLSEGVKSTF_ITLGNLSEGVKSTF_GTLEKLTGNGQKTL_VTLRKLWEGVESTF_GTTEKLLGNGQKPF_GTTEKLLGNGQKYF_ATLGKLREGVKIAC_GTFEKLTGNGQKHF_VTLGNLWEGVKSTF_FLGTDTWFDGRTAGGS_VILGNLWEGVKSTF_GMLEKLLGNGQKHF_GTLEKLLGRGKRT_GTLEKLLGRGPKH_GTLEKLLGRGQKH_GTLEKLLGRGQNI_GTLEKLLGRGQRI_GTLEKLLGRGRRT_GTLEKLLGNGHKAP_GTLEKLLGNGPKHF_GTLEKLLGNGQKQL_GTLEKLLGNGQRHF_GTLEKLLGNGSKAL_GTVEKLLGSGQRTS_GTLEKLLGNWPKTL_GTLEKLLGNGKNI_GTLEKLLGNGKRT_GTLEKLLGNGQKP_GTLEKLLGNGQKT_GTLEKLLGNGRKT_GTLEKLLGPGQKHF_GTLEKLLGRGPKHL_GTLEKLLGRGPKTF_GTLEKLLGRGQKHY_GTIEKLLGTGKNT_VTLRQALGSGKIS_VTLGKHLRSGEANV_VTLGKLSEGAKSHV_VTLGKLSEGVKKSR_VTLGNLSEGVKRTF_TTLGKLREGVKKHI_ATLGKLREGVKSQ_ITLGKLSEGVKRTF_TTLGKLSEGVKSSF_VTLGKLREGVKSHV_GTLEKLLARRAEAF_GTLEKLLARSRRGI_GTLEKLLGLGRNT_VTLGKLSEGVKRH_VTLGKLSEGVKRM_VTLGKLSEGVKSH_ATLWKLREGVKRHV_VTLGKLSEGVKYHL_VMLGKHLRSGETNV_GTLEKLLGSVSKAP_VTLRKLREGVKSTF_VTLGKLSEGVTIPR_VTLGKLREGVKSTF_GTLEKLLGTWAKTF_ITLGKLREGVKSTI_TTLGKLSEAVKSTF_ITLGKLREGLSLR_VTLRKLWEGVKHNL_VTLRKLWEGVKKHR_VTLRKLWEGVKLNM_VTLRKLWEGVKRNL_VTLRKLWEGVKRTF_VTLRKLWEGVKSND_VTLRKLWEGVKSRL_VTLRKLWEGVKSTL_ITLRKLWEGVKSRL_GLPWTLRPLATLR_GLPWTLRPLATLS_VTLRKLWEGVSP_GTLGKLLGSGHKHF_GTLGKLLGSGHKQL_VTLGKLWEGVKRNV_VTLGKLWEGVKRPF_VTLGKLWEGVKRRF_VTLGKLWEGVKRTF_VTLGKLWEGVKRTV_VTLGKLWEGVKSTY_GFPWKLRPLALL_VTLVKLSEGAKSHA_VTLVKLSEGVKRHG_FTLGKLWEGVKSTF_GALGKLLGRGQKHF_GTLGKFMGSRQAS_VTLRKLWEGVKLNI_RTLGKLWEGVKSTF_RTLGKLWEGVNSTF_VTLGNLWEGVKRTF_VTLRKLWEGVNINI_VTLRKLWEGVKYLR_GTLGKLWEGSKIHH_GTLGKLWEGVKSAF_GTLGKLWEGVKSNV_GTLGKLWEGVKSTF_GTLGKLWEGVKSTI_GTLGKLLGERPRE_VTLRKLWEGVKPP_VTLRKLWEGVKRP_VTLRKLWEGVKVH_VTLRKLWEGVKVP_VTLRKLWEGVRVH_AFWGRLWGGVKSVV_VILGKLSEGIKRHV_GTLGKLLGSEASR_GTLGKLLGSGQKH_GTLGKLLGRGQKHF_VTLGKLWEAVKST_VTLVKLREGVKSHV_VTLGKLFRGGETTR_VTLGKLWEGVRVP_GILGKLLGSGHKHF_IILGKLSEGVKSTF_VTLVKLSEGVKSH_VTLVKLSEGVKST_VIFGKLSEGVKRTF_VILGKLREGVKSHV_VTLGKLWEAVKSTF_GTLEKYWVLARNI_GTLGKLLARAKRI_VILGKLTEGVKSTF_VILGKLSEGVKST_VILGKLSEGVSHT_VILGKHLTTWRGKR_VILGKLWEGVKATF_VILGKLWEGVKRTF_GLPWTFAALRNTK_VILGNLWEGVKRTF_FTGAVAGLLSKIF_VILGNLWEGVKRT_VILGKLREGSSHT_FLWGLIPGATSAVTRLIK_GTLGKLWEGVKSIF_VILGKLWEGVKSP_VILGKLWEGVKSS_GTLGKLWEGVKSII_VILGTLWEGVKRTF_VILGTLWEGVKRTS_VTLRILWEGVKRTF_FIGAVAGLLRKTF_FIGAVAGLLSKIF_FTGAVAGLLLKIF_VTLGKLWEGVIVRI_GTLEKLTRQWAET_GTLEKAARQWSETL_GTLEKLLGSGQKCL_GTLEKLLGSRPEAF_GTLEKLLGNGQKHC_GTLEKLLGSGQNI_GTLEKLLGSGQNT_VILEKLSEGVTIPR_CTLEKVLGRGQKHL_VTLGKLSEGVKSAC_VTLGKLSEGVKSHC_VTLGKLSEGVKSPC_GTLEKHHWQRAKTF_FLWGLIPGAISAVTRLN_GTLEKLSGTGRRT_VTLRKLWDGVETS_GTVEKIIGQRPETL_ATLGKMREGVKIAC_SLFSLIPSAIRGLIRAF_VTLRKPWEGAEVYI_VTLVKLSEGVKRAC_VTLVKLSEGVKSAC_GTLGKLWEGGQTIL_GTLGNLWEGVKSTF_GTLEKSLGVSPKA_VTLGETLGSRQSGR_GTLEKLHRFRAEAS_VTLGKLWEGVNTYV_GTMEKLLGRGQKH_GTMEKLLGRGRNT_GTLGKLLGERAEPN_GTLGKLLASGQKHC_GTLERYWGAAKNT_GTYSEAVGSRKIKR_GTLEKFARQRSETL_GTLEKLLGRGKRI_GTLEKLLGSGQKQF_GTLEKLLGNGQKQP_GTLEKLLGNSAKAL_GTLEKLLGSGRRI_GTVEKLLGSGPKAS_VTLGKHLRSG_GTLEKLLGAAKNI_FLGTDTWFDGRTGGWV_VTLGKHLPSGEANV_VTLRNFGKALNLP_GTVVKIASLWAEAP_VTLGKHLRSDEANA_RTLGKLSEGVKRHV_VSLGKHLRSGEANV_GTLEKLLAQGRNI_VTLGKLSEGREKPR_VTLGKLSEGRKVKR_VTLGKLSEGRKVTR_GTLEKLLGKVRRT_VTLGKRSEGVKAT_TTLGKLSEGVKRR_GTLEKLLGNVRNT_ATLGKLREGVKSH_ATLGKLREGVRAT_ITLGKLSEGVKSTS_VTLGKHLRSGEAT_VTLGKHLRSGEGT_VTLGKHLRSGSRT_GTLEKLLRERAKTL_VTIGKLSEGVKRHA_GLPWKLRPLATLS_GTLEKLLGLGKRV_RTLGELWEGVKRTF_RTLGKLSEGVKRT_GLPWKLRPLALA_GLPWKLRPLALS_VTLGKLSEGVKAT_VTLGKLSEGVKSM_VTLGKLSEGVKST_TTLGKLREGVKKH_GLPWNFGRWHS_VTLGKLREGVNSTF_VTLGKLAEGVKRHV_VTLGNLAEGVKRHV_VTLGILWEGVKSTF_VTLRKLWDGVKRP_GLLKSYSARGKNI_VTLRKLWGASS_GTLEKLLGTVRRI_VTLRKLWEGANH_ITLGKLREGGSQR_VTLRKLWEGVKKPP_VILGKHPSVSNE_VTLGKLSEGVRVM_VTLRKLWEGAKSP_VILGKHYDLGSLT_VTLGKLWGGVKSTF_VTLRKLWEGVKA_VTLRKLWEGVKT_VTLRKLWEGVKV_GTLGKLLGSGQNAA_GTLGKLLGSGQQHF_VTLRKLWGGLSH_VTLGNLWQGVKRTF_VIFGKPSEGVKRTF_VTLGNLWEGLKVH_RTLGKLWEGGQINV_RTLGKLWEGVKRTF_RTLGKLWEGVRKYL_GLALDSSSAGNLV_GTLEKLLGMVRNT_VTLGNLWEGVKQH_VILGKLGSVLNQP_GTLGKLWEGVKFNY_GTLGKLWEGVKRNV_GTLGKLWEGVKRTL_GTLGKLLGRGQKQ_VTLRKLWEGVSQL_VTLGKLWEGVKI_VILGRFGKALRAP_GTLGKLLGSGQKT_VTFVKLSEGVKSHA_GTLGKLLGRGQNHF_GTLGKLLGRGSGRF_VTLVKLREGVKMPR_VTLVKLREGVKRDA_VTLGKLWEGVKQR_VTLGKLWEGVKRF_VTLGKLWEGVKRT_VTLGKLWEGVKSL_VTLGKLWEGVKST_GTLGKLVSQRAKTL_VTLGKLREGVKSYI_VTLVKLSEGVKYT_VILGNHLRPAKRT_VILGQLWEGVKRTF_VTLRKLLEGVKSP_GLSWTLRPLATLS_GTLGKLWEGVKSR_VILGKLSEGFKSP_VILGKLSEGVKSP_VILGKLSEGVRVM_VILGKLWESGKVNL_VFLGKLWEGVKRTF_VTLVKLREGVKTT_VHFGKVVGERPEAL_VILGKLWEGVKSNV_FTGAVAGLLSKTF_FTGAVAGLLRKL_GFWGSLWEGVKRVV_LILGKLREGVKSQ_FLWGLIPGATSAVTRLSR_VILGKLTEGVSHT_VILGTHLHQGQPM_GTLGKLLVSGQTHF_VILGKTYVAVKPT_VTLRMLWEGVKA_FVGAVAGLLSKIF_FLWGLTPDAIMRLPR_GLAVDSAALGHFE_GTLGHYLAPVTNT_VTLRILWEGVKKPP_VTLVKLLEGVKSHA_VTLVKLLEGVQRHA_FIGAVAGLLSKTL_FIGAFAGLLRKTF_GLPWILRPLAILSG_GTLANYLVVARNT_GTLVKLWEGVKSI_VTLRKLWEGVKIYV_GTLGKLLGWVKPT_GHWVRIYALVSLT_GLPWTLLALVVHR_GTLGIVVGSRKKHF_GLPWILRPLAILIS_RLFRLTPSATHGLTRAV_GTLENYSVQAKNI_GLPWTLLALVVLKW_VTLGNLWEGVKIDL_ETLEKLLGERSKTL_GTLGKLLVAVKRT_DTLGKLSEGVKSNV_GTLEKLLGNGQTAL_VTLGQLSEGVKSTS_GTLEKLLGRWPETF_GTLGQATRQWSEAL_FLWGLIPGATSAVTRFP_VTLGNLSEGVKST_FRSLIPRLVGGLISAFK_VTLGKLERSGQITC_TTLGKLSEDVKSTF_TTAWQTSRGGVPN_VTLGKLSEGVSLT_GTLEKLTGNGQKQF_VTLCTHLRSGEANV_GTLGKLLGSGQKHC_GTLGKLLGSGTEAF_VTLGKLWEGVKEYV_VTLGKLWEGVKSTC_VTLGKLWEGVKVDV_GTLEKLLGNGQ_VTLGNLWEGVKSN_VTLGNLWEGVKST_GTLGKLWEGGQINL_GTLGKLWEGGQTNA_GTLGKLWEGVKSDV_GTLGKLWEGVRVDL_GTLGKLLGSWAETF_GTLGKLFGSGQKHC_GTVEKLRSLRAKTP_GTLGKLWEGVSSTF_GTLVNSGSVSSRR_VTLVKLREGVKSSC_VTLGKLWEGVKVD_ATLGKAARGREIPR_GLPWTLLGGFSSA_VTLGKVVRSGQVAC_VTLVKLSEGLSLT_VTLGRSGSASNPP_GTLVNSGSGVKSA_GHWVNCWALVTRT_ANLGKLREGVKRHV_GFGAHYGSARRE_VTLGKSMGGRKINF_FLWGLIPGATSAVTRLIKR_VTLGKLSDGGKVAR_VTLGKLKRGG_GFWGSLWEGVKSVV_VTLGNLRESR_GTLESYWATGKRT_VTLGKLRGSREATR_VTLGKLRDGVKRHV_GTLGNYLAPVTNI_GILEKLLGNGQKHF_VTLGKHLRSGKTNV_TTLGKLSEAVKAR_VTLRKAVGSREIT_VTLGKLSEGGTIPR_PTLGKLREGVKSH_GTLGKLSEGVKRHV_VTWATFGKALSP_VTLRATSSKWGN_GTLEKLAGLSPKTP_VTLGKHLRRGRNN_VTLGKHLRQVKQT_VTLGKHLRQVKQ_VTLGKLSEASRVT_FIGAVAGLLSKTC_VTLGKLSSALNPM_VNLGKLREGVKSHV_FIGAVAGLLREA_VTLGKHLRSGELM_FLGMIPGLIGGLIAHS_VTLGKRVGGVQTAI_VTLGKLRGRAVSI_RTLGKLSEGANAT_GLPWKLRPLAHV_RTWGRFGSAVRST_TTLGEVVRSRKKYI_GTLEKLLWERPKTF_GLPWKLRPLAAF_VTLGNLAESGKTSR_VTLRKLWEGG_GFGGSLRFREP_FIGAVAELLSKTF_TTLGKLREGVKSTF_VILRETSSKWGN_VTLGKLMGGRKVYV_VTLGKLREGGRDP_VTLGKLWEGR_VTLGKTLGVASS_GTLEKASGQWPETL_VTLGKLWSA_VPLGKLWEGVKRTF_GTLEKHWVMVRNT_VTLGKLAEGFKSP_RTLGKLWEGV_TTLGKLSQGVRVL_VTLVKLSKALKVM_DTLVKLREGVKTT_GLPWTLLTLVVLSG_VTLANLVKGSSHM_VTLGKHFAVSGG_VTLGKLLGSGKIYL_GTLGKLLGSGAQAL_GTLGKLLGSGQNAL_VTLGKLWEGFKRPF_VTLRKLWGGLRD_GLPWRFARSLP_VTLRKLLEGVKSTI_GLPWTLLALVVLSG_GLPWTLRPLPHF_GTLGKLLGERPRG_ITLGKLSEGVRVL_GTLERYLATVKRI_VTLVKLSEVLNHM_VTLGKLWEVSNR_VILGKLSEGVKSTS_VILGKLREGV_GLPWILLALVVLSG_GTLGKLLGSGQKP_VTLGKFGSVLKA_GTLGKLLGRGRPGP_GTLGKLLGRGSEAF_GTLGKLWERRQV_VILGKHLRRGRGD_VILGRFGQALRAP_VILGKHLRRGEANV_VILGKLVKA_GLPWTLLGVSPR_VILRKLREGVKSQ_GTLGKLWEGVKPP_GTLGKLWEGVKRN_GTLGKLWEGVKSI_GTLGKLWEGVKSN_VILGKLREGVKRHV_GTLGKLWEGVKLM_VTLVKLQRGR_GTLEKLLGVVRRG_LRSVNFLKVSSPT_VTLGKLWSLAI_VTLSEIVRGR_VTLGNLSEVVKRTF_GTLEKLLGVVRI_VTLVKLREGVNRT_VTLVKLREGVRAT_RTLGKLWEGVRVL_GFWGSLWEGVKR_FTGAVAGLLRKTL_VTLVKLYRGGQGPR_VTLRKLSEGGEVTC_FVGAVGGLLRKDF_GLPWTFAALRKR_GTLEKLLGSGAETS_VTLVTQSVRAKQI_GFWGSLWEGVKRV_GLPWTLRPLAILSG_GTLGTVVGSRRETL_VILGKLREGVKSQ_STLGKLLVSGQKHF_YTGAVAGLVSKTF_VTLRETMGSGEA_GTLGKLVLAAR_GILGKLWEGVKSIL_GLPWILRPSAILRG_GTLGKLLVSGQKHF_FLGTDTWFDGSTAAR_VILGKALTARRARV_GILGKLWEGVKSIF_FLWGLIPSATRAVTRLRR_FVGAVAGLLRKDF_VTLRKLWDGVKIYV_FIGAVAGLMSKIF_FIGAVAGLMSKTS_FLRMFPVSLGGLTSV_FIGAVAGLLRKL_FIGAVAGLLRRH_FIGAVAGLLSKS_VSALITVRGYGF_VTLRKLWEVVKRTF_GTLGKLLGWVKGT_FLWGLIPGATSAGRG_GTLGKLWEGVKIYL_GLPWILLRWLFFRG_GLPWILLRWLFFR_GTLGKLLWVRPKTL_SLFRLIPRASVG_GTLGKLLGSEAEAF_GLAMDSAAWLYS_GTFGEASSLGPKTF_FTGAVAGVALENL_VTLGNLWEGVKSD_FLGMIPGLMVVLLAR_GRPGKIISVWPKAP_VILGKLSEGREAAC_SLFRLTPSAIHGLTRAF_GDARKTSS_GTMEKLLGSGQKHC_VTLARCGKVSKVH_FLGTDTWFDGSTAGAV_GTLEKLLGNGQKQC_SLFRLTPSVIRGLIRAF_GTLENVNWQWPKTL_VTLGKHYDGVET_FSSLIPSLVGGLISAFK_GTLEKLLGEVPRT_VTLGKTLGSCKVGT_GTLERYSGRGRNI_VDTRETAWVGPKAS_FLGMTPGLIGGIISAFK_FVGMIPGLTGGLIRAFK_VTLGKLRGRCAD_VTLVETSAQRRGKC_FLGMIPGLIGGLISAFK_TTLGKLSESREIYF_VILGNCGSVSNLR_FLGMIPGLTGGLIYAFK_GTTGEAASQRSKAL_VMLGKHLRSGRNKR_VTLGKLSEGVKLPC_SLFSLIPSATRGIDSRF_GFGGSLPFREP_VTLGKLREGVEIP_VTLGNAIRSCQANF_VTLGKTLGSCKVGI_VIPREVKRSREIAR_VTLGKLWEGV_VTLGKLWESG_FFSLIPSLVGGLISAS_GTTGEAVSSRPKTL_VTRGETVGGGKEHL_FFSLIPSLVGGLISAFK_VILGKLSEGV_GTLGKLLGSGQEAL_FTGAVRGVTFENF_GTLGTAARFWSEAL_GFWGSLWEGVK_VTRSAGAS_GTLENCWAVVKRT_FFSLIPRLVGGLISAFQ_GTLGKLWEGREKQC_GTLGKLWEGVKEYL_VTLDKLKRGG_VTLGKLWEGSNL_SLFSLTRPPSVGLFEH_GTLEKLLWEWSKTL_ATLGKLREG_FMARSRHTTPN_GTLRNSLGTGRRT_VTLGISGSVLNLP_VTLGKLWEGLTPM_VTLGNLSEGVKIL_GTLGKLLEGGQINL_VILGKLSEVRQE_GHLGETMGSGKILH_FRGMIPGLTGGLISAL_VTLSEIVRGP_VTLSEIVRSP_GTLEKLQVTGRRI_GFGAHYGSASRE_VILCKLSEGVKSTF_GLPWTLLGGL_DLPWKLRPLAHV_GFWGSLWEGVKSV_GLPWTLLGGF_ITLGRSQSA_FIRAVAGLLSKTC_FIRAVAGLLSRTC_FLWGLIPDATSAVTSLLR_VTLSQTFGGRETSR_GTLEKYLGFRAQY_VTLGKLRGGG_VILCKLSEGVRAP_FLWGLIPGAISAVTSLIKK_FLWGLIPGAISAVTSLIKN_GTLGTLWEGVKSN_VTLGKLSEGGEVTC_ALWVNSVSGLRGT_VTRPEALGGGKIYV_GTLEKLLR_VTIVKLREGVKSHV_VTLGKLVKAVAT_GLPWTLATARHPIG_VILGNLWEGVSRH_GTLEKLIGNGSEAL_VTLGSCESGVET_FLWGLIPECHVGWAW_VTLGKLSEGSNPT_GHLGEVAS_FTGACGSLIIEDV_SLFSLTRPAFRRFVRT_GTLEKIIGERPETL_VTLGNCGKVSKL_VILGNLWEGVNV_TLWVRCASGVRR_GTPKRCWGLVRRT_FTGAVAGWLSKTC_GTLEKLIGNEAEAF_VTLAS_VTLVKAVRGCQIAC
GTSEKLLGSGQKHL_GTLEKLIGNGQKHF_GTLEKLIGNGQKHV_GTLEKLTGNGQKHF_GTLEKLTGNGQKHV_GTVEKLTGNGQKHF_GTTEKLLGNGQKHF_GTLEKLTGTGQKHV_GTLEKLLGSGEKRL_GTLEKLLGSGQKHF_GTLEKLLGSGQKHL_GTLEKLLGSGQKRL_GTLEKLLGNGQKHF_GTLEKLLGNGQKHI_GTLEKLLGNGQKHL_GTLEKLLGNGQKHS_GTVEKLLGSGQKHL_GTVEKLLGSGQKHT_GRLEKLLGSGQKHL_RTIEKLLGNGQKHF_GTIEKLLGNGQKHF_GTIEKLLGNGQRTL_VTLGKLSEGVKSHA_VTLGKLSEGVKSHV_VTLGKLSEGVKSQR_GTLEKLLANGQKHL_GTLEKLLGAGQKHF_GTLEKLLGAGQKHS_GTLKKLLGNGQKHL_VTLGKLWEGVSRTV_VTLVKLSEGVKAHV_VTLVKLSEGVKSHA_VTLVKLSEGVKSHV_VTLVKLSEGVKVSR_VILGKHLRSGEANV_VILGKLSEGVKRHA_VILGKLSEGVKSHA_VILGKLSEGVKSHV_LTLVKLREGVKSHA_VILGNLSEGVKSHV_VTLVKISEGVKSHA_VILGTHLRSGEANV_GTPEKLLGNGQKHL_GTLEKLTGNGRKHF_ETLEKLLGNGQKHF_GTLEKLTGKGQKHF_GTTEKLLGNGQKIL_DTLEKLLGNGQKHF_GTMEKLLGSGQKHF_GTMEKLLGSGQKHI_GTLEKLMGSGQKHF_GTLEKLLGRAKRI_GTLEKLLGSGHKHL_GTLEKLLGSGLKTF_GTLEKLLGSGQKAF_GTLEKLLGNGQKLS_GTLEKLLGNGQKTL_GTLEKLLGNSAKTL_GTVEKLLSSGQKHL_GTLEKLLGSGQKH_GTLEKLLGKGQKHF_GTLEKLLGKGQKHS_GTLDKLLGNGQKHF_GTVEKLLGSGQKH_GTVEKLLGSGQKL_GTLEKLLGNGQKH_GTLEKLLGNGQRI_GTLEKLLGNGQRT_GNLEKLLGSGQKHF_GTLEKLLGNWPRP_GTLEKLLGRGLKHF_GTLEKLLGRGQKHF_GTLEKLLGRGQKHL_GTLEKLLGRGQKRL_GTLEKLLGRGQNTS_GTLEKLLGRRSKAF_ATLGKLREGVKSHV_GTVEKLLGRVKNI_GTLEKLIGNASKTL_GTLEKVLGRGQKHL_VTLGKLSEGVKRHA_VTLGKLSEGVKSNV_VTLGKLSEGVKSRV_VTLGKLSEGVKSSR_GTVEKLIGSGQKHL_GTLETLLGSGQKHL_GTLETLLGNGQKHF_GTLEKLIRNGQKHF_GTLERLLGMAKRT_VTLRKPWEGVKSTF_ITLGKLSEGVKSTF_ATLWKLREGVKSHV_GLPWKLRTLALA_GTVEKLLGSVKRT_VTLVKPSEGVKAHV_FTLGKLWDGVKSTF_VTLRKLWEGVKPQS_VTLRKLWEGVKSTF_VTLRKLWEGVKSTI_VTLRKLWEGVKSTV_VALGKLWEGVKSAF_ATLGKLREGVKIHV_GTLGKLLGSGQKHF_GTLGKLLGNGQKHF_VTLGKLWEGVKSAF_VTLGKLWEGVKSTF_TILGKLSEGVKRTF_GLPWKLRPLALL_VTLVKLSEGVSSHV_VTLRTLWEGVKSTF_VILGKHLRSDEANV_VILGKHLRSGEATV_VILGKHLRSGEINV_VTLRKLWEGVKSP_VILGNHLRSGETNV_GTFGKLLGSGQKHF_VILGKLSEGVKSNV_VILGKLSEGVKSTF_VILGKLSEGVNSHV_GTLGKLLGSGQRI_VTLVKLREGVKSHA_GTLGKLLGERAERI_GTLGKLLASGQKHF_VILGKHLRSGEAM_VILGKHLRSGEAT_VILGKHLRSGSRM_VILGKLSEGVKRT_VILGTHLRSGAANV_VILGKLWEGVKSTF_VILGKLSEGVIIPR_FLGMIPGSYGSLART_GTLVKLLGSGQKHF_VILGTHLRSGEAN_GTLGKLLGWVKRT_FLWGLIPGATSAGR_GTLGKLLAVGSKTL_ETLEKLLGNGQKLF_GTLEKLLGSSREAT_GTLEKLLGSGKND_GTLEKLLGSGQNN_GTVEKLLGSGQNI_GTVEKLLGSGQNT_VTLGKLSEGVKSDA_ITLGKLSEGRQIDF_GTLEKLIGRWPETL_GTLESLLASGPRL_GTLEKLPGNGQKHL_VTLGNLSEGVKSTF_ITLGNLSEGVKSTF_GTLEKLTGNGQKAL_GTLEKLTGNGQKTL_VTLRKLWEGVESTF_GTLEKLTGTGKRL_GTTEKLLGNGQKPF_GTTEKLLGNGQKYF_GTLEKLTGNGQKH_ATLGKLREGVKIAC_GTFEKLTGNGQKHF_VTLGNLWEGVKSTF_VSLGNLWEGVKSTF_GTLEKLTGQWPKAL_FLGTDTWFDGRTAGGS_VILGNLWEGVKSTF_GMLEKLLGSGQKHL_GMLEKLLGNGQKHF_GTLEKLLGRGKRT_GTLEKLLGRGPKH_GTLEKLLGRGQKH_GTLEKLLGRGQNI_GTLEKLLGRGQNT_GTLEKLLGRGQRI_GTLEKLLGRGRRT_GTLEKLLGNGHKAP_GTLEKLLGNGPKHF_GTLEKLLGNGPKTL_GTLEKLLGNGQKQL_GTLEKLLGNGQRHF_GTLEKLLGNGSKAL_GTVEKLLGSGQRTS_GTLEKLLGNWPKTL_RRLEKLLGSGQKHL_GTLEKLLGNGKNI_GTLEKLLGNGKRI_GTLEKLLGNGKRT_GTLEKLLGNGQKP_GTLEKLLGNGQKT_GTLEKLLGNGRKT_GTLEKLLGPGQKHF_GTIEKLLGNGQMHF_GTLEKLLGRGEKRL_GTLEKLLGRGPKHL_GTLEKLLGRGPKTF_GTLEKLLGRGQKHY_GTLEKLLGRRQKHL_GTIEKLLGTGKNT_VTLRQALGSGKIS_VTLGKHLRSGEANV_VTLGKLSEGAKSHV_VTLGKLSEGVKKSR_VTLGNLSEGVKRTF_TTLGKLREGVKKHI_ATLGKLREGVKSQ_ITLGKLSEGVKRTF_TTLGKLSEGVKSSF_VTLGKLREGVKSHV_GTLEKLLARRAEAF_GTLEKLLARSRRGI_GTLEKLLGLGRNT_VTLGKLSEGVKRH_VTLGKLSEGVKRM_VTLGKLSEGVKSH_ATLWKLREGVKRHV_VTLGKLSEGVKYHL_VMLGKHLRSGETNV_GTLEKLLGSVGKAF_GTLEKLLGSVSKAP_VTLRKLREGVKSTF_VTLGKLSEGVTIPR_GTVEKLLRFRAKRL_VTLGKLREGVKSTF_GTLEKLLGTWAKTF_ITLGKLREGVKSTI_TTLGKLSEAVKSTF_ITLGKLREGLSLR_VTLRKLWEGVKHNL_VTLRKLWEGVKKHR_VTLRKLWEGVKLNM_VTLRKLWEGVKRNL_VTLRKLWEGVKRTF_VTLRKLWEGVKSND_VTLRKLWEGVKSRL_VTLRKLWEGVKSTL_ITLRKLWEGVKSRL_GLPWTLRPLATLR_GLPWTLRPLATLS_VTLRKLWEGVSP_GTLGKLLGSGHKHF_GTLGKLLGSGHKQL_VTLGKLWEGVKRNV_VTLGKLWEGVKRPF_VTLGKLWEGVKRRF_VTLGKLWEGVKRTF_VTLGKLWEGVKRTV_VTLGKLWEGVKSTY_GFPWKLRPLALL_VTLVKLSEGAKSHA_VTLVKLSEGVKRHG_FTLGKLWEGVKSTF_GALGKLLGRGQKHF_GTLGKFMGSRQAS_VTLRKLWEGVKLNI_RTLGKLWEGVKSTF_RTLGKLWEGVNSTF_VTLGNLWEGVKRTF_VTLRKLWEGVNINI_VTLRKLWEGVKYLR_GTLGKLWEGSKIHH_GTLGKLWEGVKSAF_GTLGKLWEGVKSNV_GTLGKLWEGVKSTF_GTLGKLWEGVKSTI_GTLGKLLGERPRE_VTLRKLWEGVKPP_VTLRKLWEGVKRP_VTLRKLWEGVKVH_VTLRKLWEGVKVP_VTLRKLWEGVRVH_AFWGRLWGGVKSVV_VILGKLSEGIKRHV_GTLGKLLGSEASR_GTLGKLLGSGQKH_GTLGKLLGRGQKHF_VTLGKLWEAVKST_VTLVKLREGVKSHV_VTLGKLFRGGETTR_VTLGKLWEGVRVP_GILGKLLGSGHKHF_IILGKLSEGVKSTF_VTLVKLSEGVKSH_VTLVKLSEGVKST_VIFGKLSEGVKRTF_VILGKLREGVKSHV_VTLGKLWEAVKSTF_GTLEKYWVLARNI_GTLGKLLARAKRI_VILGKLTEGVKSTF_VILGKLSEGVKST_VILGKLSEGVSHT_VILGKHLTTWRGKR_VILGKLWEGVKATF_VILGKLWEGVKRTF_GLPWTFAALRNTK_VILGNLWEGVKRTF_FTGAVAGLLSKIF_VILGNLWEGVKRT_VILGKLREGSSHT_FLWGLIPGATSAVTRLIK_GTLGKLWEGVKSIF_VILGKLWEGVKSP_VILGKLWEGVKSS_GTLGKLWEGVKSII_VILGTLWEGVKRTF_VILGTLWEGVKRTS_VTLRILWEGVKRTF_GTLVKLLGRGQKHL_FIGAVAGLLRKTF_FIGAVAGLLSKIF_GTLEKLLGEWSASF_GTLGKLLGWVNAY_FTGAVAGLLLKIF_VTLGKLWEGVIVRI_GTLEKLTRQWAET_GTLEKAARQWSETL_GTLEKLLGSEPKAT_GTLEKLLGSGQKCL_GTLEKLLGSRPEAF_GTLEKLLGNGQKHC_GTLEKLLGSGQNI_GTLEKLLGSGQNT_VILEKLSEGVTIPR_CTLEKVLGRGQKHL_VTLGKLSEGVKSAC_VTLGKLSEGVKSHC_VTLGKLSEGVKSPC_GTLEKHHWQRAKTF_FLWGLIPGAISAVTRLN_GTLEKLSGTGRRT_VTLRKLWDGVETS_GTVEKIIGQRPETL_GTLEKLTGNDQKHF_ATLGKMREGVKIAC_SLFSLIPSAIRGLIRAF_GTLEKLTGMHQKR_VTLRNLWEGVSP_VTLRKPWEGAEVYI_VTLVKLSEGVKRAC_VTLVKLSEGVKSAC_VTLGNLWEGVKSTY_GTLEKLLGMYVT_GTLGKLWEGGQTIL_GTLGNLWEGVKSTF_ETLEKLLGERRKTL_GTLEKSLGVSPKA_VTLGETLGSRQSGR_GTLEKLHRFRAEAS_VTLGKLWEGVNTYV_GTMEKLLGRGQKH_GTMEKLLGRGRNT_GTLGKLLGERAEPN_GTLGKLLASGQKHC_GTLERYWGAAKNT_GTYSEAVGSRKIKR_GTLEKFARQRSETL_GTLEKLLGRGKRI_GTLEKLLGSGQKQF_GTLEKLLGNGQKQF_GTLEKLLGNGQKQP_GTLEKLLGNSAKAL_GTLEKLLGSGRRI_GTVEKLLGSGPKAS_VTLGKHLRSG_GTLEKLLGAAKNI_FLGTDTWFDGRTGGWV_VTLGKHLPSGEANV_VTLRNFGKALNLP_GTVVKIASLWAEAP_VTLGKHLRSDEANA_RTLGKLSEGVKRHV_VSLGKHLRSGEANV_GTLEKLLAQGRNI_VTLGKLSEGREKPR_VTLGKLSEGRKVKR_VTLGKLSEGRKVTR_GTLEKLLGKVRRT_VTLGKRSEGVKAT_GILEKLIGNGQKHV_TTLGKLSEGVKRR_GTLEKLLGNVRNT_ATLGKLREGVKSH_ATLGKLREGVRAT_ITLGKLSEGVKSTS_VTLGKHLRSGEAT_VTLGKHLRSGEGT_VTLGKHLRSGSRT_GTLEKLLRERAKTL_VTIGKLSEGVKRHA_GLPWKLRPLATLS_GLPWKLRPLRNSV_GTLEKLLGLGKRV_RTLGELWEGVKRTF_RTLGKLSEGVKRT_GLPWKLRPLALA_GLPWKLRPLALS_VTLGKLSEGVKAT_VTLGKLSEGVKSM_VTLGKLSEGVKST_TTLGKLREGVKKH_GLPWNFGRWHS_VTLGKLREGVNSTF_VTLGKLAEGVKRHV_ITLGKLSEGVREH_VTLGNLAEGVKRHV_VTLGILWEGVKSTF_VTLRKLWDGVKRP_GLLKSYSARGKNI_ITLGKLAEGVKRHV_VTLRKLWGASS_GTLEKLLGTVRRI_VTLRKLWEGANH_ITLGKLREGGSQR_GTLEKLIWERSKTF_VTLRKLWEGVKKPP_VILGKHPSVSNE_VTLGKLSEGVRVM_VTLRKLWEGAKSP_VILGKHYDLGSLT_VTLGKLWGGVKSTF_VTLRKLWEGVKA_VTLRKLWEGVKT_VTLRKLWEGVKV_GTLGKLLGSGQNAA_GTLGKLLGSGQQHF_VTLRKLWGGLSH_VTLGNLWQGVKRTF_VIFGKPSEGVKRTF_VTLGNLWEGLKVH_RTLGKLWEGGQINV_RTLGKLWEGVKRTF_RTLGKLWEGVRKYL_GLALDSSSAGNLV_GTLEKLLGMVRNT_VTLGNLWEGVKQH_VILGKLGSVLNQP_GTLGKLWEGVKFNY_GTLGKLWEGVKRNV_GTLGKLWEGVKRTL_GTLGKLLGRGQKQ_VTLRKLWEGVSQL_VTLGKLWEGVKI_VILGRFGKALRAP_GTLGKLLGSGQKT_VTFVKLSEGVKSHA_GTLGKLLGRGQNHF_GTLGKLLGRGSGRF_VTLVKLREGVKMPR_VTLVKLREGVKRDA_VTLGKLWEGVKQR_VTLGKLWEGVKRF_VTLGKLWEGVKRT_VTLGKLWEGVKSL_VTLGKLWEGVKST_GTLGKLVSQRAKTL_VTLGKLREGVKSYI_VTLVKLSEGVKYT_VILGNHLRPAKRT_VILGQLWEGVKRTF_VTLRKLLEGVKSP_GLSWTLRPLATLS_GTLGKLWEGVKSR_VTFVKLSEGVSHT_VILGKLSEGFKSP_VILGKLSEGVKSP_VILGKLSEGVRVM_VILGKLWESGKVNL_VFLGKLWEGVKRTF_VTLVKLREGVKTT_VHFGKVVGERPEAL_VILGKLWEGVKSNV_FTGAVAGLLSKTF_GTLEKLLGSGSEAP_FTGAVAGLLRKL_GFWGSLWEGVKRVV_LILGKLREGVKSQ_FLWGLIPGATSAVTRLSR_VILGKLTEGVSHT_VILGTHLHQGQPM_GTLGKLLVSGQTHF_VILGKTYVAVKPT_VTLRMLWEGVKA_FVGAVAGLLSKIF_FLWGLTPDAIMRLPR_GLAVDSAALGHFE_GTLEKLLSQWPEAS_GTLGHYLAPVTNT_VTLRILWEGVKKPP_VTLVKLLEGVKSHA_VTLVKLLEGVQRHA_FIGAVAGLLSKTL_FIGAFAGLLRKTF_GTVVKTALIMGRRP_GLPWILRPLAILSG_GTLANYLVVARNT_GTLVKLWEGVKSI_VTLRKLWEGVKIYV_GTLGKLLGWVKPT_GHWVRIYALVSLT_GLPWTLLALVVHR_GTLGIVVGSRKKHF_GLPWILRPLAILIS_RLFRLTPSATHGLTRAV_GTLENYSVQAKNI_GLPWTLLALVVLKW_VTLGNLWEGVKIDL_ETLEKLLGERSKTL_GTLGKLLVAVKRT_DTLGKLSEGVKSNV_ETLEKLLGTVRRC_GTLEKLLGNGQTAL_VTLGQLSEGVKSTS_GTLEKLIGNSPKTC_GTLEKLLGRWPETF_GTLGQATRQWSEAL_FLWGLIPGATSAVTRFP_VTLGNLSEGVKST_FRSLIPRLVGGLISAFK_VTLGKLERSGQITC_TTLGKLSEDVKSTF_VTLGKLSEGVNST_TTAWQTSRGGVPN_VTLGKLSEGVSLT_GTLEKLTGNGQKQF_VTLCTHLRSGEANV_GTLGKLLGSGQKHC_GTLGKLLGSGTEAF_VTLGKLWEGVKEYV_VTLGKLWEGVKSTC_VTLGKLWEGVKVDV_GTLEKLLGNGQ_VTLGNLWEGVKSN_VTLGNLWEGVKST_GTLGKLWEGGQINL_GTLGKLWEGGQTNA_GTLGKLWEGVKSDV_GTLGKLWEGVRVDL_GTLGKLLGSWAETF_GTVEKITGQRPGH_VTLGKLWEGVNTYL_GTLGKLFGSGQKHC_GTVEKLRSLRAKTP_GTLGKLWEGVSSTF_GTLVNSGSVSSRR_VTLVKLREGVKSSC_VTLGKLWEGVKVD_ATLGKAARGREIPR_GLPWTLLGGFSSA_VTLGKVVRSGQVAC_VTLVKLSEGLSLT_VTLGRSGSASNPP_GTLVNSGSGVKSA_GHWVNCWALVTRT_ANLGKLREGVKRHV_GFGAHYGSARRE_VTLGKSMGGRKINF_VTLGQLSEGVRIYL_GTLEKLLGNGQLHF_FLWGLIPGATSAVTRLIKR_VTLGKLSDGGKVAR_VTLGKLKRGG_GFWGSLWEGVKSVV_VTLGNLRESR_GTLESYWATGKRT_ANLGKLREGVKRT_VTLGKHLRSD_VTLGKLRGSREATR_VTLGKLRDGVKRHV_GTLGNYLAPVTNI_GILEKLLGNGQKHF_VTLGKHLRSGKTNV_TTLGKLSEAVKAR_VTLRKAVGSREIT_VTLGKLSEGGTIPR_PTLGKLREGVKSH_GTLGKLSEGVKRHV_VTWATFGKALSP_VTLRATSSKWGN_GTLEKLAGLSPKTP_VTLGKHLRRGRNN_GTLGKFKGSRQAS_VTLGKHLRQVKQT_VTLGKHLRQVKQ_VTLGKLSEASRVT_FIGAVAGLLSKTC_VTLGKLSSALNPM_VNLGKLREGVKSHV_FIGAVAGLLREA_VTLGKHLRSGELM_FLGMIPGLIGGLIAHS_GTLEKLLGLGRRD_VTLGKRVGGVQTAI_GTLEKLIENGQKHV_VTLGKLRGRAVSI_RTLGKLSEGANAT_GLPWKLRPLAHV_VTLGKLPRGGPRS_GTLEKLLGVGKRD_RTWGRFGSAVRST_TTLGEVVRSRKKYI_GTLEKLLWERPKTF_GLPWKLRPLAAF_VTLGNLAESGKTSR_VTLRKLWEGG_GFGGSLRFREP_FIGAVAELLSKTF_TTLGKLREGVKSTF_VILRETSSKWGN_VTLGKLMGGRKVYV_VTLGKLREGGRDP_VTLGKLWEGR_VTLGKTLGVASS_GTLEKASGQWPETL_VTLRKWWEGVRP_VTLGKLWSA_VPLGKLWEGVKRTF_GTLEKHWVMVRNT_VTLGKLAEGFKSP_RTLGKLWEGV_TTLGKLSQGVRVL_GPSRRSLATVKNT_VTLVKLSKALKVM_DTLVKLREGVKTT_GLPWTLLTLVVLSG_RTLGKIREGANAT_VTLANLVKGSSHM_VTLGKHFAVSGG_VTLGKLLGSGKIYL_GTLGKLLGSGAQAL_GTLGKLLGSGQNAL_VTLGKLWEGFKRPF_VTLRKLWGGLRD_GLPWRFARSLP_VTIRKLLEGVKSTI_VTLRKLLEGVKSTI_GLPWTLLALVVLSG_GLPWTLRPLPHF_GTLGKLLGERPRG_ITLGKLSEGVRVL_GTLERYLATVKRI_VTLVKLSEVLNHM_VTLGKLWEVSNR_VILGKLSEGVKSTS_VILGKLREGV_GLPWILLALVVLSG_GTLGKLLGSGQKP_VTLGKFGSVLKA_GTLGKLLGNAPA_GTLGKLLGRGKN_GTLGKLLGRGRPGP_GTLGKLLGRGSEAF_GTLGKLWERRQV_VILGKHLRRGRGD_VILGRFGQALRAP_VILGKHLRRGEANV_VILGKLVKA_GLPWTLLGVSPR_VILRKLREGVKSQ_GTLGKLWEGVKPP_GTLGKLWEGVKRN_GTLGKLWEGVKSI_GTLGKLWEGVKSN_VILGKLREGVKRHV_GTLGKLWEGVKLM_VTLVKLQRGR_GTLEKLLGVVRRG_LRSVNFLKVSSPT_VTLGKLWSLAI_VTLSEIVRGR_VTLGNLSEVVKRTF_GTLEKLLGVVRI_VTLVKLREGVNRT_VTLVKLREGVRAT_RTLGKLWEGVRVL_GFWGSLWEGVKR_FTGAVAGLLRKTL_VTLVKLYRGGQGPR_VTLRKLSEGGEVTC_FVGAVGGLLRKDF_GLPWTFAALRKR_GTLEKLLGSGAETS_VTLVTQSVRAKQI_GFWGSLWEGVKRV_GLPWTLRPLAILSG_GTLGTVVGSRRETL_GTLEKLLGSGENG_VILGKLREGVKSQ_STLGKLLVSGQKHF_YTGAVAGLVSKTF_GLPWTLRPLAILTS_VTLRETMGSGEA_GTLGKLVLAAR_GILGKLWEGVKSIL_GLPWILRPSAILRG_GTLEKLLVLGRRD_GTLGKLLVSGQKHF_FLGTDTWFDGSTAAR_VILGKALTARRARV_GILGKLWEGVKSIF_FLWGLIPSATRAVTRLRR_FVGAVAGLLRKDF_VTLRKLWDGVKIYV_FIGAVAGLMSKIF_FIGAVAGLMSKTS_FLRMFPVSLGGLTSV_FIGAVAGLLRKL_FIGAVAGLLRRH_FIGAVAGLLSKS_VSALITVRGYGF_VTLRKLWEVVKRTF_GTLGKLLGWVKGT_FLWGLIPGATSAGRG_GTLETTDWERAKAR_GTLEKLTCNGQKHF_GTLEILIGRWPETL_GTARKTDWQRAEAR_VTLRKLCGGRKIA_VTPRKVKRGGKEP_GTTRKVNSQRAETL_GTLGKLLGQSPESF_VTLVKLPRSCAGH_GTLEKLQVTGKRT_GTLRNSSVRVKNG_VTIGKLSEGR_VTLGKLSEGVKG_GTLEKSLVYHPS_VTLGKLRVVQ_ITLGKLREGLPY_GTLEKLLR_GFPWKLRPLAML_AFWGRLWGGVKRVV_VTLRKLWGAY_VTLRKLWSGLRVM_FTGAVRRLVI_VTLRMLGSA_GTLGKLVLPAR_GTLEKLLGSGAEAP_GTLERTDREWAKTF_VTLGRFGKACER_GTLEKVAS_GTLEKLLG_VTGLPLVSP_GTLEKLLGEWPETP_GRLKS_GTLEKLTGNGLEAF_SCGVSSLALRVLAE_GHWVNCWALAHAH_FVGAVGGLCAKI_RTWGALWVCGAVD
GTSEKLLGSGQKHL_GTLEKLIGNAQKHV_GTLEKLIGNGQKHF_GTLEKLIGNGQKHV_VTLEKLTGNGQKHV_GTLEKLTGNAQKHF_GTLEKLTGNGQKHF_GTLEKLTGNGQKHV_GTVEKLTGNGQKHF_GTVEKLTGNGQKTL_GTTEKLLGNGQKHF_GTLEKLTRNGQKHV_GTNEKLLGNGQKHF_GTLEKLTGTGQKHV_GTSEKLLGSGQKHF_GTLEKLLGSGEKRL_GTLEKLLGSGQKHF_GTLEKLLGSGQKHL_GTLEKLLGSGQKRL_GTLEKLLGNGQKHF_GTLEKLLGNGQKHI_GTLEKLLGNGQKHL_GTLEKLLGNGQKHS_GTVEKLLGSGQKHL_GTVEKLLGSGQKHT_GRLEKLLGSGQKHL_RTIEKLLGNGQKHF_GTIEKLLGNGQKHF_GTIEKLLGNGQRTL_GTREKLLGTGQKHL_GTLEKLIGNGQKHR_VTLGKLSEGVKSHA_VTLGKLSEGVKSHV_VTLGKLSEGVKSQR_GTLEKLLANGQKHL_GTLEKLLGAGQKHF_GTLEKLLGAGQKHS_GTLKKLLGNGQKHL_VTLGKLWEGVSRTV_VTLVKLSEGVKAHV_VTLVKLSEGVKSHA_VTLVKLSEGVKSHV_VTLVKLSEGVKVSR_VILGKHLRSGEANV_VILGKLSEGVKRHA_VILGKLSEGVKSHA_VILGKLSEGVKSHV_LTLVKLREGVKSHA_VILGNLSEGVKSHV_VTLVKISEGVKSHA_VILGTHLRSGEANV_GTPEKLLGNGQKHL_GTLEKLTGNGQNHF_GTLEKLTGNGRKHF_GTLEKLTGNSQKHF_ETLEKLLGNGQKHF_GTLEKLTGKGQKHF_GTTEKLLGNGHKHF_GTTEKLLGNGQKIL_GTTEKLLGNGQRT_DTLEKLLGNGQKHF_GTMEKLLGSGQKHF_GTMEKLLGSGQKHI_GTLEKLMGSGQKHF_GTSEKLLGSGQKLS_GTTEKLLGTGRNI_GTLEKLLGRAKRI_GTLEKLLGSGHKHL_GTLEKLLGSGLKTF_GTLEKLLGSGQKAF_GTLEKLLGNGQKLS_GTLEKLLGNGQKTL_GTLEKLLGNSAKTL_GTVEKLLSSGQKHL_GTLEKLLGSGEKR_GTLEKLLGSGQKH_GTLEKLLGKGQKHF_GTLEKLLGKGQKHS_GTLDKLLGNGQKHF_GTVEKLLGSGQKH_GTVEKLLGSGQKL_GTLEKLLGNGQKH_GTLEKLLGNGQRI_GTLEKLLGNGQRT_GNLEKLLGSGQKHF_GTLEKLLGNWPRP_GTLEKLLGRGLKHF_GTLEKLLGRGQKHF_GTLEKLLGRGQKHL_GTLEKLLGRGQKRL_GTLEKLLGRGQNTS_GTLEKLLGRRSKAF_ATLGKLREGVKSHV_GTVEKLLGRVKNI_GTLEKLIGNASKTL_GTLEKLIGNGSKAF_GTLEKVLGRGQKHL_VTLGKLSEGVKRHA_VTLGKLSEGVKRTV_VTLGKLSEGVKSNV_VTLGKLSEGVKSRV_VTLGKLSEGVKSSR_GTVEKLIGSGQKHL_GTLETLLGSGQKHL_GTLETLLGNGQKHF_GTLEKLIRNGQKHF_GTLERLLGMAKRT_VTLRKPWEGVKSTF_ITLGKLSEGVKSTF_ATLWKLREGVKSHV_GLPWKLRTLALA_GTVEKLLGSVKRT_VTLVKPSEGVKAHV_FTLGKLWDGVKSTF_VTLRKLWEGVKPQS_VTLRKLWEGVKSTF_VTLRKLWEGVKSTI_VTLRKLWEGVKSTV_VALGKLWEGVKSAF_GTLKKLLGNGQRI_ATLGKLREGVKIHV_VILGRYPKVLKAT_GTLGKLLGSGQKHF_GTLGKLLGNGQKHF_VTLGKLWEGVKSAF_VTLGKLWEGVKSTF_TILGKLSEGVKRTF_GLPWKLRPLALL_VTLVKLSEGVSSHV_VTLRTLWEGVKSTF_VILGKHLRSDEANV_VILGKHLRSGEATV_VILGKHLRSGEINV_VTLRKLWEGVKSP_VILGNHLRSGETNV_GTFGKLLGSGQKHF_VILGKLSEGVKSNV_VILGKLSEGVKSTF_VILGKLSEGVNSHV_GTLGKLLGSGQRI_VTLVKLREGVKSHA_GTLGKLLGERAERI_GTLGKLLASGQKHF_VILGKHLRSGEAM_VILGKHLRSGEAT_VILGKHLRSGSRM_VILGKLSEGVKRT_VILGTHLRSGAANV_VILGKLWEGVKSTF_VILGKLSEGVIIPR_FLGMIPGSYGSLART_GTLVKLLGSGQKHF_VILGTHLRSGEAN_GTLGKLLGWVKRT_FLWGLIPGATSAGR_GTLGKLLAVGSKTL_ETLEKLLGNGQKLF_GTVEKLTGNGQITF_GTLEKLLGSSREAT_GTLEKLLGSGKND_GTLEKLLGSGQNN_GTVEKLLGSGQNI_GTVEKLLGSGQNT_VTLGKLSEGVKSDA_ITLGKLSEGRQIDF_GTLEKLIGRWPETL_GTLESLLASGPRL_GTLEKLPGNGQKHL_VTLGNLSEGVKSTF_ITLGNLSEGVKSTF_GTLEKLRGNGQKHF_GTLEKLTGNGQKAF_GTLEKLTGNGQKAL_GTLEKLTGNGQKTL_VTLRKLWEGVESTF_GTLEKLTGTGKRL_GTLEKLTGTGQKH_GTTEKLLGNGQKPF_GTTEKLLGNGQKYF_GTLEKLTGNGQKH_ATLGKLREGVKIAC_GTFEKLTGNGQKHF_VTLGNLWEGVKSTF_GTLEKLTGTGPKHV_VSLGNLWEGVKSTF_GTLEKLTGQWPKAL_FLGTDTWFDGRTAGGS_VILGNLWEGVKSTF_GMLEKLLGSGQKHL_GMLEKLLGNGQKHF_GTLEKLLGRGKRT_GTLEKLLGRGPKH_GTLEKLLGRGQKH_GTLEKLLGRGQNI_GTLEKLLGRGQNT_GTLEKLLGRGQRI_GTLEKLLGRGRRT_GTLEKLLGSGSKTT_GTLEKLLGNGHKAP_GTLEKLLGNGPKHF_GTLEKLLGNGPKTL_GTLEKLLGNGQKQL_GTLEKLLGNGQRHF_GTLEKLLGNGSKAL_GTVEKLLGSGQRTS_GTLEKLLGNWPKTL_RRLEKLLGSGQKHL_GTLEKLLGNGKNI_GTLEKLLGNGKRI_GTLEKLLGNGKRT_GTLEKLLGNGPKT_GTLEKLLGNGQKP_GTLEKLLGNGQKT_GTLEKLLGNGRKT_GTLEKLLGPGQKHF_GTLEKLAGLRPKTP_GTIEKLLGNGQMHF_GTLEKLLGRGEKRL_GTLEKLLGRGPKHL_GTLEKLLGRGPKTF_GTLEKLLGRGQKHY_GTLEKLLGRRQKHL_GTIEKLLGTGKNT_VTLRQALGSGKIS_GTLEKLIGNDQKHV_VTLGKHLRSGEANV_GTSKKLLGSGQKHL_VTLGKLSEGAKSHV_VTLGKLSEGVKKSR_VTLGNLSEGVKRHV_VTLGNLSEGVKRTF_TTLGKLREGVKKHI_ATLGKLREGVKSQ_ITLGKLSEGVKRTF_TTLGKLSEGVKSSF_VTLGKLREGVKSHV_GTLEKLLARRAEAF_GTLEKLLARSRRGI_GTLEKLLGLGRNT_VTLGKLSEGVKRH_VTLGKLSEGVKRM_VTLGKLSEGVKSH_ATLWKLREGVKRHV_VTLGKLSEGVKYHL_VMLGKHLRSGETNV_GTLEKLLGSVGKAF_GTLEKLLGSVSKAP_VTLRKLREGVKSTF_VTLGKLSEGVTIPR_GTVEKLLRFRAKRL_VTLGKLREGVKSTF_GTLEKLLGTWAKTF_ITLGKLREGVKSTI_TTLGKLSEAVKSTF_ITLGKLREGLSLR_VTLRKLWEGVKHNL_VTLRKLWEGVKKHR_VTLRKLWEGVKLNM_VTLRKLWEGVKRNL_VTLRKLWEGVKRTF_VTLRKLWEGVKSND_VTLRKLWEGVKSRL_VTLRKLWEGVKSTL_ITLRKLWEGVKSRL_GTLQKLIENGQKHV_GLPWTLRPLATLR_GLPWTLRPLATLS_VTLRKLWEGVSP_GTLGKLLGSGHKHF_GTLGKLLGSGHKQL_VTLGKLWEGVKRNV_VTLGKLWEGVKRPF_VTLGKLWEGVKRRF_VTLGKLWEGVKRTF_VTLGKLWEGVKRTV_VTLGKLWEGVKSTY_GFPWKLRPLALL_GTLEKLLSLSGKTT_VTLVKLSEGAKSHA_VTLVKLSEGVKRHG_FTLGKLWEGVKSTF_GALGKLLGRGQKHF_GTLGKFMGSRQAS_VTLRKLWEGVKLNI_RTLGKLWEGVKSTF_RTLGKLWEGVNSTF_VTLGNLWEGVKRTF_VTLRKLWEGVNINI_VTLRKLWEGVKYLR_GTLGKLWEGSKIHH_GTLGKLWEGVKSAF_GTLGKLWEGVKSNV_GTLGKLWEGVKSTF_GTLGKLWEGVKSTI_GTLGKLLGERPRE_VTLRKLWEGVKPP_VTLRKLWEGVKRP_VTLRKLWEGVKVH_VTLRKLWEGVKVP_VTLRKLWEGVRVH_AFWGRLWGGVKSVV_VILGNHLRSGKTNV_VILGKLSEGIKRHV_GTLGKLLGSEASR_GTLGKLLGSGQKH_GTLGKLLGRGQKHF_VTLGKLWEAVKST_VTLVKLREGVKSHV_VTLGKLFRGGETTR_VTLGKLWEGVRVP_GILGKLLGSGHKHF_IILGKLSEGVKSTF_VTLVKLSEGVKSH_VTLVKLSEGVKST_VIFGKLSEGVKRTF_VILGKLREGVKSHV_VTLGKLWEAVKSTF_GTLEKYWVLARNI_GTLGKLLARAKRI_VILGKLTEGVKSTF_VILGKLSEGVKST_VILGKLSEGVSHT_VILGKHLTTWRGKR_VILGKLWEGVKATF_VILGKLWEGVKRTF_GLPWTFAALRNTK_VILGNLWEGVKRTF_FTGAVAGLLSKIF_VILGNLWEGVKRT_VILGKLREGSSHT_FLWGLIPGATSAVTRLIK_GTLGKLWEGVKSIF_VILGKLWEGVKSP_VILGKLWEGVKSS_GTLGKLWEGVKSII_VILGTLWEGVKRTF_VILGTLWEGVKRTS_VTLRILWEGVKRTF_GTLVKLLGRGQKHL_FIGAVAGLLRKTF_FIGAVAGLLSKIF_GTLEKLLGEWSASF_GTLGKLLGWVNAY_FTGAVAGLLLKIF_VTLGKLWEGVIVRI_GTTEKLLGNGQNI_GTLEKLTRQWAET_GTLEKAARQWSETL_GTSEKLLGSGQNI_GTLEKLWGEARI_GTLEKLLGSEPKAT_GTLEKLLGSGQKCL_GTLEKLLGSRPEAF_GTLEKLLGNGQKHC_GTLEKLLGSGQNI_GTLEKLLGSGQNT_VILEKLSEGVTIPR_CTLEKVLGRGQKHL_VTLGKLSEGVKSAC_VTLGKLSEGVKSHC_VTLGKLSEGVKSPC_GTLEKHHWQRAKTF_FLWGLIPGAISAVTRLN_GTLEKLSGTGRRT_VTLRKLWDGVETS_GTVEKIIGQRPETL_GTLEKLTVQWAEAR_GTLEKLFSVGEAR_GTLEKLTGNDQKHF_GTLEKLTGNGQKTR_ATLGKMREGVKIAC_SLFSLIPSAIRGLIRAF_GTLEKLTGTGKNM_GTLEKLTGTGQKP_GTLEKLTGTGRNM_GTLEKLTGMHQKR_VTLRNLWEGVSP_GTLEKLTSQRSKAR_VTLRKPWEGAEVYI_VTLVKLSEGVKRAC_VTLVKLSEGVKSAC_VTLGNLWEGVKSTY_GTLEKLLGMYVT_GTLGKLWEGGQTIL_GTLGNLWEGVKSTF_ETLEKLLGERRKTL_GTLEKSLGVSPKA_GTSEKLLGRGHKTP_VTLGETLGSRQSGR_GTLEKLHRFRAEAS_VTLGKLWEGVNTYV_GTMEKLLGRGQKH_GTMEKLLGRGRNT_GTREKLLGRGQKTP_GTLGKLLGERAEPN_GTLGKLLASGQKHC_GTLERYWGAAKNT_GTYSEAVGSRKIKR_GTLEKFARQRSETL_GTLEKLLGRGKRI_GTLEKLLGSGQKQF_GTLEKLLGNGQKQF_GTLEKLLGNGQKQP_GTLEKLLGNSAKAL_VTLPRFGSGSNHN_GTLEKLLGSGRRG_GTLEKLLGSGRRI_GTVEKLLGSGPKAS_VTLGKHLRSG_GTLEKLLGAAKNI_FLGTDTWFDGRTGGWV_VTLGKHLPSGEANV_VTLRNFGKALNLP_GTVVKIASLWAEAP_GTLEKLIGNGQKQF_VTLGKHLRSDEANA_RTLGKLSEGVKRHV_VSLGKHLRSGEANV_GTLEKLLAQGRNI_VTLGKLSEGREKPR_VTLGKLSEGRKVKR_VTLGKLSEGRKVTR_GTLEKLLGKVRRT_PTLGKLREGVKRA_VTLGKRSEGVKAT_GILEKLIGNGQKHV_TTLGKLSEGVKRR_GTLEKLLGNVRNT_ATLGKLREGVKSH_ATLGKLREGVRAT_ITLGKLSEGVKSTS_VTLGKHLRSGEAT_VTLGKHLRSGEGT_VTLGKHLRSGRTH_VTLGKHLRSGSRT_GTLEKLLRERAKTL_GTLEKITRQWA_VTIGKLSEGVKRHA_GLPWKLRPLATLS_GLPWKLRPLRNSV_VTLGKLREGVNVTR_GTLEKLLGLGKRV_RTLGELWEGVKRTF_RTLGKLSEGVKRT_GLPWKLRPLALA_GLPWKLRPLALS_VTLGKLSEGVKAT_VTLGKLSEGVKSM_VTLGKLSEGVKST_VTLGKLSEGVNKP_TTLGKLREGVKKH_GLPWNFGRWHS_VTLGKLREGVNSTF_VTLGKLAEGVKRHV_ITLGKLSEGVREH_VTLGNLAEGVKRHV_VTLGILWEGVKSTF_VTLRKLWDGVKRP_GLLKSYSARGKNI_VTLGKLREGVNSH_ITLGKLAEGVKRHV_VTLRKLWGASS_GTLEKLLGTVRRI_VTLRKLWEGANH_ITLGKLREGGSQR_GTLEKLIWERSKTF_VTLRKLWEGVKKPP_VILGKHPSVSNE_VTLGKLSEGVRVM_VTLRKLWEGAKSP_VILGKHYDLGSLT_VTLGKLWGGVKSTF_VTLRKLWEGVKA_VTLRKLWEGVKT_VTLRKLWEGVKV_GTLGKLLGSGQNAA_GTLGKLLGSGQQHF_VTLRKLWGGLSH_VTLGNLWQGVKRTF_VIFGKPSEGVKRTF_VTLGNLWEGLKVH_RTLGKLWEGGQINV_RTLGKLWEGVKRTF_RTLGKLWEGVRKYL_GLALDSSSAGNLV_GTLEKLLGMVRNT_VTLGNLWEGVKQH_VILGKLGSVLNQP_GTLGKLWEGVKFNY_GTLGKLWEGVKRNV_GTLGKLWEGVKRTL_GTLGKLLGRGQKQ_VTLRKLWEGVSQL_VTLGKLWEGVKI_VILGRFGKALRAP_GTLGKLLGSGQKT_VTFVKLSEGVKRNA_VTFVKLSEGVKSHA_GTLGKLLGRGQNHF_GTLGKLLGRGSGRF_VTLVKLREGVKMPR_VTLVKLREGVKRDA_VTLGKLWEGVKQR_VTLGKLWEGVKRF_VTLGKLWEGVKRT_VTLGKLWEGVKSL_VTLGKLWEGVKST_GTLGKLVSQRAKTL_VTLGKLREGVKSYI_VTLVKLSEGVKYT_VILGNHLRPAKRT_VILGQLWEGVKRTF_VTLRKLLEGVKSP_GLSWTLRPLATLS_GTLGKLWEGVKSR_VTFVKLSEGVSHT_VILGKLSEGFKSP_VILGKLSEGVKSP_VILGKLSEGVRVM_VILGKLWESGKVNL_VFLGKLWEGVKRTF_VTLVKLREGVKTT_VHFGKVVGERPEAL_VILGKLWEGVKSNV_FTGAVAGLLSKTF_GTLEKLLGSGSEAP_FTGAVAGLLRKL_GFWGSLWEGVKRVV_LILGKLREGVKSQ_FLWGLIPGATSAVTRLSR_VILGKLTEGVSHT_VILGTHLHQGQPM_GTLGKLLVSGQTHF_VILGKTYVAVKPT_VTLRMLWEGVKA_FVGAVAGLLSKIF_FLWGLTPDAIMRLPR_GLAVDSAALGHFE_GTLEKLLSQWPEAS_GTLGHYLAPVTNT_VTLRILWEGVKKPP_VTLVKLLEGVKSHA_VTLVKLLEGVQRHA_GTLEKLLGWGET_FIGAVAGLLSKTL_FIGAFAGLLRKTF_GTVVKTALIMGRRP_GLPWILRPLAILSG_GTLANYLVVARNT_GTLVKLWEGVKSI_VTLRKLWEGVKIYV_GTLGKLLGWVKPT_GHWVRIYALVSLT_GTLEKLNSERPKAC_GTLEKLTGNGQNAL_GLPWTLLALVVHR_GTLGIVVGSRKKHF_GLPWILRPLAILIS_GTLEKLSATGRE_RLFRLTPSATHGLTRAV_GTLENYSVQAKNI_GLPWTLLALVVLKW_VTLGNLWEGVKIDL_ETLEKLLGERSKTL_GTLGKLLVAVKRT_DTLGKLSEGVKSNV_ETLEKLLGTVRRC_GTLEKLLGNGQTAL_VTLGQLSEGVKSTS_GTLEKLIGNSPKTC_GTLEKLLGRWPETF_VILGTLWEGVNTYI_GTLEKLLANRSEAF_GTLGQATRQWSEAL_FLWGLIPGATSAVTRFP_VTLGNLSEGVKST_FRSLIPRLVGGLISAFK_VTLGKLERSGQITC_TTLGKLSEDVKSTF_VTLGKLSEGVNST_TTAWQTSRGGVPN_GTLEKLPGNDQKHF_VTLGKLSEGVSLT_GTLEKLTGNEQKHF_GTLEKLTGNGQKQF_ARVKRYSGAGRRT_VTLCTHLRSGEANV_GTLGKLLGSGQKHC_GTLGKLLGSGTEAF_VTLGKLWEGVKEYV_VTLGKLWEGVKSTC_VTLGKLWEGVKVDV_GTLEKLLGNGQ_VTLGNLWEGVKSN_VTLGNLWEGVKST_GTLGKLWEGGQINL_GTLGKLWEGGQTNA_GTLGKLWEGVKSDV_GTLGKLWEGVRVDL_GTLGKLLGSWAETF_GTLEKLRATGRRM_GTVEKITGQRPGH_VTLGKLWEGVNTYL_GTLGKLFGSGQKHC_GTVEKLRSLRAKTP_GTLGKLWEGVSSTF_GTLVNSGSVSSRR_VTLVKLREGVKSSC_VTLGKLWEGVKEY_VTLGKLWEGVKVD_ATLGKAARGREIPR_GLPWTLLGGFSSA_VTLGKVVRSGQVAC_VTLVKLSEGLSLT_VTLGRSGSASNPP_GTLVNSGSGVKSA_GHWVNCWALVTRT_ANLGKLREGVKRHV_GFGAHYGSARRE_VTLGKSMGGRKINF_VTLGQLSEGVRIYL_GTLEKLLGNGQLHF_GTLEKLTAMGKNT_FLWGLIPGATSAVTRLIKR_VTLGKLSDGGKVAR_VTLGKLKRGG_GFWGSLWEGVKSVV_VTLGNLRESR_GTLESYWATGKRT_ANLGKLREGVKRT_VTLGKHLRSD_GTLEKLLGRGQKQF_VTLGKLRGSREATR_VTLGKLRDGVKRHV_GTLGNYLAPVTNI_GILEKLLGNGQKHF_VTLGKHLRSGKTNV_TTLGKLSEAVKAR_VTLRKAVGSREIT_VTLGKLSEGGTIPR_PTLGKLREGVKSH_GTLGKLSEGVKRHV_VTWATFGKALSP_VTLRATSSKWGN_GTLEKLAGLSPKTP_VTLGKHLRRGRNN_GTLGKFKGSRQAS_VTLGKHLRQVKQT_VTLGKHLRQVKQ_VTLGKLSEASRVT_FIGAVAGLLSKTC_VTLGKLSSALNPM_VNLGKLREGVKSHV_FIGAVAGLLREA_VTLGKHLRSGELM_FLGMIPGLIGGLIAHS_GTLEKLLRERANTL_GTLEKLLGLGRRD_VTLGKRVGGVQTAI_GTLEKLIENGQKHV_VTLGKLRGRAVSI_RTLGKLSEGANAT_GLPWKLRPLAHV_VTLGKLPRGGPRS_GTLEKLLGVGKRD_RTWGRFGSAVRST_TTLGEVVRSRKKYI_GTLEKLLWERPKTF_GLPWKLRPLAAF_VTLGNLAESGKTSR_VTLRKLWEGG_GFGGSLRFREP_FIGAVAELLSKTF_TTLGKLREGVKSTF_VILRETSSKWGN_VTLGKLMGGRKVYV_VTLGKLREGGRDP_VTLGKLREGVRSP_VTLGKLWEGR_VTLGKTLGVASR_VTLGKTLGVASS_GTLEKASGQWPETL_VTLRKWWEGVRP_VTLGKLWSA_VPLGKLWEGVKRTF_GTLEKHWVMVRNT_VTLGKLAEGFKSP_RTLGKLWEGV_TTLGKLSQGVRVL_GPSRRSLATVKNT_VTLVKLSKALKVM_DTLVKLREGVKTT_GLPWTLLTLVVLSG_RTLGKIREGANAT_VTLANLVKGSSHM_VTLGKHFAVSGG_VTLGKLLGSGKIYL_GLSKNYWVEAQR_VTLVKLRQALKVM_VTLRKLWEGVIQI_GTLGNLWEGVKSDF_GTLEELIGNGQKHV_ETLEKLPGNGQKHF_GTVEKMTGNGQKHF_GTLGKTNRAVAKRT_GTLEKLLWAWAA_GTLENLLVMARNT_GTVEKLRVTAKRI_GTLEKLHR_VTLRPGSWFRQNF_GTLEKLQVMAKNM_FLWGLIPGASPP_GTSEKLLVRGKRI_VTLRKLWKA_VILGNHYGPQRG_GRWRNFWATGKNI_GTVEKLTGNGLETF_TTLGKLREGLSLL_GTMEKASRPSPEA_VTLRKLWMGLNG_VRFVNFGKA_VSLGIFGSVLKVL_TTLSEAVTGGSGL_GTLEKLTGTCQKHV_VTLASCGSVSRLN_GLALDLLLQAIL_GTLEKLTGQ_ATLWKLRKGVKRHV_FRSLTPRIVGGLISAFK_VTLRKLCEGVKSTL_GTLGNCSGVVQKP_FLWGLIPGAISAVTRVN_GTLEKLLG_FTGAVAGYYEKP_GTLGEADRQRSEAF_GTLGEALSLWPEAP_GTLEKLIGNGQIAC_VTLRKLWRGCPRS_GTISEIVGSCSC_VTLGNLVGGCETN
GTSEKLLGSGQKHL_GTLEKLIGNAQKHV_GTLEKLIGNGQKHF_GTLEKLIGNGQKHV_GTLAKLIGNAQKHV_VTLEKLTGNGQKHV_GTLEKLTGNAQKHF_GTLEKLTGNAQKHV_GTLEKLTGNAQKNV_GTLEKLTGNGQKHF_GTLEKLTGNGQKHV_GTVEKLTGNGQKHF_GTVEKLTGNGQKHL_GTVEKLTGNGQKTL_GTTEKLLGNGQKHF_GTLEKLAGNGQKHF_GTLEKLTRNGQKHV_GTNEKLLGNGQKHF_GTLEKLTGTGQKHV_GTSEKLLGSGQKHF_GTREKLLGSGQKHL_RTLEKLLGNGQKHL_GTSENLLGSGQKHL_GTLEKLLGSGEKRL_GTLEKLLGSGQKHF_GTLEKLLGSGQKHL_GTLEKLLGSGQKRL_GTLEKLLGNGQKHF_GTLEKLLGNGQKHI_GTLEKLLGNGQKHL_GTLEKLLGNGQKHS_GTVEKLLGSGQKHL_GTVEKLLGSGQKHT_GTVEKLLGSGQRTI_GRLEKLLGSGQKHL_RTIEKLLGNGQKHF_GTIEKLLGNGQKHF_GTIEKLLGNGQRTL_GTREKLLGTGQKHL_GTLEKLIGNGQKHR_VTLGKLSEGVKSHA_VTLGKLSEGVKSHV_VTLGKLSEGVKSQR_GTLEKLLANGQKHL_GTLEKLLGAGQKHF_GTLEKLLGAGQKHS_GTSEKLRALVKNT_GTLKKLLGNGQKHL_VTLGKLWEGVSRTV_VTLVKLSEGVKAHV_VTLVKLSEGVKSHA_VTLVKLSEGVKSHV_VTLVKLSEGVKVSR_VILGKHLRSGEANV_VILGKLSEGVKRHA_VILGKLSEGVKSHA_VILGKLSEGVKSHV_LTLVKLREGVKSHA_VILGNLSEGVKSHV_VTLVKISEGVKSHA_VILGTHLRSGEANV_GTPEKLLGNGQKHL_GTLEKLTGNGQNHF_GTLEKLTGNGRKHF_GTLEKLTGNSQKHF_ETLEKLLGNGQKHF_GTLEKLTGKGQKHF_GTTEKLLGNGHKHF_GTVENLTGNGQKHF_GTTEKLLGNGQKIL_GTTEKLLGNGQKH_GTTEKLLGNGQRT_GTVEKLTGRGQKTL_DTLEKLLGNGQKHF_GTMEKLLGSGQKHF_GTMEKLLGSGQKHI_GTLEKLMGSGQKHF_GTLEKLMGSGQKHL_GTSEKLLGSGQKLS_GTTEKLLGTGRNI_GTLEKLTGRWPKTF_GTREKLLGSGQKH_GTSEKLFGSGQKHL_GTLEKLLGRAKRI_GTLEKLLGSGHKHL_GTLEKLLGSGLKTF_GTLEKLLGSGQKAF_GTLEKLLGNGQKLS_GTLEKLLGNGQKTL_GTLEKLLGNSAKTL_GTVEKLLSSGQKHL_GTLEKLLGSGEKR_GTLEKLLGSGQKH_GTSEKLLGSAKRI_GTLEKLLGKGQKHF_GTLEKLLGKGQKHS_GTLDKLLGNGQKHF_GTVEKLLGSGQKH_GTVEKLLGSGQKL_GTLEKLLGNGQKH_GTLEKLLGNGQRI_GTLEKLLGNGQRT_GNLEKLLGSGQKHF_GTLEKLLGNWPRP_GTLEKLLGRGLKHF_GTLEKLLGRGQKHF_GTLEKLLGRGQKHL_GTLEKLLGRGQKRL_GTLEKLLGRGQNTS_GTLEKLLGRRSKAF_ATLGKLREGVKSHV_GTVEKLLGRVKNI_GTLEKLIGNAQKAR_GTLEKLIGNASKTL_GTLEKLIGNGSKAF_GTLEKVLGRGQKHL_VTLGKLSEGVKRHA_VTLGKLSEGVKRTV_VTLGKLSEGVKSNV_VTLGKLSEGVKSRV_VTLGKLSEGVKSSR_GTVEKLIGSGQKHL_GTLDKLIGNDQKHV_GTLETLLGSGQKHL_GTLETLLGNGQKHF_GTLEKLIRNGQKHF_GTLERLLGMAKRT_VTLRKPWEGVKSTF_ITLGKLSEGVKSTF_ATLWKLREGVKSHV_GTTEKLLGTVKI_GSPWKLRTLALA_GLPWKLRTLALA_GTVEKLLGSVKRT_GVPWKLRTLALA_VTLVKPSEGVKAHV_FTLGKLWDGVKSTF_VTLRKLWEGVKPQS_VTLRKLWEGVKSTF_VTLRKLWEGVKSTI_VTLRKLWEGVKSTV_VALGKLWEGVKSAF_GTLKKLLGNGQRI_GTLKKLIGNGQKHV_ATLGKLREGVKIHV_VILGRYPKVLKAT_GTLGKLLGSGQKHF_GTLGKLLGNGQKHF_VTLGKLWEGVKSAF_VTLGKLWEGVKSTF_TILGKLSEGVKRTF_GLPWKLRPLALL_VTLVKLSEGVSSHV_VTLRTLWEGVKSTF_GTSEKLLGFSSKTF_VILGKHLRSDEANV_VILGKHLRSGEATV_VILGKHLRSGEINV_VTLRKLWEGVKSP_VILGNHLRSGETNV_GTFGKLLGSGQKHF_VILGKLSEGVKSNV_VILGKLSEGVKSTF_VILGKLSEGVNSHV_GTLGKLLGSGQRI_VTLVKLREGVKSHA_GTLGKLLGERAERI_GTLGKLLASGQKHF_VILGKHLRSGEAM_VILGKHLRSGEAT_VILGKHLRSGSRM_VILGKLSEGVKRT_VILGTHLRSGAANV_VILGKLWEGVKSTF_VILGKLSEGVIIPR_FLGMIPGSYGSLART_GTLVKLLGSGQKHF_VILGTHLRSGEAN_GTLGKLLGWVKRT_FLWGLIPGATSAGR_GTLGKLLAVGSKTL_ETLEKLLGNGQKLF_GTTEKLLGNGQKHC_GTVEKLTGNGQITL_GTVEKLTGNGQITF_GTLEKLLGSSREAT_GTLEKLLGSGKND_GTLEKLLGSGQNN_GTVEKLLGSGQNI_GTVEKLLGSGQNT_VTLGKLSEGVKSDA_ITLGKLSEGRQIDF_GTLEKLIGRWPETL_GTLESLLASGPRL_GTLEKLPGNGQKHL_VTLGNLSEGVKSTF_ITLGNLSEGVKSTF_GTLEKLRGNGQKHF_GTLEKLTGNAQKQF_GTLEKLTGNGQKAF_GTLEKLTGNGQKAL_GTLEKLTGNGQKQV_GTLEKLTGNGQKTL_VTLRKLWEGVESTF_GALEKLTRNGQKHV_GTLEKLTGTGKRL_GTLEKLTGTGQKH_GTTEKLLGNGQKPF_GTTEKLLGNGQKYF_GTLEKLTGNGQKH_ATLGKLREGVKIAC_GTSEKLLGRGQKH_GTFEKLTGNGQKHF_GTNEKLLGNGQKPF_VTLGNLWEGVKSTF_GTLEKLTGTGPKHV_VTLRKLWEGVEST_VSLGNLWEGVKSTF_GTLEKLTGQWPKAL_FLGTDTWFDGRTAGGS_VILGNLWEGVKSTF_GMLEKLLGSGQKHL_GMLEKLLGNGQKHF_GTLEKLLGRGKRT_GTLEKLLGRGPKH_GTLEKLLGRGQKH_GTLEKLLGRGQNI_GTLEKLLGRGQNT_GTLEKLLGRGQRI_GTLEKLLGRGRRT_GTLEKLLGSGSKRT_GTLEKLLGSGSKTT_GTLEKLLGNGHKAP_GTLEKLLGNGPKHF_GTLEKLLGNGPKTL_GTLEKLLGNGQKPL_GTLEKLLGNGQKQL_GTLEKLLGNGQRHF_GTLEKLLGNGSKAL_GTVEKLLGSGQRTS_GTLEKLLGNWPKTL_RRLEKLLGSGQKHL_GTLEKVLGRGQKH_GTLEKLLGNGKNI_GTLEKLLGNGKRI_GTLEKLLGNGKRT_GTLEKLLGNGPKT_GTLEKLLGNGQKP_GTLEKLLGNGQKT_GTLEKLLGNGRKT_GTLEKLLGPGQKHF_GTLEKLAGLRPKTP_GTIEKLLGNGQMHF_GTLEKLLGRGEKRL_GTLEKLLGRGPKHL_GTLEKLLGRGPKTF_GTLEKLLGRGQKHY_GTLEKLLGRRQKHL_GTIEKLLGTGKNT_VTLRQALGSGKIS_GTLEKLIGNDQKHV_VTLGKHLRSGEANV_GTSKKLLGSGQKHL_VTLGKLSEGAKSHV_VTLGKLSEGVKKSR_VTLGNLSEGVKRHV_VTLGNLSEGVKRTF_TTLGKLREGVKKHI_GTLEKLIGNGKRI_ATLGKLREGVKSQ_ITLGKLSEGVKRTF_TTLGKLSEGVKSSF_VTLGKLREGVKSHV_GTLEKLLARRAEAF_GTLEKLLARSRRGI_GTLEKLLGLGRNT_VTLGKLSEGVKRH_VTLGKLSEGVKRM_VTLGKLSEGVKRT_VTLGKLSEGVKSH_ATLWKLREGVKRHV_VTLGKLSEGVKYHL_VMLGKHLRSGETNV_GTLEKLLGSVGKAF_GTLEKLLGSVSKAP_VTLRKLREGVKSTF_VTLGKLSEGVTIPR_GTVEKLLRFRAKRL_VTLGKLREGVKSTF_GTLEKLLGTWAKTF_ITLGKLREGVKSTI_TTLGKLSEAVKSTF_ITLGKLREGLSLR_VTLRKLWEGVKHNL_VTLRKLWEGVKKHR_VTLRKLWEGVKLNM_VTLRKLWEGVKRNL_VTLRKLWEGVKRTF_VTLRKLWEGVKSND_VTLRKLWEGVKSRL_VTLRKLWEGVKSTL_ITLRKLWEGVKSRL_GTVEKLLAFRQTH_GTLQKLIENGQKHV_GLPWTLRPLATLR_GLPWTLRPLATLS_VTLRKLWEGVSP_GTLGKLLGSGHKHF_GTLGKLLGSGHKQL_VTLGKLWEGVKRNV_VTLGKLWEGVKRPF_VTLGKLWEGVKRRF_VTLGKLWEGVKRTF_VTLGKLWEGVKRTV_VTLGKLWEGVKSTY_GFPWKLRPLALL_GTLEKLLSLSGKTT_VTLVKLSEGAKSHA_VTLVKLSEGVKRHG_FTLGKLWEGVKSTF_GALGKLLGRGQKHF_GTLGKFMGSRQAS_VTLRKLWEGVKLNI_RTLGKLWEGVKSTF_RTLGKLWEGVNSTF_VTLGNLWEGVKRTF_GTLEKLLGMYVK_VTLRKLWEGVNINI_VTLRKLWEGVKYLR_VTLVKTREGVKSHA_GTLGKLWEGSKIHH_GTLGKLWEGVKSAF_GTLGKLWEGVKSNV_GTLGKLWEGVKSTF_GTLGKLWEGVKSTI_GTLGKLLGRVKTI_GTLGKLLGERPRE_VTLRKLWEGVKPL_VTLRKLWEGVKPP_VTLRKLWEGVKRP_VTLRKLWEGVKVH_VTLRKLWEGVKVP_VTLRKLWEGVRVH_AFWGRLWGGVKSVV_VILGNHLRSGKTNV_VILGKLSEGIKRHV_GTLGKLLGSEASR_GTLGKLLGSGQKH_GTLGKLLGRGQKHF_VTLGKLWEAVKST_VTLVKLREGVKSHV_VTLGKLFRGGETTR_VTLGKLWEGVRVP_GILGKLLGSGHKHF_IILGKLSEGVKSTF_VTLVKLSEGVKSH_VTLVKLSEGVKST_VIFGKLSEGVKRTF_VILGKLREGVKSHV_VTLGKLWEAVKSTF_GTLEKYWVLARNI_GTLGKLLARAKRI_VILGKLTEGVKSTF_VILGKLSEGVKST_VILGKLSEGVKTH_VILGKLSEGVSHT_VILGKHLTTWRGKR_VILGKLWEGVKATF_VILGKLWEGVKRTF_GLPWTFAALRNTK_VILGNLWEGVKRTF_FTGAVAGLLSKIF_VILGNLWEGVKRT_VILGKLREGSSHT_FLWGLIPGATSAVTRLIK_GTLGKLWEGVKSIF_VILGKLWEGVKSP_VILGKLWEGVKSS_GTLGKLWEGVKSII_VILGTLWEGVKRTF_VILGTLWEGVKRTS_GTLVKLLGRGQNT_VTLRILWEGVKRTF_GTLVKLLGRGQKHL_FIGAVAGLLRKTF_FIGAVAGLLSKIF_GTLEKLLGEWSASF_GTLGKLLGWVNAY_FTGAVAGLLLKIF_VTLGKLWEGVIVRI_VTLEKLTGNGQKDV_GTLEKLTGNAQNI_GTTEKLLGNGQNI_GTLEKLTRQWAET_GTLEKAARQWSETL_GTSEKLLGSGQNI_GTLEKLWGEARI_GTLEKLLGSEPKAT_GTLEKLLGSGQKCL_GTLEKLLGSRPEAF_GTLEKLLGNGQKHC_GTLEKLLGSGQNI_GTLEKLLGSGQNT_VILEKLSEGVTIPR_CTLEKVLGRGQKHL_VTLGKLSEGVKSAC_VTLGKLSEGVKSHC_VTLGKLSEGVKSPC_GTVEKLTGNGQ_GTLEKHHWQRAKTF_FLWGLIPGAISAVTRLN_GTLEKLSGTGRRT_VTLRKLWDGVETS_GTLEKLHGTGKNT_GTVEKIIGQRPETL_GTLEKLTVQWAEAR_GTLEKLFSVGEAR_GTLEKLTGNAQKTR_GTLEKLTGNDQKHF_GTLEKLTGNGQKTR_ATLGKMREGVKIAC_SLFSLIPSAIRGLIRAF_GTLEKLTGTGKNM_GTLEKLTGTGQKP_GTLEKLTGTGRNM_GTLEKLTGMHQKR_GTLEKLTGNAQKQ_GTLEKLTGNGKNM_GTLEKLTGNGLKH_VTLRNLWEGVSP_GTLEKLTSQRSKAR_VTLRKPWEGAEVYI_VTLVKLSEGVKRAC_VTLVKLSEGVKSAC_VTLVKLSEGVKSHC_VTLGNLWEGVKSTY_GTLEKLLGMYVT_GTLGKLWEGGQTIL_GTLGNLWEGVKSTF_ETLEKLLGERRKTL_GTLEKSLGVSPKA_GTSEKLLGRGHKTP_VTLGETLGSRQSGR_GTLEKLHRFRAEAS_VTLGKLWEGVNTYV_GTMEKLLGRGQKH_GTMEKLLGRGRNT_GMLEKLTGNGQKHF_GTREKLLGRGQKTP_GTLGKLLGERAEPN_GTLGKLLASGQKHC_GTLERYWGAAKNT_GTYSEAVGSRKIKR_GTLEKFARQRSETL_GTLEKLLGRGKRI_GTLEKLLGSGQKQF_GTLEKLLGNGQKQF_GTLEKLLGNGQKQP_GTLEKLLGNSAKAL_VTLPRFGSGSNHN_GTLEKLLGRGRR_GTLEKLLGSGRRG_GTLEKLLGSGRRI_GTVEKLLGSGPKAS_VTLGKHLRSG_GTLEKLLGAAKNI_GTLEKLSATLKNT_FLGTDTWFDGRTGGWV_VTLGKHLPSGEANV_VTLRNFGKALNLP_GTVVKIASLWAEAP_GTLEKLIGNGQKQF_VTLGKHLRSDEANA_RTLGKLSEGVKRHV_VSLGKHLRSGEANV_GTLEKLLGRVLKR_GTLEKLLAQGRNI_VTLGKLSEGREKPR_VTLGKLSEGRKVKR_VTLGKLSEGRKVTR_GTLEKLLGKVRRT_PTLGKLREGVKRA_VTLGKRSEGVKAT_GILEKLIGNGQKHV_TTLGKLSEGVKRR_GTLEKLLGNVRNT_VTLLKLWEGVSQL_ATLGKLREGVKSH_ATLGKLREGVRAT_ITLGKLSEGVKSTS_VTLGKHLRSGEAT_VTLGKHLRSGEGT_VTLGKHLRSGRTH_VTLGKHLRSGSRT_GTLEKLLRERAKTL_GTLEKITRQWA_VTIGKLSEGVKRHA_GLPWKLRPLATLS_GLPWKLRPLRNSV_VTLGKLREGVNVTR_GTLEKLIGMGKNI_GTLEKLLGLGKRV_GTLEKLLGLGSRV_RTLGELWEGVKRTF_RTLGKLSEGVKRT_GLPWKLRPLALA_GLPWKLRPLALS_VTLGKLSEGVKAT_VTLGKLSEGVKSM_VTLGKLSEGVKST_VTLGKLSEGVNKP_TTLGKLREGVKKH_GLPWNFGRWHS_VTLGKLREGVNSTF_VTLGKLAEGVKRHV_ITLGKLSEGVREH_VTLGNLAEGVKRHV_VTLGILWEGVKSTF_GTSEKLLGSVRNT_VTLRKLWEGAQINV_VTLRKLWDGVKRP_GLLKSYSARGKNI_VTLGKLREGVNSH_ITLGKLAEGVKRHV_VTLRKLWGASS_GTLEKLLGTVRRI_GTVEMLLGSGQRTR_VTLRKLWEGANH_ITLGKLREGGSQR_GTLEKLIWERSKTF_VTLRKLWEGVKKPP_VILGKHPSVSNE_VTLGKLSEGVRVM_VTLRKLWEGAKSP_VILGKHYDLGSLT_VTLGKLWGGVKSTF_VTLRKLWEGVKA_VTLRKLWEGVKT_VTLRKLWEGVKV_GTLGKLLGSGQNAA_GTLGKLLGSGQQHF_VTLRKLWGGLSH_VTLGNLWQGVKRTF_VIFGKPSEGVKRTF_VTLGNLWEGLKVH_RTLGKLWEGGQINV_RTLGKLWEGVKRTF_RTLGKLWEGVRKYL_GLALDSSSAGNLV_GTLEKLLGMVRNT_VTLGNLWEGVKQH_VILGKLGSVLNQP_GTLGKLWEGVKFNY_GTLGKLWEGVKRAF_GTLGKLWEGVKRNV_GTLGKLWEGVKRTL_GTLGKLLGRGQKQ_VTLRKLWEGVSQL_VTLGKLWEGVKI_VILGRFGKALRAP_GTLGKLLGSGQHT_GTLGKLLGSGQKT_VTFVKLSEGVKRNA_VTFVKLSEGVKSHA_GTLGKLLGRGQNHF_GTLGKLLGRGSGRF_VTLVKLREGVKMPR_VTLVKLREGVKRDA_VTLGKLWEGVKPN_VTLGKLWEGVKQR_VTLGKLWEGVKRF_VTLGKLWEGVKRT_VTLGKLWEGVKSL_VTLGKLWEGVKST_GTLGKLVSQRAKTL_VTLGKLREGVKSYI_VTLVKLSEGVKYT_VILGNHLRPAKRT_VILGQLWEGVKRTF_VTLRKLLEGVKSP_GLSWTLRPLATLS_GTLGKLWEGVKSR_VILGNLREGVKSHV_VTFVKLSEGVSHT_VILGKLSEGFKSP_VILGKLSEGVKSP_VILGKLSEGVRVM_VILGKLWESGKVNL_VFLGKLWEGVKRTF_VTLVKLREGVKTT_VHFGKVVGERPEAL_VILGKLWEGVKSNV_FTGAVAGLLSKTF_GTLEKLLGSGSEAP_FTGAVAGLLRKL_GFWGSLWEGVKRVV_LILGKLREGVKSQ_GTLRRLLAMGKRM_FLWGLIPGATSAVTRLSR_VILGKLTEGVSHT_VILGTHLHQGQPM_GTLGKLLVSGQTHF_VILGKTYVAVKPT_VTLRMLWEGVKA_FVGAVAGLLSKIF_FLWGLTPDAIMRLPR_GLAVDSAALGHFE_GTLEKLLSQWPEAS_GTLGHYLAPVTNT_VTLRILWEGVKKPP_VTLVKLLEGVKSHA_VTLVKLLEGVQRHA_GTLEKLLGWGET_FIGAVAGLLSKTL_FIGAFAGLLRKTF_GTVVKTALIMGRRP_GLPWILRPLAILSG_GTLANYLVVARNT_GTLVKLWEGVKSI_VTLRKLWEGVKIYV_GTLGKLLGWVKPT_GTLEKLTVQWAEAA_GHWVRIYALVSLT_GTLEKLNSERPKAC_GTLEKLTGNGQNAL_GTSKRFWVVGRRI_GLPWTLLALVVHR_GTLGIVVGSRKKHF_GLPWILRPLAILIS_GTLEKLSATGRE_RLFRLTPSATHGLTRAV_GTLENYSVQAKNI_GLPWTLLALVVLKW_VTLGNLWEGVKIDL_ETLEKLLGERSKTL_GTLGKLLVAVKRT_DTLGKLSEGVKSNV_ETLEKLLGTVRRC_GTLEKLLGNGQTAL_GTLEKTNSQRPKAR_VTLGQLSEGVKSTS_VTLGTLWEGVNGL_FLWGLTPGATSAVTRFP_GTLEKLIGNGQKAC_GTLEKLIGNSPKTC_GTLEKLLGRWPETF_VILGTLWEGVNTYI_GTLEKLLANRSEAF_GTLGQATRQWSEAL_FLWGLIPGATSAVTRFP_VTLGNLSEGVKST_FRSLIPRLVGGLISAFK_VTLGKLERSGQITC_TTLGKLSEDVKSTF_VTLGKLSEGVNST_TTAWQTSRGGVPN_GTLEKLPGNDQKHF_GTSEELLGRGQKHL_VTLGKLSEGVSLT_GTLEKLTGNEQKHF_GTLEKLTGNGQKQF_ARVKRYSGAGRRT_VTLGKLSEGVTIPA_GTLEKLTGTGKNI_GTLEKLTGMRVRH_VTLCTHLRSGEANV_GTLGKLLGSGQKHC_GTLGKLLGSGTEAF_VTLGKLWEGVKEYV_VTLGKLWEGVKSTC_VTLGKLWEGVKVDV_GTLEKLLGNGQ_GTLEKLPATRRNT_VTLGNLWEGVKSN_VTLGNLWEGVKST_GTLGKLWEGGQINL_GTLGKLWEGGQTNA_GTLGKLWEGVKSDV_GTLGKLWEGVRVDL_GTLGKLLGSWAETF_GTLEKLRATGRRM_GTVEKITGQRPGH_VTLGKLWEGVNTYL_GTLGKLFGSGQKHC_GTVEKLRSLRAKTP_GTLGKLWEGVSSTF_GTLVNSGSVSSRR_VTLVKLREGVKSSC_VTLGKLWEGVKEY_VTLGKLWEGVKVD_ATLGKAARGREIPR_GLPWTLLGGFSSA_VTLGKVVRSGQVAC_VTLVKLSEGLSLT_VTLGRSGSASNPP_GTLVNSGSGVKSA_GTLGKLWEGVSQYI_GHWVNCWALVTRT_ANLGKLREGVKRHG_ANLGKLREGVKRHV_GTLEKWLGNGQKT_GFGAHYGSARRE_VTLGKSMGGRKINF_VTLGQLSEGVRIYL_GTLEKLLGNGQLHF_GTLEKLTAMGKNT_GTMRNSLATGKRT_FLWGLIPGATSAVTRLIKR_VTLGKLSDGGKVAR_GRWKNSLATAKNM_GTVEKQLATVKNT_GTLEKYWSWHVI_VTLGKLREGVNQT_GIIGKAVSQWSTAF_VTLGKLWEGVKV_VHSGNYSVVAKRT_GTLGKLWEGSSLH_FLWGLTPGATSAVTRLTK_GTLEKLTCNAQKHF_GTSEKRPGLWPEAS_GTLGEIDRQWSKAL_GTLEKRLVMANE_GTLESLLASGPR_GTLENSLATRRNM_GTVERLRGMAKKP_GTRRKVAW_GTLGETNGQRSETF_VTLRKLWQGANH_GTLGRYWGRARR_VTMGKLWEGVSRTV_GTLEKLCRSGPEY_VTLRKLWTALKL_GTLETITSEWSKAS_VTLGNLCEGVKST_GTLEKLHAKRAETC_GTNEKLLG_GTLKRF_VTLGKLSEGFVS_VILGRFGKPCVL_GFLGNYVLWL_GTLEKFIGERSEN_VTLGNLWEGVKCTF_VTLRKLCGGGVP_VTLGKLSRGCKVH_GTLEKLTSECPKTL_VTLEKLTGNGSETC
ATLEKLIGNGQKHV_GTSEKLLGSGQKHL_GTLEKLVGNGQKHV_GTLEKLIGNAQKHV_GTLEKLIGNGQKHF_GTLEKLIGNGQKHV_GTLAKLIGNAQKHV_GTLEKSTGNGQKHF_VTLEKLTGNGQKHV_GTLEKLTGNAQKHF_GTLEKLTGNAQKHV_GTLEKLTGNAQKNV_GTLEKLTGNGQKHF_GTLEKLTGNGQKHV_VTLEKLTGKGQKHV_GTVEKLTGNGQKHF_GTVEKLTGNGQKHL_GTVEKLTGNGQKTL_GTTEKLLGNGQKHF_GTTEKLLGNGQKVL_GTLEKLAGNGQKHF_GTLEKLTRNGQKHV_GTNEKLLGNGQKHF_GTLEKLTGTGQKHV_GTSEKLLGSGQKHF_GTREKLLGSGQKHL_RTLEKLLGNGQKHL_GTSENLLGSGQKHL_GTLEKLLGSGEKRL_GTLEKLLGSGQKHF_GTLEKLLGSGQKHL_GTLEKLLGSGQKRL_GTLEKLLGNGQKHF_GTLEKLLGNGQKHI_GTLEKLLGNGQKHL_GTLEKLLGNGQKHS_GTVEKLLGSGQKHL_GTVEKLLGSGQKHT_GTVEKLLGSGQRTI_GRLEKLLGSGQKHL_RTIEKLLGNGQKHF_GTIEKLLGNGQKHF_GTIEKLLGNGQRTL_GTREKLLGTGQKHL_GTLEKLIGNGQKHR_VTLGKLSEGVKSHA_VTLGKLSEGVKSHV_VTLGKLSEGVKSQR_GTLEKLLANGQKHL_GTLEKLLGAGQKHF_GTLEKLLGAGQKHS_GTLEKLIGNAQKH_GTSEKLRALVKNT_GTSEKLRALVKK_GTLKKLLGNGQKHL_VTLGKLWEGVSRTV_VTLVKLSEGVKAHV_VTLVKLSEGVKSHA_VTLVKLSEGVKSHV_VTLVKLSEGVKVSR_VILGKHLRSGEANV_VILGKLSEGVKRHA_VILGKLSEGVKSHA_VILGKLSEGVKSHV_LTLVKLREGVKSHA_VILGNLSEGVKSHV_VTLVKISEGVKSHA_GTLAKLIGNAQNM_VTLVTLSEGVKVSR_VILGTHLRSGEANV_GTPEKLLGNGQKHL_GTLEKLTGNAHKHV_GTLEKLTGNGQNHF_GTLEKLTGNGRKHF_GTLEKLTGNSQKHF_ETLEKLLGNGQKHF_GTLEKLTGKGQKHF_GTTEKLLGNGHKHF_GTVENLTGNGQKHF_GTLEKLTGNAQKH_GTTEKLLGNGQKIL_GTTEKLLGNGQKH_GTTEKLLGNGQRT_GTVEKLTGRGQKTL_DTLEKLLGNGQKHF_GTMEKLLGSGQKHF_GTMEKLLGSGQKHI_GTLEKLMGSGQKHF_GTLEKLMGSGQKHL_GTSEKLLGSGQKHS_GTSEKLLGSGQKLS_GTTEKLLGTGRNI_GTLEKLTGRWPKTF_GTREKLLGSGQKH_GTREKLLGSGQKI_GTSEKLFGSGQKHL_GTLEKLLGRAKRI_GTLEKLLGSGAKTS_GTLEKLLGSGHKHL_GTLEKLLGSGLKTF_GTLEKLLGSGQKAF_GTLEKLLGNGHKAT_GTLEKLLGNGQKLS_GTLEKLLGNGQKTL_GTLEKLLGNSAKTL_GTVEKLLSSGQKHL_GTLEKLLGSGEKR_GTLEKLLGSGQKH_GTSEKLLGSAKRI_GTLEKLLGKGQKHF_GTLEKLLGKGQKHS_GTLDKLLGNGQKHF_GTVEKLLGSGQKH_GTVEKLLGSGQKL_GTLEKLLGNGQKH_GTLEKLLGNGQRI_GTLEKLLGNGQRT_GNLEKLLGSGQKHF_GTLEKLLGNWPRP_GTLEKLLGRGLKHF_GTLEKLLGRGQKHF_GTLEKLLGRGQKHL_GTLEKLLGRGQKRL_GTLEKLLGRGQNTS_GTLEKLLGRRSKAF_ATLGKLREGVKSHV_GTVEKLLGRVKNI_GTLEKLIGNAQKAR_GTLEKLIGNASKTL_GTLEKLIGNGQKTL_GTLEKLIGNGSKAF_GTLEKVLGRGQKHL_VTLGKLSEGVKRHA_VTLGKLSEGVKRTV_VTLGKLSEGVKSNV_VTLGKLSEGVKSRV_VTLGKLSEGVKSSR_GTVEKLIGSGQKHL_GTLDKLIGNDQKHV_GTLETLLGSGQKHL_GTLETLLGNGQKHF_GTLEKFIGNGQKHV_GTLEKLIRNGQKHF_GTLERLLGMAKRT_VTLRKPWEGVKSTF_ITLGKLSEGVKSTF_ATLWKLREGVKSHV_GTTEKLLGTVKI_GSPWKLRTLALA_GLPWKLRTLALA_GTVEKLLGSVKRT_GVPWKLRTLALA_VTLVKPSEGVKAHV_FTLGKLWDGVKSTF_VTLRKLWEGVKPQS_VTLRKLWEGVKSTF_VTLRKLWEGVKSTI_VTLRKLWEGVKSTV_VALGKLWEGVKSAF_GTLKKLLGNGQRI_GTLKKLIGNGQKHV_ATLGKLREGVKIHV_VILGRYPKVLKAT_GTLGKLLGSGQKHF_GTLGKLLGNGQKHF_VTLGKLWEGVKSAF_VTLGKLWEGVKSTF_TILGKLSEGVKRTF_GLPWKLRPLALL_VTLVKLSEGVSSHV_VTLRTLWEGVKSTF_GTSEKLLGFSSKTF_VILGKHLRSDEANV_VILGKHLRSGEATV_VILGKHLRSGEINV_VTLRKLWEGVKSP_VILGNHLRSGETNV_GTFGKLLGSGQKHF_GTLAKLIGNAQRTR_VILGKLSEGVKSNV_VILGKLSEGVKSTF_VILGKLSEGVNSHV_GTLGKLLGSGQRI_VTLVKLREGVKSHA_GTLGKLLGERAERI_GTLGKLLASGQKHF_VILGKHLRSGEAM_VILGKHLRSGEAT_VILGKHLRSGSRM_VILGKLSEGVKRT_VILGTHLRSGAANV_VILGKLWEGVKSTF_VILGKLSEGVIIPR_FLGMIPGSYGSLART_GTLVKLLGSGQKHF_VILGTHLRSGEAN_GTLGKLLGWVKRT_FLWGLIPGATSAGR_GTLGKLLAVGSKTL_ETLEKLLGNGQKLF_GTTEKLLGNGQKHC_GTLEKLTGNAQNM_GTVEKLTGNGQITL_GTVEKLTGNGQITF_GTLEKLLGSSREAT_GTLEKLLGSGKND_GTLEKLLGSGQNN_GTVEKLLGSGQNI_GTVEKLLGSGQNT_VTLGKLSEGVKSDA_GTLEKLIGNGQNM_ITLGKLSEGRQIDF_GTLEKLIGRWPETL_GTLESLLASGPRL_GTLEKLPGNGQKHL_VTLGNLSEGVKSTF_ITLGNLSEGVKSTF_GTLEKLRGNGQKHF_VTLEKLTGNGQNTR_GTLEKLTGNAQKQF_GTLEKLTGNGQKAF_GTLEKLTGNGQKAL_GTLEKLTGNGQKQV_GTLEKLTGNGQKTL_VTLRKLWEGVESTF_GTLEKLTGKHKR_GALEKLTRNGQKHV_GTLEKLTGTGKRL_GTLEKLTGTGQKH_GTTEKLLGNGQKPF_GTTEKLLGNGQKYF_GTLEKLTGNGQKH_ATLGKLREGVKIAC_GTSEKLLGRGKNI_GTSEKLLGRGQKH_GTFEKLTGNGQKHF_GTNEKLLGNGQKPF_VTLEKLTGKVRNM_VTLGNLWEGVKSTF_GTLEKLTGTGPKHV_VTLRKLWEGVEST_VSLGNLWEGVKSTF_GTLEKLTATGRNI_GTLEKLTGQWPKAL_GTSEKLLGSGQKTS_FLGTDTWFDGRTAGGS_VTLEKLTAMGKRM_VILGNLWEGVKSTF_GMLEKLLGSGQKHL_GMLEKLLGNGQKHF_GTLEKLLGRGKRT_GTLEKLLGRGPKH_GTLEKLLGRGQKH_GTLEKLLGRGQNI_GTLEKLLGRGQNT_GTLEKLLGRGQRI_GTLEKLLGRGRRT_GTLEKLLGSGSKRT_GTLEKLLGSGSKTT_GTLEKLLGNGHKAP_GTLEKLLGNGPKHF_GTLEKLLGNGPKTL_GTLEKLLGNGQKPL_GTLEKLLGNGQKQL_GTLEKLLGNGQRHF_GTLEKLLGNGSKAL_GTVEKLLSRGKNI_GTVEKLLGSGQRTS_GTLEKLLGNWPKTL_RRLEKLLGSGQKHL_GTLEKVLGRGQKH_GTLEKLLGNGKNI_GTLEKLLGNGKRI_GTLEKLLGNGKRT_GTLEKLLGNGPKT_GTLEKLLGNGQKP_GTLEKLLGNGQKT_GTLEKLLGNGRKT_GTLEKLLGPGQKHF_GTLEKLAGLRPKTP_GTIEKLLGNGQMHF_GTLEKLLGRGEKRL_GTLEKLLGRGPKHL_GTLEKLLGRGPKTF_GTLEKLLGRGQKHY_GTLEKLLGRRQKHL_GTIEKLLGTGKNT_VTLRQALGSGKIS_GTLEKLIGNDQKHV_VTLGKHLRSGEANV_GTSKKLLGSGQKHL_VTLGKLSEGAKSHV_VTLGKLSEGVKKSR_VTLGNLSEGVKRHV_VTLGNLSEGVKRTF_TTLGKLREGVKKHI_GTLEKLIGNGKRI_ATLGKLREGVKSQ_ITLGKLSEGVKRTF_TTLGKLSEGVKSSF_GTLEKLLATGKRT_VTLGKLREGVKSHV_GTLEKLLARRAEAF_GTLEKLLARSRRGI_GTLEKLLGLGRNT_GTMEKLLWSRAKA_GTLEKLIGQWAKAR_VTLGKLSEGVKRH_VTLGKLSEGVKRM_VTLGKLSEGVKRT_VTLGKLSEGVKSH_ATLWKLREGVKRHV_VTLGKLSEGVKYHL_VMLGKHLRSGETNV_GTLEKLLGSVGKAF_GTLEKLLGSVSKAP_VTLRKLREGVKSTF_VTLGKLSEGVTIPR_GTVEKLLRFRAKRL_GTLEKLIATGKRM_VTLGKLREGVKSTF_GTLEKLLGTWAKTF_ITLGKLREGVKSTI_TTLGKLSEAVKSTF_GTSEKLLGVRPKTS_ITLGKLREGLSLR_VTLRKLWEGVKHNL_VTLRKLWEGVKKHR_VTLRKLWEGVKLNM_VTLRKLWEGVKRNL_VTLRKLWEGVKRTF_VTLRKLWEGVKSND_VTLRKLWEGVKSRL_VTLRKLWEGVKSTL_ITLRKLWEGVKSRL_GTVEKLLAFRQTH_GTLQKLIENGQKHV_GLPWTLRPLATLR_GLPWTLRPLATLS_VTLRKLWEGVSP_GTLGKLLGSGHKHF_GTLGKLLGSGHKQL_GTLGKLLGSGQNAR_VTLGKLWEGVKRNV_VTLGKLWEGVKRPF_VTLGKLWEGVKRRF_VTLGKLWEGVKRTF_VTLGKLWEGVKRTV_VTLGKLWEGVKSTY_GFPWKLRPLALL_GTLEKLLSLSGKTT_VTLVKLSEGAKSHA_VTLVKLSEGVKRHG_FTLGKLWEGVKSTF_GALGKLLGRGQKHF_GTLGKFMGSRQAS_VTLRKLWEGVKLNI_RTLGKLWEGVKSTF_RTLGKLWEGVNSTF_VTLGNLWEGVKRTF_GTLEKLLGMYVK_VTLRKLWEGVNINI_VTLRKLWEGVKYLR_VTLVKTREGVKSHA_GTLGKLWEGSKIHH_GTLGKLWEGVKSAF_GTLGKLWEGVKSNV_GTLGKLWEGVKSTF_GTLGKLWEGVKSTI_GTLGKLLGRVKTI_GTLGKLLGERPRE_VTLRKLWEGVKPL_VTLRKLWEGVKPP_VTLRKLWEGVKRP_VTLRKLWEGVKVH_VTLRKLWEGVKVP_VTLRKLWEGVRVH_AFWGRLWGGVKSVV_VILGNHLRSGKTNV_VILGKLSEGIKRHV_GTLGKLLGSEASR_GTLGKLLGSGQKH_GTLGKLLGRGQKHF_VTLGKLWEAVKST_VTLVKLREGVKSHV_VTLGKLFRGGETTR_VTLGKLWEGVRVP_GILGKLLGSGHKHF_VILGKHLRRGSLT_IILGKLSEGVKSTF_VTLVKLSEGVKSH_VTLVKLSEGVKST_VIFGKLSEGVKRTF_VILGKLREGVKSHV_VTLGKLWEAVKSTF_GTLEKYWVLARNI_GTLGKLLARAKRI_VILGKLTEGVKSTF_VILGKLSEGVKST_VILGKLSEGVKTH_VILGKLSEGVSHT_VILGKHLTTWRGKR_VILGKLWEGVKATF_VILGKLWEGVKRTF_GLPWTFAALRNTK_VILGNLWEGVKRTF_FTGAVAGLLSKIF_VILGNLWEGVKRT_VILGKLREGSSHT_FLWGLIPGATSAVTRLIK_GTLGKLWEGVKSIF_VILGKLWEGVKSP_VILGKLWEGVKSS_GTLGKLWEGVKSII_VILGTLWEGVKRTF_VILGTLWEGVKRTS_GTLVKLLGRGQNT_VTLRILWEGVKRTF_GTLVKLLGRGQKHL_VTLVKLLEGVRASR_FIGAVAGLLRKTF_FIGAVAGLLSKIF_GTLEKLLGEWSASF_GTLGKLLGWVNAY_FTGAVAGLLLKIF_GTLEKVLGPWPEAP_VTLGKLWEGVIVRI_VTLEKLTGNGQKDV_GHWGRIYALVSLT_VTLEKLTGNGQNM_GTLEKLTGNAQNI_GTTEKLLGNGQNI_GTLEKLTRQWAET_GTLEKAARQWSETL_GTSEKLLGSGQNI_GTSEKLLGSGQNT_GTLEKLWGEARI_GTLEKLLGSEPKAT_GTLEKLLGSGQKCL_GTLEKLLGSRPEAF_GTLEKLLGNGQKHC_GTLEKLLGSGQNI_GTLEKLLGSGQNT_VILEKLSEGVTIPR_CTLEKVLGRGQKHL_VTLGKLSEGVKSAC_VTLGKLSEGVKSHC_VTLGKLSEGVKSPC_GTVEKLTGNGQ_GTLEKHHWQRAKTF_FLWGLIPGAISAVTRLN_GTLEKLISEWAKAF_GTLEKLSGTGRRT_VTLRKLWDGVETS_GTLEKLHGTGKNT_GTVEKIIGQRPETL_GTLEKLTVQWAEAR_STLEKLTGNAQKHF_GTLEKLFSVGEAR_GTLEKLTGNAPKHF_GTLEKLTGNAQKTR_GTLEKLTGNDQKHF_GTLEKLTGNGQKTR_VSLEKLTGNGQKHV_ATLGKMREGVKIAC_SLFSLIPSAIRGLIRAF_GTLEKLTGTGKNM_GTLEKLTGTGQKP_GTLEKLTGTGRNM_GTLEKLTGMHQKR_GTLEKLTGNAQKP_GTLEKLTGNAQKQ_GTLEKLTGNGKNM_GTLEKLTGNGLKH_GTLEKLTGNGRRT_VTLRNLWEGVSP_GTLEKLTSQRSKAR_VTLRKPWEGAEVYI_VTLVKLSEGVKRAC_VTLVKLSEGVKSAC_VTLVKLSEGVKSHC_VTLGNLWEGVKSTY_GTLEKLLGMYVT_GTLGKLWEGGQTIL_VTLEKLTGNVRRM_GTLGNLWEGVKSTF_ETLEKLLGERRKTL_GTLEKSLGVSPKA_GTSEKLLGRGHKTP_VTLGETLGSRQSGR_GTLEKLHRFRAEAS_VTLGKLWEGVNTYV_GTMEKLLGRGQKH_GTMEKLLGRGRNT_GMLEKLTGNGQKHF_GTREKLLGRGQKTP_VTLVKLSEGVKEP_GTLGKLLGERAEPN_GTLGKLLASGQKHC_GTSEKLLGGGQKHL_GTLERYWGAAKNT_GTLEKRLAMAKNT_GTYSEAVGSRKIKR_GTLEKFARQRSETL_GTLEKLLGRGKRI_GTLEKLLGSGQKQF_GTLEKLLGNGQKQF_GTLEKLLGNGQKQP_GTLEKLLGNSAKAL_GTSEKLLGSAAKTS_VTLPRFGSGSNHN_GTLEKLLGRGQN_GTLEKLLGRGRR_GTLEKLLGSGRRG_GTLEKLLGSGRRI_GTVEKLLGSGPKAS_GTLAKLIAQRAKAC_VTLGKHLRSG_GTLEKLLGAAKNI_GTLEKLSATLKNT_FLGTDTWFDGRTGGWV_VTLGKHLPSGEANV_VTLRNFGKALNLP_GTVVKIASLWAEAP_GTLEKLIGNGQKQF_GTLEKLIGNGQKYF_VTLGKHLRSDEANA_RTLGKLSEGVKRHV_GTLEKSLGVSLKA_VSLGKHLRSGEANV_GTLEKLLGRVLKR_VTLAKHLRSGEAT_GTLEKLLAQGRNI_VTLGKLSEGREKPR_VTLGKLSEGRKVKR_VTLGKLSEGRKVTR_GTLEKLLGKVRRT_PTLGKLREGVKRA_GTVEKLLRFRARV_VTLGKRSEGVKAT_GILEKLIGNGQKHV_TTLGNLREGVKKH_TTLGKLSEGVKRR_GTLEKLLGNVRNT_VTLLKLWEGVSQL_ATLGKLREGVKSH_ATLGKLREGVRAT_ITLGKLSEGVKSTS_VTLGKHLRSGEAT_VTLGKHLRSGEGT_VTLGKHLRSGRTH_VTLGKHLRSGSRT_GTLEKLLRERAKTL_GTLEKITRQWA_GTLAKLTGTGQKHV_VTIGKLSEGVKRHA_GLPWKLRPLATLS_GLPWKLRPLRNSV_VTLGKLREGVNVTR_GTLEKLIGMGKNI_GTLEKLLGLGKRV_GTLEKLLGLGSRV_RTLGELWEGVKRTF_RTLGKLSEGVKRT_GLPWKLRPLALA_GLPWKLRPLALS_VTLGKLSEGVKAT_VTLGKLSEGVKSM_VTLGKLSEGVKST_VTLGKLSEGVNKP_TTLGKLREGVKKH_GLPWNFGRWHS_VTLGKLREGVNSTF_VTLGKLAEGVKRHV_ITLGKLSEGVREH_VTLGNLAEGVKRHV_VTLGILWEGVKSTF_GTSEKLLGSVRNT_VTLRKLWEGAQINV_VTLRKLWDGVKRP_GLLKSYSARGKNI_VTLGKLREGVKST_VTLGKLREGVNSH_ITLGKLAEGVKRHV_VTLRKLWGASS_GTLEKLLGTVRRI_GTVEMLLGSGQRTR_VTLRKLWEGANH_ITLGKLREGGSQR_GTLEKLIWERSKTF_VTLRKLWEGVKKPP_VILGKHPSVSNE_VTLGKLSEGVRVM_VTLRKLWEGAKSP_VILGKHYDLGSLT_VTLGKLWGGVKSTF_VTLRKLWEGVKA_VTLRKLWEGVKT_VTLRKLWEGVKV_GTLGKLLGSGQNAA_GTLGKLLGSGQQHF_VTLGKLWEGRKTDV_VTLRKLWGGLSH_VTLGNLWQGVKRTF_VIFGKPSEGVKRTF_VTLGNLWEGLKVH_RTLGKLWEGGQINV_RTLGKLWEGVKRTF_RTLGKLWEGVRKYL_GLALDSSSAGNLV_GTLEKLLGMVRNT_VTLRKLWEGVVN_VTLGNLWEGVKQH_VILGKLGSVLNQP_GTLGKLWEGVKFNY_GTLGKLWEGVKRAF_GTLGKLWEGVKRNV_GTLGKLWEGVKRTL_GTLGKLLGRGQKQ_VTLRKLWEGVSQL_VTLGKLWEGVKI_VILGRFGKALRAP_GTLGKLLGSGQHT_GTLGKLLGSGQKT_VTFVKLSEGVKRNA_VTFVKLSEGVKSHA_GTLGKLLGRGQNHF_GTLGKLLGRGSGRF_VTLVKLREGVKMPR_VTLVKLREGVKRDA_VTLGKLWEGVKPN_VTLGKLWEGVKQR_VTLGKLWEGVKRF_VTLGKLWEGVKRT_VTLGKLWEGVKSL_VTLGKLWEGVKST_GTLGKLVSQRAKTL_VTLGKLREGVKSYI_VTLVKLSEGVKYT_VILGNHLRPAKRT_VILGQLWEGVKRTF_VTLRKLLEGVKSP_GLSWTLRPLATLS_GTLGKLWEGVKSR_VTLRKLWEAVKLNM_VILGNLREGVKSHV_VTFVKLSEGVSHT_VILGKLSEGFKSP_VILGKLSEGVKSP_VILGKLSEGVRVM_VILGKLWESGKVNL_VFLGKLWEGVKRTF_VTLVKLREGVKTT_VHFGKVVGERPEAL_VILGKLWEGVKSNV_FTGAVAGLLSKTF_GTLEKLLGSGSEAP_FTGAVAGLLRKL_GFWGSLWEGVKRVV_LILGKLREGVKSQ_GTLEKLWVVGRG_GTLRRLLAMGKRM_FLWGLIPGATSAVTRLSR_VILGKLTEGVSHT_VILGTHLHQGQPM_GTLGKLLVSGQTHF_CTLEKVLGRGSETL_VILGKTYVAVKPT_VTLRMLWEGVKA_FVGAVAGLLSKIF_FLWGLTPDAIMRLPR_GLAVDSAALGHFE_GTLEKLLSQWPEAS_GTLGHYLAPVTNT_VTLRILWEGVKKPP_VTLVKLLEGVKSHA_VTLVKLLEGVQRHA_GTLEKLLGWGET_FIGAVAGLLSKTL_FIGAFAGLLRKTF_GTVVKTALIMGRRP_GLPWILRPLAILSG_GTLANYLVVARNT_GTLVKLWEGVKSI_VTLRKLWEGVKIYV_GTLGKLLGWVKPT_GTLEKLTVQWAEAA_GHWVRIYALVSLT_GTLEKLNSERPKAC_GTLEKLTGNGQNAL_VTLRILWEGVKNR_VTLEKLTGNGQNT_GTLEKLIGNAQKTC_GTLKNSQGTGRNT_GTLEKLIGRWAEAF_GTLEKLIGERPEAR_GPLEKLTGNAQKHV_GALEKLTGNDQKHF_GTLEKLTGNALEKR_GTLEKLNRQRAEAF_GTLEKLTGNGKRT_GTLEKFNRQRAETF_GTLEKLTGTGQKSR_GTLAKLIGNAQNAC_VHLGRYGKASNLT_GTLEKLTGNVRNM_GTLEKLQAMAKNT_VHFGKVVGEDQSP_VNLGKHLPSGEANV_GTVEKLTGKG_GTLKRLQATGKRT_VTLRKFGSVSNEL_VTLRKLWEVRVA_GTREKLLVAGKRI_VTLLMLWEGVKA_GTLAKLIGNAQRM_VTLVKLPEGVKYT_VTLGKLIRSGQAY_GTLEKANSERAKAC_GTSEKLLVPVKRI_GLLNLTLLGGRI_GTLEKLTGNAQEHF_GTLEKLTGNAQKTC_GTLEKLTGNGQ_ITLREAIRGC_GTLGKLWEV_CFPWKLRPLALL_GTSENSLVPVRNI_GTAREVNRQWAKAL_GTSQNLLGTPKRT_GTLEKLTGNAQNAC_VTLRKLWSGLSH_GTLETTYGQWSETR_GTLAKLIGNRKRM_VHFGKVVGERPEP_GTLEELTGNGQKHV_GTLEKLIGNAHEAC_GTLGKLPAVVRT_VTLRKLCEGVKHNL_APLGKLREGVKIAC_GTLEKLIS_GTLERTTGESSEAQ_GTCRTVLGGCKEH_VDVTDSLGSCKTYL
ATLEKLIGNGQKHV_GTSEKLLGSGQKHL_GTLEKLVGNAQKHV_GTLEKLVGNGHKHV_GTLEKLVGNGQKHA_GTLEKLVGNGQKHV_GTSEKLLGTGQKHL_GTLEKLIGNAQKHV_GTLEKLIGNGQKHF_GTLEKLIGNGQKHV_VTLVKTSEGVKSHA_GTLAKLIGNAQKHV_GTLEKSTGNGQKHF_ATLEKLTGNGQKHV_VTLEKLPGNGQKHV_VTLEKLTGNGQKHV_GTLEKLTGNAQKHF_GTLEKLTGNAQKHL_GTLEKLTGNAQKHV_GTLEKLTGNAQKNV_GTLEKLTGNGQKHF_GTLEKLTGNGQKHV_VTLEKLTGKGQKHV_GTVEKLTGNGQKHF_GTVEKLTGNGQKHL_GTVEKLTGNGQKTL_VTLEKLAGNGQKHV_GTTEKLLGNGQKHF_GTTEKLLGNGQKVL_GTLEKLAGNGQKHF_GTLEKLTRNGQKHV_GTNEKLLGNGQKHF_GTLEKLTGTGQKHV_GTSEKLLGRGQKHL_GTSEKLLGSGQKHF_GTREKLLGSGQKHL_RTLEKLLGNGQKHL_ATLEKLIGNGPKHV_GTSENLLGSGQKHL_GTLEKLLGSGEKRL_GTLEKLLGSGQKHF_GTLEKLLGSGQKHL_GTLEKLLGSGQKRL_GTLEKLLGNGQKHF_GTLEKLLGNGQKHI_GTLEKLLGNGQKHL_GTLEKLLGNGQKHS_GTVEKLLGSGQKHL_GTVEKLLGSGQKHT_GTVEKLLGSGQRTI_GTVEKLLGNGQKPL_GTLEKLVGNGPKHV_GTLEKLVGNGQNAR_GRLEKLLGSGQKHL_RTIEKLLGNGQKHF_STLEKLIGNGQKHV_GTIEKLLGSGQKHL_GTIEKLLGNGQKHF_GTIEKLLGNGQRTL_GTREKLLGTGQKHL_GTLEKLIGNGQKHR_VTLGKLSEGVKSHA_VTLGKLSEGVKSHV_VTLGKLSEGVKSQR_GTLEKLLANGQKHL_GTLEKLLGAGQKHF_GTLEKLLGAGQKHS_GTLEKLIGNAQKH_GTLEKVIGNAQKHV_GTSEKLRALVKNT_GTSEKLRALVKK_GTLEKLIGNVKNT_GTLKKLLGNGQKHL_VTLGKLWEGVSRTV_VTLVKLSEGVKAHV_VTLVKLSEGVKSHA_VTLVKLSEGVKSHV_VTLVKLSEGVKVSR_VILGKHLRSGEANV_VILGKLSEGVKRHA_VILGKLSEGVKSHA_VILGKLSEGVKSHV_LTLVKLREGVKSHA_VILGNLSEGVKSHV_VTLVKISEGVKSHA_GTLAKLIGNAQNM_VTLVTLSEGVKVSR_VILGTHLRSGEANV_GTPEKLLGNGQKHL_GTLEKLRGNASKTL_GTLEKLTGNAHKHV_GTLEKLTGNAQKHS_GTLEKLTGNGQNHF_GTLEKLTGNGRKHF_GTLEKLTGNSQKHF_ETLEKLLGNGQKHF_GTLEKLTGKGQKHF_GTTEKLLGNGHKHF_GTTEKLLGNGQKTL_GTVENLTGNGQKHF_GTLEKLTGNAQKH_GTTEKLLGNGQKIL_GTTEKLLGNGQKH_GTTEKLLGNGQRT_GTVEKLTGRGQKTL_DTLEKLLGNGQKHF_VTLEKLTGKVLT_GTMEKLLGSGQKHF_GTMEKLLGSGQKHI_GTLEKLMGSGQKHF_GTLEKLMGSGQKHL_GTSEKLLGSGQKHS_GTSEKLLGSGQKLS_GTTEKLLGTGRNI_GTLEKLTGRWPKTF_GTREKLLGSGQKH_GTREKLLGSGQKI_GTSEKLFGSGQKHL_GTLEKLLGRAKRI_GTLEKLLGSGAKTS_GTLEKLLGSGHKHL_GTLEKLLGSGLKTF_GTLEKLLGSGQKAF_GTLEKLLGNGHKAT_GTLEKLLGNGQKLS_GTLEKLLGNGQKTL_GTLEKLLGNSAKTL_GTVEKLLSSGQKHL_GTLEKLLGSGEKR_GTLEKLLGSGQKH_GTSEKLLGSAKRI_GTLEKLLGKGQKHF_GTLEKLLGKGQKHS_GTLEKLLGKGQKTQ_ANLEKLIGNGQKHV_GTLDKLLGNGQKHF_GTVEKLLGSGQKH_GTVEKLLGSGQKL_GTLEKLLGNGQKH_GTLEKLLGNGQRI_GTLEKLLGNGQRT_GTLEKLVGNGQKHG_GNLEKLLGSGQKHF_GTLEKLLGNWPRP_GTIEKLLGNSAKTL_GTLEKLLGRGLKHF_GTLEKLLGRGQKHF_GTLEKLLGRGQKHL_GTLEKLLGRGQKRL_GTLEKLLGRGQNTS_GTLEKLLGRRSKAF_ATLGKLREGVKSHV_GTVEKLLGRVKNI_GTLEKLIGNAQKAR_GTLEKLIGNASKTL_GTLEKLIGNGQKAR_GTLEKLIGNGQKTL_GTLEKLIGNGSKAF_GTLEKVLGRGQKHL_VTLGKLSEGVKRHA_VTLGKLSEGVKRTV_VTLGKLSEGVKSNV_VTLGKLSEGVKSRV_VTLGKLSEGVKSSR_GTVEKLIGSGQKHL_GTLDKLIGNDQKHV_GTLEKLIGNGQKH_GTLETLLGSGQKHL_GTLETLLGNGQKHF_GTLEKFIGNGQKHV_GTLEKLIRNGQKHF_GTLERLLGMAKRT_VTLRKPWEGVKSTF_ITLGKLSEGVKSTF_ATLWKLREGVKSHV_GTTEKLLGTVKI_GSPWKLRTLALA_GLPWKLRTLALA_GTVEKLLGSVKRT_GTLEKLIGMARNT_GVPWKLRTLALA_VTLVKPSEGVKAHV_FTLGKLWDGVKSTF_VTLRKLWEGVKPQS_VTLRKLWEGVKSTF_VTLRKLWEGVKSTI_VTLRKLWEGVKSTV_VALGKLWEGVKSAF_GTLKKLLGNGQRI_GTLKKLIGNGQKHV_ATLGKLREGVKIHV_VILGRYPKVLKAT_GTLGKLLGSGQKHF_GTLGKLLGNGQKHF_VTLGKLWEGVKSAF_VTLGKLWEGVKSTF_TILGKLSEGVKRTF_GLPWKLRPLALL_VTLVKLSEGVSSHV_VTLRTLWEGVKSTF_GTSEKLLGFSSKTF_VILGKHLRSDEANV_VILGKHLRSGEATV_VILGKHLRSGEINV_VTLRKLWEGVKSP_VILGNHLRSGETNV_GTFGKLLGSGQKHF_GTLAKLIGNAQRTR_VILGKLSEGVKSNV_VILGKLSEGVKSTF_VILGKLSEGVNSHV_GTLGKLLGSGQRI_VTLVKLREGVKSHA_GTLGKLLGERAERI_GTLGKLLASGQKHF_VILGKHLRSGEAM_VILGKHLRSGEAT_VILGKHLRSGSRM_VILGKLSEGVKRT_VILGTHLRSGAANV_VILGKLWEGVKSTF_VILGKLSEGVIIPR_FLGMIPGSYGSLART_GTLVKLLGSGQKHF_VILGTHLRSGEAN_GTLGKLLGWVKRT_FLWGLIPGATSAGR_GTLGKLLAVGSKTL_ETLEKLLGNGQKLF_GTTEKLLGNGQKHC_GTLEKLTGNAQNM_GTVEKLTGNGQITL_GTVEKLTGNGQITF_GTLEKSTGNGQKHS_GTLEKLLGSSREAT_GTLEKLLGSGKND_GTLEKLLGSGQNN_GTVEKLLGSGQNI_GTVEKLLGSGQNT_GTVEKLLGSGQTT_VTLGKLSEGVKSDA_GTLEKLIGNGQNM_ITLGKLSEGRQIDF_GTLEKLIGRWPETL_GTLESLLASGPRL_ATFEKLTGNGQKHV_GTLEKLPGNGQKHL_VTLGNLSEGVKSTF_ITLGNLSEGVKSTF_GTLEKLRGNGQKHF_VTLEKLTGNGQNTR_GTLEKLTGNAQKQF_GTLEKLTGNGQKAF_GTLEKLTGNGQKAL_GTLEKLTGNGQKQV_GTLEKLTGNGQKTL_VTLRKLWEGVESTF_GTLEKLTGKHKR_GALEKLTRNGQKHV_GTLEKLTGTGKRL_GTLEKLTGTGQKH_GTTEKLLGNGQKPF_GTTEKLLGNGQKYF_VTLEKLTGNGQKH_GTLEKLTGNGQKH_ATLGKLREGVKIAC_GTSEKLLGRGKNI_GTSEKLLGRGQKH_GTFEKLTGNGQKHF_GTNEKLLGNGQKPF_VTLEKLTGKVRNM_VTLGNLWEGVKSTF_GTLEKLTGTGPKHV_VTLRKLWEGVEST_GTLEKLTGNLKRM_VSLGNLWEGVKSTF_GTLAKLIGNAQKLC_GTLEKLTATGRNI_GTLEKLTGQWPKAL_GTSEKLLGSGQKTS_GTMEKLVGSGQKHF_FLGTDTWFDGRTAGGS_AKLEKLIGNGQKHV_VTLEKLTAMGKRM_VILGNLWEGVKSTF_ATLEKLIGNGLKTR_GMLEKLLGSGQKHL_GMLEKLLGNGQKHF_GTLEKLLGRGKRT_GTLEKLLGRGPKH_GTLEKLLGRGQKH_GTLEKLLGRGQNI_GTLEKLLGRGQNT_GTLEKLLGRGQRI_GTLEKLLGRGRRT_GTLEKLLGSGSKRT_GTLEKLLGSGSKTT_GTLEKLLGNGHKAP_GTLEKLLGNGPKHF_GTLEKLLGNGPKTL_GTLEKLLGNGQKPL_GTLEKLLGNGQKQL_GTLEKLLGNGQRHF_GTLEKLLGNGSKAL_GTVEKLLSRGKNI_ATLEKLIGNGKNM_GTVEKLLGSGQRTS_GTLEKLLGNWPKTL_RRLEKLLGSGQKHL_GTLEKVLGRGQKH_GTLEKLLGNGKNI_GTLEKLLGNGKRI_GTLEKLLGNGKRT_GTLEKLLGNGPKT_GTLEKLLGNGQKP_GTLEKLLGNGQKT_GTLEKLLGNGRKT_GTLEKLLGPGQKHF_GTLEKLAGLRPKTP_GTIEKLLGNGQMHF_GTLEKLLGRGEKRL_GTLEKLLGRGPKHL_GTLEKLLGRGPKTF_GTLEKLLGRGQKHY_GTLEKLLGRRQKHL_GTLAKLTGNAQKHV_GTMEKLLGRVAI_GTIEKLLGTGKNT_VTLRQALGSGKIS_GTLEKLIGNDQKHV_GTLEKLVRNGQKHV_VTLGKHLRSGEANV_GTLEKLIDNAQKHV_GTSKKLLGSGQKHL_VTLGKLSEGAKSHV_VTLGKLSEGVKKSR_VTLGNLSEGVKRHV_VTLGNLSEGVKRTF_TTLGKLREGVKKHI_GTLEKLIGNGKRI_ATLGKLREGVKSQ_ITLGKLSEGVKRTF_ITLGKLSEGVKSRV_TTLGKLSEGVKSSF_GTLEKLLATGKRT_VTLGKLREGVKSHV_GTLEKLLARRAEAF_GTLEKLLARSRRGI_GTLEKLLGLGRNT_GTMEKLLWSRAKA_GTLEKLIGQWAKAR_VTLGKLSEGVKRH_VTLGKLSEGVKRM_VTLGKLSEGVKRT_VTLGKLSEGVKSH_GSLEKLLARSRRGI_ATLWKLREGVKRHV_VTLGKLSEGVKYHL_GTLEKIPATVKNT_VMLGKHLRSGETNV_GTLEKLLGSVGKAF_GTLEKLLGSVSKAP_VTLRKLREGVKSTF_VTLGKLSEGVTIPR_GTVEKLLRFRAKRL_GTLEKLIATGKRM_GTLEKLTGNIR_VTLGKLREGVKSTF_GTLEKLLGTWAKTF_ITLGKLREGVKSTI_TTLGKLSEAVKSTF_GTSEKLLGVRPKTS_ITLGKLREGLSLR_VTLRKLWEGVKHNL_VTLRKLWEGVKKHR_VTLRKLWEGVKLNM_VTLRKLWEGVKRNL_VTLRKLWEGVKRTF_VTLRKLWEGVKSND_VTLRKLWEGVKSRL_VTLRKLWEGVKSTL_GTLKKLLGNGQRT_ITLRKLWEGVKSRL_GTVEKLLAFRQTH_GTLQKLIENGQKHV_GLPWTLRPLATLR_GLPWTLRPLATLS_VTLRKLWEGVSP_GTLGKLLGSGHKHF_GTLGKLLGSGHKQL_GTLGKLLGSGQNAR_VTLGKLWEGVKRNV_VTLGKLWEGVKRPF_VTLGKLWEGVKRRF_VTLGKLWEGVKRTF_VTLGKLWEGVKRTV_VTLGKLWEGVKSTY_GFPWKLRPLALL_GTSRKLLGHVKQN_GTLEKLLSLSGKTT_VTLVKLSEGAKSHA_VTLVKLSEGAKSHG_VTLVKLSEGVKRHG_FTLGKLWEGVKSTF_GALGKLLGRGQKHF_GTLGKFMGSRQAS_VTLRKLWEGVKLNI_RTLGKLWEGVKSTF_RTLGKLWEGVNSTF_VTLGNLWEGVKRTF_GTLEKLLGMYVK_VTLRKLWEGVNINI_VTLRKLWEGVKYLR_VTLVKTREGVKSHA_GTLGKLWEGSKIHH_GTLGKLWEGVKSAF_GTLGKLWEGVKSNV_GTLGKLWEGVKSTF_GTLGKLWEGVKSTI_GTLGKLLGRVKTI_GTLGKLLGERPRE_VTLRKLWEGVKPL_VTLRKLWEGVKPP_VTLRKLWEGVKRP_VTLRKLWEGVKVH_VTLRKLWEGVKVP_VTLRKLWEGVRVH_AFWGRLWGGVKSVV_VILGNHLRSGKTNV_VILGKLSEGIKRHV_GTLGKLLGSEASR_GTLGKLLGSGQKH_GTLGKLLGRGHKHF_GTLGKLLGRGQKHF_VTLGKLWEAVKST_VTLVKLREGVKSHV_VTLGKLFRGGETTR_VTLGKLWEGVRVP_GILGKLLGSGHKHF_VILGKHLRRGSLT_IILGKLSEGVKSTF_VTLVKLSEGVKSH_VTLVKLSEGVKST_VIFGKLSEGVKRTF_VILGKLREGVKSHV_VTLGKLWEAVKSTF_GTLEKYWVLARNI_GTLGKLLARAKRI_VILGKLTEGVKSTF_VILGKLSEGVKST_VILGKLSEGVKTH_VILGKLSEGVSHT_VILGKHLTTWRGKR_VILGKLWEGVKATF_VILGKLWEGVKRTF_GLPWTFAALRNTK_VILGNLWEGVKRTF_FTGAVAGLLSKIF_VILGNLWEGVKRT_VILGKLREGSSHT_FLWGLIPGATSAVTRLIK_GTLGKLWEGVKSIF_VILGKLWEGVKSP_VILGKLWEGVKSS_GTLGKLWEGVKSII_VILGTLWEGVKRTF_VILGTLWEGVKRTS_GTLVKLLGRGQNT_VTLRILWEGVKRTF_GTLVKLLGRGQKHL_VTLVKLLEGVRASR_FIGAVAGLLRKTF_FIGAVAGLLSKIF_GTLEKLLGEWSASF_GTLGKLLGWVNAY_FTGAVAGLLLKIF_GTLEKVLGPWPEAP_VTLGKLWEGVIVRI_VTLEKLTGNGQKDV_GHWGRIYALVSLT_VTLEKLTGNGQNM_GTLEKLTGNAQNI_GTTEKLLGNGQNI_GTLEKLTRQWAET_GTLEKAARQWSETL_GTSEKLLGSGQNI_GTSEKLLGSGQNT_GTLEKLWGEARI_GTDEKLTGNGQKHL_GTLEKLLGSEPKAT_GTLEKLLGSGEKPT_GTLEKLLGSGQKCL_GTLEKLLGSRPEAF_GTLEKLLGNGQKHC_GTLEKLLGSGQNI_GTLEKLLGSGQNT_GTRKKLLGRGQKHL_VILEKLSEGVTIPR_CTLEKVLGRGQKHL_GTLEKSTGNGSKTF_VTLGKLSEGVKSAC_VTLGKLSEGVKSHC_VTLGKLSEGVKSPC_GTVEKLTGNGQ_GTLEKHHWQRAKTF_FLWGLIPGAISAVTRLN_GTLEMSTGNGQKHF_GTLEKYNRQWPKTR_GTLEKLISEWAKAF_GTLEKLSGTGRRT_GTLEKLSGTAKRI_VTLRKLWDGVETS_GTLEKLHGTGKNT_GTVEKIIGQRPETL_GTLEKLTVQWAEAR_STLEKLTGNAQKHF_GTLEKLFSVGEAR_GTLEKLTGNAPKHF_GTLEKLTGNAQKTR_GTLEKLTGNDQKHF_GTLEKLTGNGQKTR_VSLEKLTGNGQKHV_ATLGKMREGVKIAC_SLFSLIPSAIRGLIRAF_GTLEKLTGTGKNM_GTLEKLTGTGQKP_GTLEKLTGTGRNM_GTLEKLTGMHQKR_GTLEKLTGNAQKP_GTLEKLTGNAQKQ_GTLEKLTGNARRT_GTLEKLTGNGKNM_GTLEKLTGNGLKH_GTLEKLTGNGRRT_VTLRNLWEGVSP_GTLEKLTSQRSKAR_VTLRKPWEGAEVYI_VTLVKLSEGVKRAC_VTLVKLSEGVKSAC_VTLVKLSEGVKSHC_VTLGNLWEGVKSTY_GTLEKLLGMYVT_GTLGKLWEGGQTIL_GTLEKLTGQWPKAR_VTLEKLTGNVRRM_VILGKLSEGVTYST_GTLGNLWEGVKSTF_ETLEKLLGERRKTL_GTLEKSLGVSPKA_GTSEKLLGRGHKTP_VTLGETLGSRQSGR_GTLEKLHRFRAEAS_VTLGKLWEGVNTYV_GTMEKLLGRGQKH_GTMEKLLGRGRNT_GMLEKLTGNGQKHF_GTREKLLGRGQKTP_VTLVKLSEGVKEP_GTLGKLLGERAEPN_GTLGKLLASGQKHC_GTSEKLLGGGQKHL_GTLERYWGAAKNT_GTLEKRLAMAKNT_GTYSEAVGSRKIKR_GTLEKFARQRSETL_GTLEKLLGRGKRI_GTLEKLLGRGRRG_GTLEKLLGSGQKQF_GTLEKLLGNGQKQF_GTLEKLLGNGQKQP_GTLEKLLGNSAKAL_GTSEKLLGSAAKTS_VTLPRFGSGSNHN_GTLEKLLGRGQN_GTLEKLLGRGRR_GTLEKLLGSGRN_GTLEKLLGSGRRG_GTLEKLLGSGRRI_GTLEKLLGSGRRR_GTVEKLLGSGPKAS_GTLAKLIAQRAKAC_VTLGKHLRSG_GTLEKLLGAAKNI_GTLEKLSATLKNT_FLGTDTWFDGRTGGWV_VTLGKHLPSGEANV_VTLRNFGKALNLP_GTVVKIASLWAEAP_GTLEKLIGNGQKQF_GTLEKLIGNGQKYF_VTLGKHLRSDEANA_RTLGKLSEGVKRHV_GTLEKSLGVSLKA_VSLGKHLRSGEANV_GTLEKLLGRVLKR_VTLAKHLRSGEAT_GTLEKLLAQGRNI_VTLGKLSEGREKPR_VTLGKLSEGRKVKR_VTLGKLSEGRKVTR_ATLEKLTVTARRM_GTLEKLLGKVRRT_PTLGKLREGVKRA_GTVEKLLRFRARV_VTLGKRSEGVKAT_GILEKLIGNGQKHV_TTLGNLREGVKKH_TTLGKLSEGVKRR_GTLEKLLGNVRNT_VTLLKLWEGVSQL_ATLGKLREGVKSH_ATLGKLREGVRAT_ITLGKLSEGVKSTS_VTLGKHLRSGEAT_VTLGKHLRSGEGT_VTLGKHLRSGRTH_VTLGKHLRSGSRT_GTLEKLLRERAKTL_GTLEKITRQWA_GTLAKLTGTGQKHV_VTIGKLSEGVKRHA_GLPWKLRPLATLS_GLPWKLRPLRNSV_VTLGKLREGVNVTR_GTLEKLIGMGKNI_GTLEKLLGLGKRV_GTLEKLLGLGSRV_RTLGELWEGVKRTF_RTLGKLSEGVKRT_GLPWKLRPLALA_GLPWKLRPLALS_VTLGKLSEGVKAT_VTLGKLSEGVKSM_VTLGKLSEGVKST_VTLGKLSEGVNKP_TTLGKLREGVKKH_GLPWNFGRWHS_VTLGKLREGVNSTF_VTLGKLAEGVKRHV_ITLGKLSEGVREH_VTLGNLAEGVKRHV_VTLGILWEGVKSTF_GTSEKLLGSVRNT_VTLRKLWEGAQINV_VTLRKLWDGVKRP_GLLKSYSARGKNI_VTLGKLREGVKST_VTLGKLREGVNSH_ITLGKLAEGVKRHV_VTLRKLWGASS_GTLEKLLGTVRRI_GTVEMLLGSGQRTR_GTREKLLGTVRRI_VTLRKLWEGANH_ITLGKLREGGFPA_ITLGKLREGGSQR_GTLEKLIWERSKTF_VTLRKLWEGVKKPP_VILGKHPSVSNE_VTLGKLSEGVRVM_VTLRKLWEGAKSP_VILGKHYDLGSLT_VTLGKLWGGVKSTF_VTLRKLWEGVKA_VTLRKLWEGVKT_VTLRKLWEGVKV_VTLRKLWEGVRN_GTLGKLLGSGQNAA_GTLGKLLGSGQQHF_VTLGKLWEGRKTDV_VTLRKLWGGLSH_VTLGNLWQGVKRTF_VIFGKPSEGVKRTF_VTLGNLWEGLKVH_RTLGKLWEGGQINV_RTLGKLWEGVKRTF_RTLGKLWEGVRKYL_GLALDSSSAGNLV_GTLEKLLGMVRNT_VTLRKLWEGVVN_VTLGNLWEGVKQH_VILGKLGSVLNQP_GTLGKLWEGVKFNY_GTLGKLWEGVKRAF_GTLGKLWEGVKRNV_GTLGKLWEGVKRTL_GTLGKLLGRGQKQ_VTLRKLWEGVSQL_VTLGKLWEGVKI_VILGRFGKALRAP_GTLGKLLGSGQHT_GTLGKLLGSGQKT_VTFVKLSEGVKRNA_GTLEKSTGNGQNI_GNLKRLLATARRT_GTSEKLLGFWAKAP_GTTEKLLGNGQN_GTLEKLAGNGQNT_GTSEKLLGQRGQNE_GTLEKLTATGQTN_GTLEKHHSQRSKAR_GTSEKLLGSGQEH_VTLRKPWEGAEFYT_GTLKKSTGNGQKHF_GTLEKLTGNGHETR_GTLEKLTGNGQKPF_GTLEKLTGTGRRI_GTLEKLTGNGRRM_VTLVKLSEGVNGL_GTLERLRVTHRR_GTLEKRRVMVRRT_VILGTHCAVGPQT_VTLGNLSKA_GTLEKLIGNGQRM_GILEKLIGNGQRT_VTLGKLREGVNVT_VTLRKLWEGV_VTLRKFVGSGTNQR_GTLEKLLGRG_GTLEKLIAQWSKAF_VTLGILWEGSKAL_GTLEKLIGHR_GDPRKTDR_GTLEKLTGNGHKAC_GTLEKLVGNGQKQC_GTLEKLIGNAQKQC_VTLRKLWEGAHNKC_GTLEKQPVMRKNI_VTLRKLWERGSRP_GTLEKLTGNASKEC_GTLEKVAWAGAETF_GTLGEARREWPEAR_GTSENYSGVVRNT_ARLVIWLSV_VTLGKLWEGRKTEC_FTGAVAVYY_GTLKR_ITLGNLSEGREINL_VTLLRCQKALNLR_VTLVKLREDVKSHC
ATLEKLIGNGHKHV_ATLEKLIGNGQKHG_ATLEKLIGNGQKHI_ATLEKLIGNGQKHV_GTSEKLLGSGQKHL_GTLEKLVGNAQKHV_GTLEKLVGNGHKHV_GTLEKLVGNGQKHA_GTLEKLVGNGQKHV_GTSEKLLGTGQKHL_GTLEKLVGHAQKHV_GTLEKLIGNAQKHV_GTLEKLIGNGQKHF_GTLEKLIGNGQKHV_GTSEKLLGTVKI_VTLVKTSEGVKSHA_GTLAKLIGNAQKHV_GTLEKSTGNGQKHF_ATLEKLTGNGQKHV_ATLEKLTGNGQKNV_ATLENLTGNGQKHV_VTLEKLPGNGQKHV_VTLEKLTGNGQKHV_GTLEKLTGNAQKHF_GTLEKLTGNAQKHL_GTLEKLTGNAQKHV_GTLEKLTGNAQKNV_GTLEKLTGNGQKHF_GTLEKLTGNGQKHV_VTLEKLTGKGQKHV_GTVEKLTGNGQKHF_GTVEKLTGNGQKHL_GTVEKLTGNGQKTL_VTLEKLAGNGQKHV_GTTEKLLGNGQKHF_GTTEKLLGNGQKVL_GTLEKLAGNGQKHF_GTLEKLTRNGQKHV_GTNEKLLGNGQKHF_GTLEKLTGTGQKHV_GTSEKLLGRGQKHL_GTSEKLLGSGQKHF_GTSEKLLGSGQKH_GTREKLLGSGQKHL_GTREKLLGSGQNHL_RTLEKLLGNGQKHL_ATLEKLIGNGPKHV_GTSENLLGSGQKHL_GTLEKLLGSGEKRL_GTLEKLLGSGQKHF_GTLEKLLGSGQKHL_GTLEKLLGSGQKRL_GTLEKLLGNGQKHF_GTLEKLLGNGQKHI_GTLEKLLGNGQKHL_GTLEKLLGNGQKHS_GTVEKLLGSGQKHL_GTVEKLLGSGQKHT_GTVEKLLGSGQRTI_GTVEKLLGNGQKPL_GTLEKLVGNGPKHV_GTLEKLVGNGQNAR_GRLEKLLGSGQKHL_RTIEKLLGNGQKHF_STLEKLIGNGQKHV_GTIEKLLGSGQKHL_GTIEKLLGNGQKHF_GTIEKLLGNGQRTL_GTREKLLGTGQKHL_GTLEKLVGNAQKL_GTLEKLIGNGQKHR_VTLGKLSEGVKSHA_VTLGKLSEGVKSHV_VTLGKLSEGVKSQR_GTLEKLLANGQKHL_GTLEKLLGAGQKHF_GTLEKLLGAGQKHS_GTLEKLIGNAQKH_GTLEKVIGNAQKHV_GTSEKLRALVKNT_GTSEKLRALVKK_GTLEKLIGNVKNT_GTLKKLLGNGQKHL_VTLGKLWEGVSRTV_VTLVKLSEGVKAHV_VTLVKLSEGVKSHA_VTLVKLSEGVKSHV_VTLVKLSEGVKVSR_VILGKHLRSGEANV_VILGKLSEGVKRHA_VILGKLSEGVKSHA_VILGKLSEGVKSHV_LTLVKLREGVKSHA_VILGNLSEGVKSHV_VTLVKISEGVKSHA_GTLEKLVGIGHKHV_VTLVKLTEGVKSHV_GTLAKLIGNAQNM_VTLVTLSEGVKVSR_VILGTHLRSGEANV_GTLEKSTGNAQKHF_GTLEKLVGNGHKPC_GTPEKLLGNGQKHL_GTLEKLRGNASKTL_GTLEKLTGNAHKHV_GTLEKLTGNAQKHS_GTLEKLTGNGHKHF_GTLEKLTGNGQNHF_GTLEKLTGNGRKHF_GTLEKLTGNSQKHF_GTLENLTGNGQKHV_ETLEKLLGNGQKHF_GTLEKLTGKGQKHF_GTTEKLLGNGHKHF_GTTEKLLGNGQKTL_GTVENLTGNGQKHF_GTLEKLTGNAQKH_GTTEKLLGNGQKIL_GTTEKLLGNGQKH_GTTEKLLGNGQRT_GTVEKLTGRGQKTL_DTLEKLLGNGQKHF_ETLEKLLGTGQKHF_VTLEKLTGKVLT_GTMEKLLGSGQKHF_GTMEKLLGSGQKHI_GTLEKLMGSGQKHF_GTLEKLMGSGQKHL_GTSEKLLGSGQKHS_GTSEKLLGSGQKLS_GTTEKLLGTGRNI_GTLEKLTGRWPKTF_GTREKLLGSGQKH_GTREKLLGSGQKI_GSREKLLGSGQKHL_VTLGNSSEGVKSHV_GTSEKLFGSGQKHL_GTLEKLLGRAKRI_GTLEKLLGSGAKTS_GTLEKLLGSGHKHL_GTLEKLLGSGLKTF_GTLEKLLGSGQKAF_GTLEKLLGNGHKAT_GTLEKLLGNGQKLS_GTLEKLLGNGQKTL_GTLEKLLGNSAKTL_GTVEKLLSSGQKHL_GTLEKLLGSGEKR_GTLEKLLGSGQKH_GTSEKLLGSAKRI_GTLEKLLGKGQKHF_GTLEKLLGKGQKHS_GTLEKLLGKGQKTQ_ANLEKLIGNGQKHV_GTLDKLLGNGQKHF_GTVEKLLGSGQKH_GTVEKLLGSGQKL_GTLEKLLGNGQKH_GTLEKLLGNGQRI_GTLEKLLGNGQRT_GTLEKLVGNAQKQV_GTLEKLVGNGQKHG_GNLEKLLGSGQKHF_GTLEKLLGNWPRP_GTIEKLLGNSAKTL_GTLDKLVGNGHKHV_GTLEKLLGRGLKHF_GTLEKLLGRGQKHF_GTLEKLLGRGQKHL_GTLEKLLGRGQKRL_GTLEKLLGRGQNTS_GTLEKLLGRRSKAF_ATLGKLREGVKSHV_GTLEKLVGNGQKH_GTLEKLVGNGQRT_GTVEKLLGRVKNI_GTLEKLIGNAQKAR_GTLEKLIGNASKTL_GTLEKLIGNGQKAR_GTLEKLIGNGQKTL_GTLEKLIGNGSKAF_GTLEKVLGRGQKHL_VTLGKLSEGVKRHA_VTLGKLSEGVKRTV_VTLGKLSEGVKSNV_VTLGKLSEGVKSRV_VTLGKLSEGVKSSR_GTVEKLIGSGQKHL_GTLDKLIGNDQKHV_GTLEKLIGNGQKH_GTLETLLGSGQKHL_GTLETLLGNGQKHF_GTLEKFIGNGQKHV_GTLEKLIRNGQKHF_GTLERLLGMAKRT_VTLRKPWEGVKSTF_ITLGKLSEGVKSTF_ATLWKLREGVKSHV_GTTEKLLGTVKI_GSPWKLRTLALA_GLPWKLRTLALA_GTVEKLLGSVKRT_GTLEKLIGMARNT_GVPWKLRTLALA_VTLVKPSEGVKAHV_FTLGKLWDGVKSTF_VTLRKLWEGVKPQS_VTLRKLWEGVKSTF_VTLRKLWEGVKSTI_VTLRKLWEGVKSTV_VALGKLWEGVKSAF_GTLKKLLGNGQRI_GTLKKLIGNGQKHV_GTLAMLTGNAQKHV_ATLGKLREGVKIHV_VILGRYPKVLKAT_GTLGKLLGSGQKHF_GTLGKLLGNGQKHF_VTLGKLWEGVKSAF_VTLGKLWEGVKSTF_TILGKLSEGVKRTF_GLPWKLRPLALL_VTLVKLSEGVSSHV_VTLRTLWEGVKSTF_GTSEKLLGFSSKTF_VILGKHLRSDEANV_VILGKHLRSGEATV_VILGKHLRSGEINV_VTLRKLWEGVKSP_VILGNHLRSGETNV_GTFGKLLGSGQKHF_GTLAKLIGNAQRTR_VILGKLSEGVKSNV_VILGKLSEGVKSTF_VILGKLSEGVNSHV_GTLGKLLGSGQRI_VTLVKLREGVKSHA_GTLGKLLGERAERI_GTLGKLLASGQKHF_VILGKHLRSGEAM_VILGKHLRSGEAT_VILGKHLRSGSRM_VILGKLSEGVKRT_VILGTHLRSGAANV_VILGKLWEGVKSTF_VILGKLSEGVIIPR_FLGMIPGSYGSLART_GTLVKLLGSGQKHF_VILGTHLRSGEAN_GTLGKLLAVESKTL_GTLGKLLGWVKRT_FLWGLIPGATSAGR_GTLGKLLAVGSKTL_ETLEKLLGNGQKLF_GTTEKLLGNGQKHC_GTLEKLTGNAQNM_GTVEKLTGNGQITL_GTVEKLTGNGQITF_GTLEKSTGNGQKHS_GTLEKLLGSSREAT_GTLEKLLGSGKND_GTLEKLLGSGQNN_GTVEKLLGSGQNI_GTVEKLLGSGQNT_GTVEKLLGSGQTT_VTLGKLSEGVKSDA_GTLEKLIGNGQNM_ITLGKLSEGRQIDF_GTLEKLIGRWPETL_GTLESLLASGPRL_ATFEKLTGNGQKHV_GTLEKLPGNGQKHL_VTLGNLSEGVKSTF_ITLGNLSEGVKSTF_GTLEKLRGNGQKHF_VTLEKLTGNGQNTR_GTLEKLTGNAQKQF_GTLEKLTGNGQKAF_GTLEKLTGNGQKAL_GTLEKLTGNGQKQV_GTLEKLTGNGQKTL_VTLRKLWEGVESTF_GTLEKLTGKHKR_GALEKLTRNGQKHV_GTLEKLTGTGKRL_GTLEKLTGTGQKH_GTTEKLLGNGQKPF_GTTEKLLGNGQKYF_VTLEKLTGNGQKH_GTLEKLTGNGQKH_ATLGKLREGVKIAC_GTSEKLLGRGKNI_GTSEKLLGRGQKH_GTFEKLTGNGQKHF_GTNEKLLGNGQKPF_VTLEKLTGKVRNM_VTLGNLWEGVKSTF_GTLEKLTGTGPKHV_VTLRKLWEGVEST_GTLEKLTGNLKRM_VSLGNLWEGVKSTF_GTLAKLIGNAQKLC_GTLEKLTATGRNI_GTLEKLTGQWPKAL_GTSEKLLGSGQKTS_GTMEKLVGSGQKHF_GTLEKLLGKRPEA_FLGTDTWFDGRTAGGS_AKLEKLIGNGQKHV_VTLEKLTAMGKRM_VILGNLWEGVKSTF_ATLEKLIGNGLKTR_GMLEKLLGSGQKHL_GMLEKLLGNGQKHF_GTLEKLLGRGKAH_GTLEKLLGRGKRT_GTLEKLLGRGMRI_GTLEKLLGRGPKH_GTLEKLLGRGQKH_GTLEKLLGRGQNI_GTLEKLLGRGQNT_GTLEKLLGRGQRI_GTLEKLLGRGRRT_GTLEKLRATLKNT_GTLEKLLGSGSKRT_GTLEKLLGSGSKTT_GTLEKLLGNGHKAP_GTLEKLLGNGPKHF_GTLEKLLGNGPKTL_GTLEKLLGNGQKPL_GTLEKLLGNGQKQL_GTLEKLLGNGQRHF_GTLEKLLGNGSKAL_GTVEKLLSRGKNI_ATLEKLIGNGKNM_GTVEKLLGSGQRTS_GTLEKLLGNWPKTL_RRLEKLLGSGQKHL_GTLEKVLGRGQKH_GTLEKLLGNGKNI_GTLEKLLGNGKRI_GTLEKLLGNGKRT_GTLEKLLGNGPKT_GTLEKLLGNGQKP_GTLEKLLGNGQKT_GTLEKLLGNGRKT_GTLEKLLGPGQKHF_GTLEKLAGLRPKTP_RTLAKLTGNAQKHV_GTIEKLLGNGQMHF_GTLEKLLGRGEKRL_GTLEKLLGRGPKHL_GTLEKLLGRGPKTF_GTLEKLLGRGQKHY_GTLEKLLGRRQKHL_GTLAKLTGNAQKHV_GTMEKLLGRVAI_GTIEKLLGTGKNT_VTLRQALGSGKIS_GTLEKLIGNDQKHV_GTLEKLIGNGAKAF_GTLEKLVRNGQKHV_VTLGKHLRSGEANV_GTLEKLIDNAQKHV_GTSKKLLGSGQKHL_VTLGKLSEGAKSHV_VTLGKLSEGVKKSR_VTLGNLSEGVKRHV_VTLGNLSEGVKRTF_TTLGKLREGVKKHI_GAMEKLLWSRAKA_GTLEKLIGNGKRI_ATLGKLREGVKSQ_GTLEKLVGERPQTR_ITLGKLSEGVKRTF_ITLGKLSEGVKSRV_TTLGKLSEGVKSSF_GTLEKLLATGKRT_VTLGKLREGVKSHV_GTLEKLLARRAEAF_GTLEKLLARSRRGI_GTLEKLLGLGRNT_GTMEKLLWSRAKA_GTLEKLIGQWAKAR_VTLGKLSEGVKRH_VTLGKLSEGVKRM_VTLGKLSEGVKRT_VTLGKLSEGVKSH_VTLGKLSEGVRRH_GSLEKLLARSRRGI_ATLWKLREGVKRHV_VTLGKLSEGVKYHL_GTLEKIPATVKNT_VMLGKHLRSGETNV_GTLEKLLGSVGKAF_GTLEKLLGSVSKAP_VTLRKLREGVKSTF_VTLGKLSEGVTIPR_GTVEKLLRFRAKRL_GTLEKLIATGKRM_GTLEKLTGNIR_VTLGKLREGVKSTF_GTLEKLLGTWAKTF_ITLGKLREGVKSTI_TTLGKLSEAVKSTF_GTSEKLLGVRPKTS_ITLGKLREGLSLR_VTLRKLWEGVKHNL_VTLRKLWEGVKKHR_VTLRKLWEGVKLNM_VTLRKLWEGVKRNL_VTLRKLWEGVKRTF_VTLRKLWEGVKSND_VTLRKLWEGVKSRL_VTLRKLWEGVKSTL_GTLKKLLGNGQRT_ITLRKLWEGVKSRL_GTVEKLLAFRQTH_GTLQKLIENGQKHV_GLPWTLRPLATLR_GLPWTLRPLATLS_VTLRKLWEGVSP_GTLGKLLGSGHKHF_GTLGKLLGSGHKQL_GTLGKLLGSGQNAR_VTLGKLWEGVKRNV_VTLGKLWEGVKRPF_VTLGKLWEGVKRRF_VTLGKLWEGVKRTF_VTLGKLWEGVKRTV_VTLGKLWEGVKSTY_GFPWKLRPLALL_GTSRKLLGHVKQN_GTLEKLLSLSGKTT_VTLVKLSEGAKSHA_VTLVKLSEGAKSHG_VTLVKLSEGVKRHG_FTLGKLWEGVKSHL_FTLGKLWEGVKSTF_GALGKLLGRGQKHF_GTLGKFMGSRQAS_VTLRKLWEGVKLNI_RTLGKLWEGVKSTF_RTLGKLWEGVNSTF_VTLGNLWEGVKRTF_GTLEKLLGMYVK_VTLRKLWEGVNINI_VTLRKLWEGVKYLR_VTLVKTREGVKSHA_GTLGKLWEGSKIHH_GTLGKLWEGVKSAF_GTLGKLWEGVKSNV_GTLGKLWEGVKSTF_GTLGKLWEGVKSTI_GTLGKLLGRVKTI_GTLGKLLGERPRE_VTLRKLWEGVKPL_VTLRKLWEGVKPP_VTLRKLWEGVKRP_VTLRKLWEGVKVH_VTLRKLWEGVKVP_VTLRKLWEGVRVH_AFWGRLWGGVKSVV_VILGNHLRSGKTNV_VILGKLSEGIKRHV_GTLGKLLGSEASR_GTLGKLLGSGQKH_GTLGKLLGRGHKHF_GTLGKLLGRGQKHF_VTLGKLWEAVKST_VTLVKLREGVKSHV_VTLGKLFRGGETTR_VTLGKLWEGVRVP_GILGKLLGSGHKHF_VILGKHLRRGSLT_IILGKLSEGVKSTF_VTLVKLSEGVKSH_VTLVKLSEGVKST_GTLVKLSEGVKST_VIFGKLSEGVKRTF_VILGKLREGVKSHV_VTLGKLWEAVKSTF_GTLEKYWVLARNI_GTLGKLLARAKRI_VILGKLTEGVKSTF_VILGKLSEGVKST_VILGKLSEGVKTH_VILGKLSEGVSHT_VILGKHLTTWRGKR_VILGKLWEGVKATF_VILGKLWEGVKRTF_GLPWTFAALRNTK_VILGNLWEGVKRTF_FTGAVAGLLSKIF_VILGNLWEGVKRT_VILGKLREGSSHT_FLWGLIPGATSAVTRLIK_GTLGKLWEGVKSIF_VILGKLWEGVKSP_VILGKLWEGVKSS_GTLGKLWEGVKSII_VILGTLWEGVKRTF_VILGTLWEGVKRTS_GTLVKLLGRGQNT_VTLRILWEGVKRTF_GTLVKLLGRGQKHL_VTLVKLLEGVRASR_FIGAVAGLLRKTF_FIGAVAGLLSKIF_GTLEKLLGEWSASF_VILVKLREGVKSHV_GTLGKLLGWVNAY_FTGAVAGLLLKIF_GTLEKVLGPWPEAP_VTLGKLWEGVIVRI_VTLEKLTGNGQKDV_GHWGRIYALVSLT_VTLEKLTGNGQNM_GTLEKLTGNAQNI_GTTEKLLGNGQNI_GTTEKLLGNGQNT_VSLEKLTGNGQNM_GTLEKLTRQWAET_GTLEKSTGKGRNT_GTLEKAARQWSETL_GTSEKLLGSGQNI_GTSEKLLGSGQNT_GTLEKLWGEARI_GTLEKSTGNGQKH_GTDEKLTGNGQKHL_GTLEKLLGAGKND_GTLEKLLGSEPKAT_GTLEKLLGSGEKPT_GTLEKLLGSGQKCL_GTLEKLLGSRPEAF_GTLEKLLGNGQKHC_GTLEKLLGSGQNI_GTLEKLLGSGQNT_GTLEKLLGNCRKP_GTLEKLVGNGQKAC_GTLEKLVGNGQKTC_GTLEKLVGNSAEAR_GTRKKLLGRGQKHL_VILEKLSEGVTIPR_CTLEKVLGRGQKHL_GTLEKSTGNGSKTF_VTLGKLSEGVKSAC_VTLGKLSEGVKSHC_VTLGKLSEGVKSPC_GTVEKLTGNGQ_GTLEKHHWQRAKTF_FLWGLIPGAISAVTRLN_GTLEMSTGNGQKHF_GTLEKYNRQWPKTR_GTLEKLISEWAKAF_GTLEKLSGTGRRT_GTLEKLSGTAKRI_VTLRKLWDGVETS_GTLEKLHGTGKNT_GTVEKIIGQRPETL_ATLEKLTGMGKNM_GTLEKLTVQWAEAR_STLEKLTGNAQKHF_GTLEKLFSVGEAR_GTLEKLTGNAKKHF_GTLEKLTGNAPKHF_GTLEKLTGNAQKTR_GTLEKLTGNDQKHF_GTLEKLTGNGQKTR_VSLEKLTGNGQKHV_ATLGKMREGVKIAC_SLFSLIPSAIRGLIRAF_GTLEKLTGTGKNM_GTLEKLTGTGQKP_GTLEKLTGTGRNM_GTLEKLTGTGRNT_GTLEKLTGMHQKR_GTLEKLTGNAKRT_GTLEKLTGNAQKP_GTLEKLTGNAQKQ_GTLEKLTGNARRT_GTLEKLTGNGKNM_GTLEKLTGNGLKH_GTLEKLTGNGRRT_VTLRNLWEGVSP_GTLEKLTSQRSKAR_VTLRKPWEGAEVYI_VTLVKLSEGVKRAC_VTLVKLSEGVKSAC_VTLVKLSEGVKSHC_VTLGNLWEGVKSTY_GTLEKLLGMYVT_GTSEKLVGNGQKHA_GTLGKLWEGGQTIL_GTLEKLTGTGPKRV_GTLEKLTGQWPKAR_VTLEKLTGNVRRM_VILGKLSEGVTYST_GTLGNLWEGVKSTF_ETLEKLLGERRKTL_GTLEKSLGVSPKA_GTSEKLLGRGHKTP_GTSEKLLGRGSKAP_VTLGETLGSRQSGR_GTLEKLHRFRAEAS_VTLGKLWEGVNTYV_GTMEKLLGRGQKH_GTMEKLLGRGRNT_GMLEKLTGNGQKHF_GTREKLLGRGQKTP_VTLVKLSEGVKEP_GTLGKLLGERAEPN_GTLGKLLASGQKHC_GTSEKLLGGGQKHL_GTLERYWGAAKNT_GTLEKRLAMAKNT_GTYSEAVGSRKIKR_GTLEKFARQRSETL_VTLGKHLRS_GTLEKLLGRGKRI_GTLEKLLGRGRRG_GTLEKLLGSGQKQF_GTLEKLLGNGQKQF_GTLEKLLGNGQKQP_GTLEKLLGNSAKAL_GTSEKLLGSAAKTS_VTLPRFGSGSNHN_GTLEKLLGRGQN_GTLEKLLGRGRR_GTLEKLLGSGRN_GTLEKLLGSGRRG_GTLEKLLGSGRRI_GTLEKLLGSGRRR_GTVEKLLGSGPKAS_GTLAKLIAQRAKAC_VTLGKHLRSG_GTLEKLLGPGQKHY_GTLEKLLGAAKNI_GTLEKLSATLKNT_GTLEKLFGSGRRG_GTLEKLLGRRQKHP_FLGTDTWFDGRTGGWV_VTLGKHLPSGEANV_VTLRNFGKALNLP_GTVVKIASLWAEAP_GTFEKLVGNGQKHA_GTLEKLIGNGQKQF_GTLEKLIGNGQKYF_VTLGKHLRSDEANA_RTLGKLSEGVKRHV_GTLEKSLGVSLKA_VSLGKHLRSGEANV_GTREKLLGTSAKAP_GTLEKLLGRVLKR_VTLAKHLRSGEAT_GTLEKLLAQGRNI_VTLGKLSEGREKPR_VTLGKLSEGRKVKR_VTLGKLSEGRKVTR_ATLEKLTVTARRM_GTLEKLLGKVRRT_PTLGKLREGVKRA_GTVEKLLRFRLG_GTVEKLLRFRARV_VTLGKRSEGVKAT_GILEKLIGNGQKHV_TTLGNLREGVKKH_TTLGKLSEGVKRR_GTLEKLLGNVRNT_VTLLKLWEGVSQL_ATLGKLREGVKSH_ATLGKLREGVRAT_ITLGKLSEGVKSTS_VTLGKHLRSGEAT_VTLGKHLRSGEGT_VTLGKHLRSGRTH_VTLGKHLRSGSRT_GTLEKLLRERAKTL_GLVRNYSARAKRT_GTLEKITRQWA_GTLAKLTGTGQKHV_VTIGKLSEGVKRHA_GLPWKLRPLATLS_GLPWKLRPLRNSV_VTLGKLREGVNVTR_GTLEKLIGMGKNI_TTLGKLSEAVKSKF_GTLEKLVWQRPETR_GTLGEIARVRAQTF_GTLEKLLGTVRRL_VTLENLTGNGQKDV_GTVEKLLAFRRH_GTLEKLVVTHRNM_VTLGKLWEGVTKYI_GTLGKLLANERRV_GTLENLSAMVINM_ETLEKLLGNGAKAL_GTLEKHHWQRAKT_GTLEKLLGSRSETF_GTLEKLSGYWAAN_VTLSQTPAVRSDA_GTLEKLIGKWSKTC_GTLEKWRGNGQKHF_GTLEKLTGTGKN_GTLEKLTGMRRRT_GALEKLTRNGQRT_GTMREIVGVRSETF_VTLVKLSEGVQS_GTLESWSGMVRRM_GTLEKLVGNAQRM_GTLEKLVGNGQRM_VTLGKLSEGRNVKR_VTLGKLSEGRKVK_GTLQKLLGSGQNT_GTLENAIFRR_VTLGKLREGSSHT_VTLGKLREGVNVN_GTSEKLLGTGPEAP_GTLEKSLGVSLEG_GTVEKTTGQRPETL_GTLEKLTGNGQKAC_GTVEKLTGNGTDHV_GTLENIVSER_GTLEKLLGKGQETQ_GALGKLLVVVKRT_GTLEKLVGKRAEAC_GTLEKLTWERF_TTLGNSPKASNLR_GTLEKLLWPGPT_VTLGRSPSAGKSR_GTSREATRLGAKAF_GTLAKLIAQRAQAC_RTLGKLGSASTPP_GTLEKLHR_VTLPRFGSRV_VTIGKLRRGGQAAR_VILVNYLSA_VTLGKHLVQASPT_VTLVKTSGGVKRHA_GTLEKLLVFS_RTLGKLWEG_GTLEKLVGNCSKTC_GTSEKLLGTGAEAP_GTNEKLLG_ADPGKICSATIRNI_GTLEKLVGQCSKTR_GNLEKCLALARRI_GTLGQAVSLGQTN_FLWGLIPGALQP_GTLWEVISSRA_GTLEKLTGNGPEVF_GHPGEALGSGEVQ_VTLGKLSEVLNE_GTLEKLTCYGA_GTMGRCSGALR_GTLEKLIGNGQETC_SCLVSSLQLFAG
ATLEKLIGNGHKHV_ATLEKLIGNGQKHG_ATLEKLIGNGQKHI_ATLEKLIGNGQKHT_ATLEKLIGNGQKHV_GTSEKLLGSGQKHL_GTLEKLVGNAQKHA_GTLEKLVGNAQKHV_GTLEKLVGNGHKHV_GTLEKLVGNGQKHA_GTLEKLVGNGQKHV_ATLEKLIGQRAKTH_GTSEKLLGTGQKHL_GTLEKLVGHAQKHV_GTLENLVGHAQKHV_GTLEKLIGNAQKHV_GTLEKLIGNGQKHF_GTLEKLIGNGQKHV_GTSEKLLGTVKI_VTLVKTSEGVKSHA_GTLAKLIGNAQKHV_GTLEKSTGNGQKHF_ATLEKLTGNGHKHV_ATLEKLTGNGQKHG_ATLEKLTGNGQKHT_ATLEKLTGNGQKHV_ATLEKLTGNGQKNV_ATLENLTGNGQKHV_ATLEKLTGKGQKHV_VTLEKLPGNGQKHV_VTLEKLTGNGQKHV_GTLEKLTGNAQKHF_GTLEKLTGNAQKHL_GTLEKLTGNAQKHV_GTLEKLTGNAQKNV_GTLEKLTGNGQKHF_GTLEKLTGNGQKHV_VTLEKLTGKGQKHV_GTVEKLTGNGQKHF_GTVEKLTGNGQKHL_GTVEKLTGNGQKTL_VTLEKLAGNGQKHV_GTTEKLLGNGQKHF_GTTEKLLGNGQKVL_GTLEKLAGNGQKHF_GTLEKLTRNGQKHV_GTNEKLLGNGQKHF_GTLEKLTGTGQKHV_GTSEKLLGRGQKHL_GTSEKLLGSGQKHF_GTSEKLLGSGQKH_GTREKLLGSGQKHL_GTREKLLGSGQNHL_RTLEKLLGNGQKHL_ATLEKLIGNGPKHV_GTSENLLGSGQKHL_GTLEKLLGSGEKRL_GTLEKLLGSGQKHF_GTLEKLLGSGQKHL_GTLEKLLGSGQKRL_GTLEKLLGNGQKHF_GTLEKLLGNGQKHI_GTLEKLLGNGQKHL_GTLEKLLGNGQKHS_GTLEKLLGNGQKHV_ATLEKLIGNGQKM_GTVEKLLGSGQKHL_GTVEKLLGSGQKHT_GTVEKLLGSGQRTI_GTVEKLLGNGQKPL_GTLEKLVGNAQKSR_GTLEKLVGNAQKTR_GTLEKLVGNGPKHV_GTLEKLVGNGQNAR_GTLEKLVGNGQNHA_GRLEKLLGSGQKHL_RTIEKLLGNGQKHF_STLEKLIGNGQKHV_GTIEKLLGSGQKHL_GTIEKLLGNGQKHF_GTIEKLLGNGQRTL_GTREKLLGTGQKHL_GTLEKLVGNAQKL_GTLEKLIGNGQKHR_VTLGKLSEGVKSHA_VTLGKLSEGVKSHV_VTLGKLSEGVKSQR_GTLEKLLANGQKHL_GTLEKLLGAGQKHF_GTLEKLLGAGQKHS_GTLEKLIGNAQKH_GTLEKVIGNAQKHV_GTSEKLRALVKNT_GTSEKLRALVKK_GTLEKLIGNVKNT_GTLKKLLGNGQKHL_VTLGKLWEGVSRTV_VTLVKLSEGVKAHV_VTLVKLSEGVKSHA_VTLVKLSEGVKSHV_VTLVKLSEGVKVSR_VILGKHLRSGEANV_VILGKLSEGVKRHA_VILGKLSEGVKSHA_VILGKLSEGVKSHV_LTLVKLREGVKSHA_VILGNLSEGVKSHV_VTLVKISEGVKSHA_GTLEKLVGIGHKHV_VTLVKLTEGVKSHV_GTLAKLIGNAQNM_VTLVTLSEGVKVSR_VILGTHLRSGEANV_GTLEKSTGNAQKHF_GTLEKLVGNGHKPC_GTLEKLVGNAQNM_GTLEKLGGNGHKHV_GTPEKLLGNGQKHL_GTLEKLRGNASKTL_GTLEKLTGNAHKHV_GTLEKLTGNAQKHS_GTLEKLTGNGHKHF_GTLEKLTGNGQKHR_GTLEKLTGNGQNHF_GTLEKLTGNGRKHF_GTLEKLTGNSQKHF_GTLENLTGNGQKHV_ETLEKLLGNGQKHF_GTLEKLTGKGQKHF_GTTEKLLGNGHKHF_GTTEKLLGNGQKTL_GTVENLTGNGQKHF_GTLEKLTGNAQKH_GTTEKLLGNGQKIL_GTTEKLLGNGQKH_GTTEKLLGNGQRT_GTVEKLTGRGQKTL_DTLEKLLGNGQKHF_ETLEKLLGTGQKHF_ATLEKLTVNGQKHG_VTLEKLTGKVLT_DTLEKLVGNGQKHV_GTMEKLLGSGQKHF_GTMEKLLGSGQKHI_GTLEKLMGSGQKHF_GTLEKLMGSGQKHL_GTLEKLAGLRPKL_GTSEKLLGSGQKHS_GTSEKLLGSGQKLS_GTTEKLLGTGRNI_GTLEKLTGRWPKTF_GTREKLLGSGQKH_GTREKLLGSGQKI_GSREKLLGSGQKHL_VTLGNSSEGVKSHV_GTSEKLFGSGQKHL_GTLEKLLGRAKRI_GTREKLLGTGQKH_GTLEKLLGSGAKTS_GTLEKLLGSGHKHL_GTLEKLLGSGLKTF_GTLEKLLGSGQKAF_GTLEKLLGNGHKAT_GTLEKLLGNGQKLS_GTLEKLLGNGQKTL_GTLEKLLGNSAKTL_GTVEKLLSSGQKHL_GTLEKLLGSGEKR_GTLEKLLGSGQKH_GTSEKLLGSARV_GTSEKLLGSAKRI_GTLEKLLGKGQKHF_GTLEKLLGKGQKHS_GTLEKLLGKGQKTQ_ANLEKLIGNGQKHV_ATLEKLIGTATRM_GTLDKLLGNGQKHF_GTVEKLLGSGQKH_GTVEKLLGSGQKL_GTLEKLLGNGQKH_GTLEKLLGNGQRI_GTLEKLLGNGQRT_GTLEKLVGNAQKQV_GTLEKLVGNGQKHG_GNLEKLLGSGQKHF_GTSEKLLGTGHKHL_GTLEKLLGNWPRP_GTVEKLVGNGQKHA_GTIEKLLGNSAKTL_GTLEKLVGTGKNM_GTLDKLVGNGHKHV_GTLEKLLGRGLKHF_GTLEKLLGRGQKHF_GTLEKLLGRGQKHL_GTLEKLLGRGQKRL_GTLEKLLGRGQNTS_GTLEKLLGRRSKAF_ATLGKLREGVKSHV_GTLEKLVGNGHKL_GTLEKLVGNGQKH_GTLEKLVGNGQRT_GNLEKLVGNGQKHV_GTVEKLLGRVKNI_GTLEKLIGNAQKAR_GTLEKLIGNASKTL_GTLEKLIGNGQKAR_GTLEKLIGNGQKTL_GTLEKLIGNGSKAF_GTLEKVLGRGQKHL_VTLGKLSEGVKRHA_VTLGKLSEGVKRTV_VTLGKLSEGVKSNG_VTLGKLSEGVKSNV_VTLGKLSEGVKSRV_VTLGKLSEGVKSSR_GTVEKLIGSGQKHL_GTLDKLIGNDQKHV_GTLEKLIGNGQKH_GTLETLLGSGQKHL_GTLETLLGNGQKHF_GTLEKFIGNGQKHV_GTLEKLIRNGQKHF_ATLEKLIGYGQKHI_GTLERLLGMAKRT_VTLRKPWEGVKSTF_ITLGKLSEGVKSTF_ATLWKLREGVKSHV_GTTEKLLGTVKI_GSPWKLRTLALA_GLPWKLRTLALA_GTVEKLLGSVKRN_GTVEKLLGSVKRT_GTLEKLIGMARNT_GVPWKLRTLALA_VTLVKPSEGVKAHV_FTLGKLWDGVKSTF_VTLRKLWEGVKPQS_VTLRKLWEGVKSTF_VTLRKLWEGVKSTI_VTLRKLWEGVKSTV_VALGKLWEGVKSAF_GTLKKLLGNGQRI_GTLKKLIGNGQKHV_GTLAMLTGNAQKHV_ATLGKLREGVKIHV_VILGRYPKVLKAT_GTLGKLLGSGQKHF_GTLGKLLGNGQKHF_VTLGKLWEGVKSAF_VTLGKLWEGVKSTF_TILGKLSEGVKRTF_GLPWKLRPLALL_VTLVKLSEGVSSHV_VTLRTLWEGVKSTF_GTSEKLLGFSSKTF_VILGKHLRSDEANV_VILGKHLRSGEATV_VILGKHLRSGEINV_VTLRKLWEGVKSP_VILGNHLRSGETNV_GTFGKLLGSGQKHF_GTLAKLIGNAQRTR_VILGKLSEGVKSNV_VILGKLSEGVKSTF_VILGKLSEGVNSHV_GTLGKLLGSGQRI_VTLVKLREGVKSHA_GTLGKLLGERAERI_GTLGKLLASGQKHF_VILGKHLRSGEAM_VILGKHLRSGEAT_VILGKHLRSGSRM_VILGKLSEGVKRT_VILGTHLRSGAANV_VILGKLWEGVKSTF_VILGKLSEGVIIPR_VIFGKLSEGVRAH_FLGMIPGSYGSLART_GTLVKLLGSGQKHF_VILGTHLRSGEAN_GTLGKLLAVESKTL_GTLGKLLGWVKRT_FLWGLIPGATSAGR_GTLGKLLAVGSKTL_ETLEKLLGNGQKLF_GTTEKLLGNGQKHC_GTLEKLTGNAQNM_GTVEKLTGNGQITL_GTVEKLTGNGQITF_GTLEKSTGNGQKHS_GTLEKLLGSSREAT_GTLEKLLGSGKND_GTLEKLLGSGQNN_GTVEKLLGSGQNI_GTVEKLLGSGQNT_GTVEKLLGSGQTT_VTLGKLSEGVKSDA_GTLEKLIGNGQNM_GTLEKLVGNVTEAR_ITLGKLSEGRQIDF_GTLEKLIGRWPETL_GTLESLLASGPRL_ATLEKLTGNGQKPR_ATSEKLLGRGKNI_ATFEKLTGNGQKHV_GTLEKLPGNGQKHL_VTLGNLSEGVKSTF_ITLGNLSEGVKSTF_ATLREAYRQRAEAR_GTLEKLRGNGQKHF_VTLEKLTGNGQNTR_GTLEKLTGNAQKQF_GTLEKLTGNGQKAF_GTLEKLTGNGQKAL_GTLEKLTGNGQKQV_GTLEKLTGNGQKTL_VTLRKLWEGVESTF_GTLEKLTGKHKR_GALEKLTRNGQKHV_GTLEKLTGTGKRL_GTLEKLTGTGQKH_GTTEKLLGNGQKPF_GTTEKLLGNGQKYF_VTLEKLTGNGQKH_GTLEKLTGNGQKH_ATLGKLREGVKIAC_GTSEKLLGRGKNI_GTSEKLLGRGQKH_GTFEKLTGNGQKHF_GTLEKLSATGRRT_GTNEKLLGNGQKPF_VTLEKLTGKVRNM_VTLGNLWEGVKSTF_GTLEKLTGTGPKHV_VTLRKLWEGVEST_GTLEKLTGNLKRM_VSLGNLWEGVKSTF_GTLAKLIGNAQKLC_GTLEKLTATGRNI_GTLEKLTGQWPKAL_GTSEKLLGSGQKTS_GTMEKLVGSGQKHF_GTLEKLLGKRPEA_FLGTDTWFDGRTAGGS_AKLEKLIGNGQKHV_VTLEKLTAMGKRM_VILGNLWEGVKSTF_ATLEKLIGNGLKTR_GMLEKLLGSGQKHL_GMLEKLLGNGQKHF_GTLEKLLGRGKAH_GTLEKLLGRGKRT_GTLEKLLGRGMRI_GTLEKLLGRGPKH_GTLEKLLGRGQKH_GTLEKLLGRGQNI_GTLEKLLGRGQNT_GTLEKLLGRGQRI_GTLEKLLGRGRRT_GTLEKLRATLKNT_GTLEKLLGSGSKRT_GTLEKLLGSGSKTT_GTLEKLLGNGHKAP_GTLEKLLGNGPKHF_GTLEKLLGNGPKTL_GTLEKLLGNGQKPL_GTLEKLLGNGQKQL_GTLEKLLGNGQRHF_GTLEKLLGNGSKAL_GTVEKLLSRGKNI_ATLEKLIGNGKNM_ATLEKLIGNGQKQ_ATLDKLIGNGQKHI_GTVEKLLGSGQRTS_GTLEKLLGNWPKTL_RRLEKLLGSGQKHL_GTLEKVLGRGQKH_GTLEKLLGNGKNI_GTLEKLLGNGKRI_GTLEKLLGNGKRT_GTLEKLLGNGPKT_GTLEKLLGNGQKP_GTLEKLLGNGQKT_GTLEKLLGNGRKT_GTLEKLVGNAQMHV_GTLEKLLGPGQKHF_GTLEKLAGLRPKTP_RTLAKLTGNAQKHV_GTIEKLLGNGQMHF_GTLEKLLGRGEKRL_GTLEKLLGRGPKHL_GTLEKLLGRGPKTF_GTLEKLLGRGQKHY_GTLEKLLGRRQKHL_GTLAKLTGNAQKHV_GTMEKLLGRVAI_GTIEKLLGTGKNT_VTLRQALGSGKIS_GTLEKLIGNDQKHV_GTLEKLIGNGAKAF_GTLEKLVRNGQKHV_VTLGKHLRSGEANV_GTLEKLIDNAQKHV_GTSKKLLGSGQKHL_VTLGKLSEGAKSHV_VTLGKLSEGVKKSR_VTLGNLSEGVKRHV_VTLGNLSEGVKRTF_TTLGKLREGVKKHI_GAMEKLLWSRAKA_GTLEKLIGNGKNM_GTLEKLIGNGKRI_ATLGKLREGVKSQ_GTLEKLVGERPQTR_ITLGKLSEGVKRTF_ITLGKLSEGVKSRV_TTLGKLSEGVKSSF_GTLEKLVGTAIRT_GTLEKLLATGKRT_VTLGKLREGVKSHV_GTLEKLLARRAEAF_GTLEKLLARSRRGI_GTLEKLLGLGRNT_GTMEKLLWSRAKA_GTLEKLIGQWAKAR_VTLGKLSEGVKRH_VTLGKLSEGVKRM_VTLGKLSEGVKRT_VTLGKLSEGVKSH_VTLGKLSEGVRRH_GSLEKLLARSRRGI_ATLWKLREGVKRHV_VTLGKLSEGVKYHL_GTLEKIPATVKNT_VMLGKHLRSGETNV_GTLEKLLGSVGKAF_GTLEKLLGSVSKAP_VTLRKLREGVKSTF_VTLGKLSEGVTIPR_GTVEKLLRFRAKRL_GTLEKLIATGKRM_GTLEKLTGNIR_VTLGKLREGVKSTF_GTLEKLLGTWAKTF_ITLGKLREGVKSTI_TTLGKLSEAVKSTF_GTLEKLLSLRGKTT_GTSEKLLGVRPKTS_ITLGKLREGLSLR_VTLRKLWEGVKHNL_VTLRKLWEGVKKHR_VTLRKLWEGVKLNM_VTLRKLWEGVKRNL_VTLRKLWEGVKRTF_VTLRKLWEGVKSND_VTLRKLWEGVKSRL_VTLRKLWEGVKSTL_GTLKKLLGNGQRT_ITLRKLWEGVKSRL_GTLEKLTGDAQNI_GTVEKLLAFRQTH_GTLQKLIENGQKHV_GLPWTLRPLATLR_GLPWTLRPLATLS_VTLRKLWEGVSP_GTLGKLLGSGHKHF_GTLGKLLGSGHKQL_GTLGKLLGSGQNAR_VTLGKLWEGVKRNV_VTLGKLWEGVKRPF_VTLGKLWEGVKRRF_VTLGKLWEGVKRTF_VTLGKLWEGVKRTV_VTLGKLWEGVKSTY_GFPWKLRPLALL_GTSRKLLGHVKQN_GTLEKLLSLSGKTT_VTLVKLSEGAKSHA_VTLVKLSEGAKSHG_VTLVKLSEGVKRHG_FTLGKLWEGVKSHL_FTLGKLWEGVKSTF_GALGKLLGRGQKHF_GTLGKFMGSRQAS_VTLRKLWEGVKLNI_RTLGKLWEGVKSTF_RTLGKLWEGVNSHL_RTLGKLWEGVNSTF_VTLGNLWEGVKRTF_GTLEKLLGMYVK_VTLRKLWEGVNINI_VTLRKLWEGVKYLR_VTLVKTREGVKSHA_GTLGKLWEGSKIHH_GTLGKLWEGVKSAF_GTLGKLWEGVKSNV_GTLGKLWEGVKSTF_GTLGKLWEGVKSTI_GTLGKLLGRVKTI_GTLGKLLGERPRE_VTLRKLWEGVKPL_VTLRKLWEGVKPP_VTLRKLWEGVKRP_VTLRKLWEGVKVH_VTLRKLWEGVKVP_VTLRKLWEGVRVH_AFWGRLWGGVKSVV_VILGNHLRSGKTNV_VILGKLSEGIKRHV_GTLGKLLGSEASR_GTLGKLLGSGQKH_GTLGKLLGRGHKHF_GTLGKLLGRGQKHF_VTLGKLWEAVKST_VTLVKLREGVKSHV_VTLGKLFRGGETTR_VTLGKLWEGVRVP_GILGKLLGSGHKHF_VILGKHLRRGSLT_IILGKLSEGVKSTF_VTLVKLSEGVKSH_VTLVKLSEGVKST_GTLVKLSEGVKST_VIFGKLSEGVKRTF_VILGKLREGVKSHV_VTLGKLWEAVKSTF_GTLEKYWVLARNI_GTLGKLLARAKRI_VILGKLTEGVKSTF_VILGKLSEGVKST_VILGKLSEGVKTH_VILGKLSEGVSHT_VILGKHLTTWRGKR_VILGKLWEGVKATF_VILGKLWEGVKRTF_GLPWTFAALRNTK_VILGNLWEGVKRTF_FTGAVAGLLSKIF_VILGNLWEGVKRT_VILGKLREGSSHT_FLWGLIPGATSAVTRLIK_GTLGKLWEGVKSIF_VILGKLWEGVKSP_VILGKLWEGVKSS_GTLGKLWEGVKSII_VILGTLWEGVKRTF_VILGTLWEGVKRTS_GTLVKLLGRGQNT_VTLRILWEGVKRTF_GTLVKLLGRGQKHL_VTLVKLLEGVRASR_FIGAVAGLLRKTF_FIGAVAGLLSKIF_GTLEKLLGEWSASF_VILVKLREGVKSHV_GTLGKLLGWVNAY_FTGAVAGLLLKIF_GTLEKVLGPWPEAP_VTLGKLWEGVIVRI_VTLEKLTGNGQKDV_GHWGRIYALVSLT_VTLEKLTGNGQNM_GTLEKLTGNAQNI_GTTEKLLGNGQNI_GTTEKLLGNGQNT_VSLEKLTGNGQNM_GTLEKLTRQWAET_GTLEKSTGKGRNT_GTLEKAARQWSETL_GTSEKLLGSGQNI_GTSEKLLGSGQNT_ETLEKLSGTGRRT_GTLEKLWGEARI_GTLEKSTGNGQKH_GTDEKLTGNGQKHL_GTLEKLLGAGKND_GTLEKLLGSEPKAT_GTLEKLLGSGEKPT_GTLEKLLGSGQKCL_GTLEKLLGSRPEAF_GTLEKLLGNGQKHC_ATLEKLIGNGINM_GTLEKLLGSGQNI_GTLEKLLGSGQNT_GTLEKLLGNCRKP_GTLEKLVGNAQKAC_GTLEKLVGNGQKAC_GTLEKLVGNGQKTC_GTLEKLVGNSAEAR_GTRKKLLGRGQKHL_VILEKLSEGVTIPR_CTLEKVLGRGQKHL_GTLEKSTGNGSKTF_VTLGKLSEGVKSAC_VTLGKLSEGVKSHC_VTLGKLSEGVKSPC_GTVEKLTGNGQ_GTLEKLLATGNA_AKLEKLTGNGQKHT_GTLEKHHWQRAKTF_GTLEKLIGRWTGDV_FLWGLIPGAISAVTRLN_GTLEMSTGNGQKHF_ATLEKLTGTGTRT_GTLEKYNRQWPKTR_GTLEKLISEWAKAF_GTLEKLSGTGRRT_VTLRNLWEAGFS_GTLEKLSGTAKRI_VTLRKLWDGVETS_GTLEKLHGTGKNT_GTVEKIIGQRPETL_ATLEKLTGMGKNM_GTLEKLTVQWAEAR_STLEKLTGNAQKHF_GTLEKLRGNARKTL_GTLEKLFSVGEAR_GTLEKLTGNAKKHF_GTLEKLTGNAPKHF_GTLEKLTGNAQKTR_GTLEKLTGNDQKHF_GTLEKLTGNGQKAR_GTLEKLTGNGQKTR_VSLEKLTGNGQKHV_GTLEKLTGNAPKTF_ATLGKMREGVKIAC_SLFSLIPSAIRGLIRAF_GTLEKLTGTGKNM_GTLEKLTGTGQKP_GTLEKLTGTGRNM_GTLEKLTGTGRNT_GTLEKLRRNGQKHV_GTLEKLTGMHQKR_GTREKLLGRREN_GTLEKLTGNAKRT_GTLEKLTGNAQKP_GTLEKLTGNAQKQ_GTLEKLTGNARRT_GTLEKLTGNGKNM_GTLEKLTGNGLKH_GTLEKLTGNGRRT_VTLRNLWEGVSP_GTLEKLTSQRSKAR_VTLRKPWEGAEVYI_VTLGNLWEGLKSTY_VTLVKLSEGVKRAC_VTLVKLSEGVKSAC_VTLVKLSEGVKSHC_VTLGNLWEGVKSTY_GTLEKLLGMYVT_GTSEKLVGNGQKHA_GTLGKLWEGGQTIL_GTLEKLTGTGPKRV_GTLEKLTGQWPKAR_VTLEKLTGNVRRM_VILGKLSEGVTYST_GTLEKLVGNAQ_GTLGNLWEGVKSTF_ETLEKLLGERRKTL_GTLEKSLGVSPKA_GTSEKLLGRGHKTP_GTSEKLLGRGSKAP_VTLGETLGSRQSGR_GTLEKLHRFRAEAS_VTLGKLWEGVNTYV_GTMEKLLGRGQKH_GTMEKLLGRGRNT_GMLEKLTGNGQKHF_GTREKLLGRGQKTP_VTLVKLSEGVKEP_GTLGKLLGERAEPN_GTLGKLLASGQKHC_GTSEKLLGGGQKHL_GTLERYWGAAKNT_GTLEKRLAMAKNT_GTYSEAVGSRKIKR_GTLEKFARQRSETL_VTLGKHLRS_GTLEKLLGRGKRI_GTLEKLLGRGRRG_GTLEKLLGSGQKQF_GTLEKLLGNGQKQF_GTLEKLLGNGQKQP_GTLEKLLGNSAKAL_VILGNLWEGVKST_ATLEKLIGNGHKT_ATLEKLIGNGQKT_GTLEKLLGRGQK_GTLEKLLGSGLKT_GTLEKLIGNGKRT_VTLGKLREGMKRHA_GLLRRWWGTPKNM_AFWGRLWGGLNP_GTLEKLVGMVRRM_GTSEKLLGSSSEAP_GTLEKLVVMAKNM_GTLVKLLARSRRGI_GTLEKLTGDGQKAF_GTLEKSTGNGQK_GTLEKSTGNGQKA_GTLEKSTGNGSKT_GTLEKLLRAGSEY_GTLEKLIGNRSEAL_VTLGNLSEGVKSN_GTLEKSTGNAPKAL_ATLEKLTGNAPQAR_GTLEKLTGMRKRM_GSLEKLTGNARRT_GTLERSSVMGRRT_GTLEKLHRFALKP_GTLEKLLGRGKAA_GTVEKLLGSSSTHF_ATLEKLIENGHKHV_VTLGKHLPHGAAR_GTLRKAPRAISSGH_VTLGKLREGVKRI_VTLEKLTGNGSET_ATLEKLTGNGQKQC_VDISDSFAVGGRKC_GTLEKLTGNAQKTC_GTLEKLLGEW_GTLEKFGRQRAKAC_GTLEKLTGTGPETR_GTLEKRLAMANEY_GTLEKTSSQGSKT_GTLEKLTVQRAEAL_ETLEKRWVQARRI_GTSEKLYGERAKAP_ATLEKLIGNGQ_GTLESLRDRAQRH_VTLRKLLGSCEAP_GTLEKTHR_ATSGKVDWERAKAR_GTLEKLQVMGKNM_GPPRRFLGPGRNI_GTLGKTLGLGP_VTLRKLWDGG_GTVEKLLVRGKR_APSKNYLATVKR_VTLGTFQKASNGL_GTREKLAWFSSKAS_VTLVRFGSV_VTLRKLWEVSTLI_GTSREVAGLSPETP_GTLEMSTGMAKNT_ATLEKVNW_GTLEKLTGIFPEAL_GLLKNCLVMGKRI_GTVRRCSVLVKNT_VTLRKAMGSCKST_GTLRKVNRERAKTC_AFWGRLWGGRQISC_VTLGKLREVCNNST_GTLEKFGRERPEAC_ATLEKLTGNGQETC
ATLEKLIGNGHKHV_ATLEKLIGNGQKHG_ATLEKLIGNGQKHI_ATLEKLIGNGQKHT_ATLEKLIGNGQKHV_GTSEKLLGSGQKHL_ATLEKLIGNGQNHT_ATLEKLIGDGQKHG_ATLEKVIGNGHKHV_GTLEKLVGNAQKHA_GTLEKLVGNAQKHV_GTLEKLVGNGHKHV_GTLEKLVGNGQKHA_GTLEKLVGNGQKHV_ATLEKLIGQRAKTH_GTSEKLLGTGQKHL_GTLEKLVGHAQKHV_GTLENLVGHAQKHV_GTLEKLIGNAQKHV_GTLEKLIGNGQKHF_GTLEKLIGNGQKHV_ATLEKLIGMARNT_GTLEKLVGTGHKHV_GTSEKLLGTVKI_VTLVKTSEGVKSHA_GTLAKLIGNAQKHV_GTLEKSTGNGQKHF_ATLEKLTGNGHKHV_ATLEKLTGNGQKHG_ATLEKLTGNGQKHT_ATLEKLTGNGQKHV_ATLEKLTGNGQKLH_ATLEKLTGNGQKNV_ATLENLTGNGQKHV_ATLEKLTGKGHKHV_ATLEKLTGKGQKHV_VTLEKLPGNGQKHV_VTLEKLTGNGQKHV_GTLEKLTGNAQKHF_GTLEKLTGNAQKHL_GTLEKLTGNAQKHV_GTLEKLTGNAQKNV_GTLEKLTGNGQKHF_GTLEKLTGNGQKHV_ATLEKLTANGQKHG_VTLEKLTGKGQKHV_GTVEKLTGNGQKHF_GTVEKLTGNGQKHL_GTVEKLTGNGQKTL_VTLEKLAGNGQKHV_GTTEKLLGNGQKHF_GTTEKLLGNGQKVL_GTLEKLAGNGQKHF_GTLEKLTRNGQKHV_GTNEKLLGNGQKHF_GTLEKLTGTGQKHV_GTSEKLLGRGQKHL_GTSEKLLGSGQKHF_GTSEKLLGSGQKH_GTREKLLGSGQKHL_GTREKLLGSGQNHL_RTLEKLLGNGQKHL_ATLEKLIGNGPKHV_ATLEKLIGNGQKHY_ATLEKLIGNGQKQV_GTSENLLGSGQKHL_GTLEKLLGSGEKRL_GTLEKLLGSGQKHF_GTLEKLLGSGQKHL_GTLEKLLGSGQKRL_GTLEKLLGNGQKHF_GTLEKLLGNGQKHI_GTLEKLLGNGQKHL_GTLEKLLGNGQKHS_GTLEKLLGNGQKHV_ATLEKLIGNGQKM_ATLEKLIGNGQRT_GTVEKLLGSGQKHL_GTVEKLLGSGQKHT_GTVEKLLGSGQRTI_GTVEKLLGNGQKPL_GTLEKLVGNAQKSR_GTLEKLVGNAQKTR_GTLEKLVGNARKHV_GTLEKLVGNGPKHV_GTLEKLVGNGQNAR_GTLEKLVGNGQNHA_GRLEKLLGSGQKHL_RTIEKLLGNGQKHF_STLEKLIGNGQKHV_GTIEKLLGSGQKHL_GTIEKLLGNGQKHF_GTIEKLLGNGQRTL_GTREKLLGTGQKHL_GTLEKLVGNAQKL_GTLEKLIGNGQKHR_VTLGKLSEGVKSHA_VTLGKLSEGVKSHV_VTLGKLSEGVKSQR_GTLEKLLANGQKHL_GTLEKLLGAGQKHF_GTLEKLLGAGQKHS_GTLEKLIGNAQKH_GTLEKVIGNAQKHV_GTSEKLRALVKNT_GTSEKLRALVKK_GTLEKLIGNVKNT_GTLKKLLGNGQKHL_VTLGKLWEGVSRTV_VTLVKLSEGVKAHV_VTLVKLSEGVKSHA_VTLVKLSEGVKSHV_VTLVKLSEGVKVSR_VILGKHLRSGEANV_VILGKLSEGVKRHA_VILGKLSEGVKSHA_VILGKLSEGVKSHV_LTLVKLREGVKSHA_VILGNLSEGVKSHV_VTLVKISEGVKSHA_GTLEKLVGIGHKHV_VTLVKLTEGVKSHV_GTLAKLIGNAQNM_VTLVTLSEGVKVSR_VILGTHLRSGEANV_GTLEKSTGNAQKHF_ATLEKLIGNGQNM_GTLEKLVGNGHKPC_GTLEKLVGNAQNM_ATLEKLMATAINT_ATLENLTGNGQKHT_GTLEKLGGNGHKHV_ATLEKLTGQGAKTH_GTPEKLLGNGQKHL_GTLEKLRGNASKTL_ATLEKLHWQRSQTR_GTLEKLTGNAHKHV_GTLEKLTGNAQKHS_GTLEKLTGNGHKHF_GTLEKLTGNGQKHR_GTLEKLTGNGQNHF_GTLEKLTGNGRKHF_GTLEKLTGNSQKHF_GTLENLTGNGQKHV_ETLEKLLGNGQKHF_GTLEKLTGKGQKHF_GTTEKLLGNGHKHF_GTTEKLLGNGQKTL_GTVENLTGNGQKHF_GTLEKLTGNAQKH_GTTEKLLGNGQKIL_GTTEKLLGNGQKH_GTTEKLLGNGQRT_GTVEKLTGRGQKTL_ATMEKLVGSGQKHF_DTLEKLLGNGQKHF_ETLEKLLGTGQKHF_ATLEKLTVNGQKHG_VTLEKLTGKVLT_DTLEKLVGNGQKHV_GTMEKLLGSGQKHF_GTMEKLLGSGQKHI_GTLEKLMGSGQKHF_GTLEKLMGSGQKHL_GTLEKLAGLRPKL_GTSEKLLGSGQKHS_GTSEKLLGSGQKLS_GTTEKLLGTGRNI_ATLEKLIGQRARR_GTLEKLTGRWPKTF_GTREKLLGSGQKH_GTREKLLGSGQKI_GSREKLLGSGQKHL_VTLGNSSEGVKSHV_ATLEKLIGNGHKHE_ATLEKLIGNGQKAR_GTSEKLFGSGQKHL_GTLEKLLGRAKRI_GTREKLLGTGQKH_GTLEKLLGSGAKTS_GTLEKLLGSGHKHL_GTLEKLLGSGLKTF_GTLEKLLGSGQKAF_GTLEKLLGNGHKAT_GTLEKLLGNGQKLS_GTLEKLLGNGQKTL_GTLEKLLGNGSKAS_GTLEKLLGNSAKTL_ATLEKLIGKGQKHG_GTVEKLLSSGQKHL_GTLEKLLGSGEKR_GTLEKLLGSGQKH_GTSEKLLGSARV_GTSEKLLGSAKRI_GTLEKLLGKGQKHF_GTLEKLLGKGQKHS_GTLEKLLGKGQKTQ_ANLEKLIGNGQKHV_ATLEKLIGTATRM_GTLDKLLGNGQKHF_GTVEKLLGSGQKH_GTVEKLLGSGQKL_GTLEKLLGNGQKH_GTLEKLLGNGQRI_GTLEKLLGNGQRT_GTLEKLVGNAQKQV_GTLEKLVGNGHKAR_GTLEKLVGNGHKHR_GTLEKLVGNGQKHG_GNLEKLLGSGQKHF_GTSEKLLGTGHKHL_GTLEKLLGNWPRP_GTVEKLVGNGQKHA_GTIEKLLGNSAKTL_GTLEKLVGTGKNM_GTLDKLVGNGHKHV_GTLEKLLGRGLKHF_GTLEKLLGRGQKAF_GTLEKLLGRGQKHF_GTLEKLLGRGQKHL_GTLEKLLGRGQKRL_GTLEKLLGRGQNTS_GTLEKLLGRRSKAF_ATLGKLREGVKSHL_ATLGKLREGVKSHV_GTLEKLVGNGHKH_GTLEKLVGNGHKL_GTLEKLVGNGQKH_GTLEKLVGNGQRT_GNLEKLVGNGQKHV_GTVEKLLGRVKNI_GTLEKLIGNAQKAR_GTLEKLIGNASKTL_GTLEKLIGNGQKAR_GTLEKLIGNGQKTL_GTLEKLIGNGSKAF_GTLEKVLGRGQKHL_VTLGKLSEGVKRHA_VTLGKLSEGVKRTV_VTLGKLSEGVKSNG_VTLGKLSEGVKSNV_VTLGKLSEGVKSRV_VTLGKLSEGVKSSR_GTVEKLIGSGQKHL_GTLDKLIGNDQKHV_GTLEKLIGNGQKH_GTLETLLGSGQKHL_GTLETLLGNGQKHF_GTLEKFIGNGQKHV_GTLEKLIRNGQKHF_ATLEKLIGYGQKHI_GTLERLLGMAKRT_VTLRKPWEGVKSTF_ITLGKLSEGVKSTF_ATLWKLREGVKSHV_GTTEKLLGTVKI_GSPWKLRTLALA_GLPWKLRTLALA_GTVEKLLGSVKRN_GTVEKLLGSVKRT_GTLEKLIGMARNT_GVPWKLRTLALA_VTLVKPSEGVKAHV_FTLGKLWDGVKSTF_VTLRKLWEGVKPQS_VTLRKLWEGVKSTF_VTLRKLWEGVKSTI_VTLRKLWEGVKSTV_VALGKLWEGVKSAF_GTLKKLLGNGQRI_GTLKKLIGNGQKHV_GTLAMLTGNAQKHV_ATLGKLREGVKIHV_VILGRYPKVLKAT_GTLGKLLGSGQKHF_GTLGKLLGNGQKHF_VTLGKLWEGVKSAF_VTLGKLWEGVKSTF_TILGKLSEGVKRTF_GLPWKLRPLALL_VTLVKLSEGVSSHV_VTLRTLWEGVKSTF_GTSEKLLGFSSKTF_VILGKHLRSDEANV_VILGKHLRSGEATV_VILGKHLRSGEINV_VTLRKLWEGVKLT_VTLRKLWEGVKSP_VILGNHLRSGETNV_GTFGKLLGSGQKHF_GTLAKLIGNAQRTR_VILGKLSEGVKSNV_VILGKLSEGVKSTF_VILGKLSEGVNSHV_GTLGKLLGSGQRI_VTLVKLREGVKSHA_GTLGKLLGERAERI_GTLGKLLASGQKHF_VILGKHLRSGEAM_VILGKHLRSGEAT_VILGKHLRSGSRM_VILGKLSEGVKRT_VILGTHLRSGAANV_VILGKLWEGVKSTF_VILGKLSEGVIIPR_VIFGKLSEGVRAH_FLGMIPGSYGSLART_GTLVKLLGSGQKHF_VILGTHLRSGEAN_GTLGKLLAVESKTL_GTLGKLLGWVKRT_FLWGLIPGATSAGR_GTLGKLLAVGSKTL_ETLEKLLGNGQKLF_GTTEKLLGNGQKHC_GTLEKLTGNAQNM_GTVEKLTGNGQITL_GTVEKLTGNGQITF_GTLEKSTGNGQKHS_GTLEKLLGSSREAT_GTLEKLLGSGKND_GTLEKLLGSGQNN_GTVEKLLGSGQNI_GTVEKLLGSGQNT_GTVEKLLGSGQTT_ATLEKLSVTAINM_GTLEKLVGNGLNM_GTLEKLVGNGQNM_VTLGKLSEGVKSDA_GTLEKLIGNGQNM_GTLEKLVGNVTEAR_ITLGKLSEGRQIDF_GTLEKLIGRWPETL_GTLESLLASGPRL_ATLEKLTGNGQKPR_ATLEKLTGNGQRT_ATLEKLTGNGTRM_ATSEKLLGRGKNI_ATFEKLTGNGQKHV_GTLEKLPGNGQKHL_VTLGNLSEGVKSTF_ITLGNLSEGVKSTF_ATLREAYRQRAEAR_GTLEKLRGNGQKHF_VTLEKLTGNGQNTR_GTLEKLTGNAQKQF_GTLEKLTGNGQKAF_GTLEKLTGNGQKAL_GTLEKLTGNGQKQV_GTLEKLTGNGQKTL_VTLRKLWEGVESTF_GTLEKLTGKHKR_GALEKLTRNGQKHV_GTLEKLTGTGKRL_GTLEKLTGTGQKH_GTTEKLLGNGQKPF_GTTEKLLGNGQKPI_GTTEKLLGNGQKYF_VTLEKLTGNGQKH_GTLEKLTGNGQKH_ATLGKLREGVKIAC_GTSEKLLGRGKNI_GTSEKLLGRGQKH_GTFEKLTGNGQKHF_GTLEKLSATGRRT_VTLEKLTGQRSEHT_GTNEKLLGNGQKPF_VTLEKLTGKVRNM_VTLGNLWEGVKSTF_GTLEKLTGTGPKHV_VTLRKLWEGVEST_GTLEKLTGNLKRM_VSLGNLWEGVKSTF_GTLAKLIGNAQKLC_GTLEKLTATGRNI_GTMEKLLGSGQRI_GTLEKLTGQWPKAL_GTSEKLLGSGQKTS_GTMEKLVGSGQKHF_GTLEKLLGKRPEA_FLGTDTWFDGRTAGGS_AKLEKLIGNGQKHV_VTLEKLTAMGKRM_VILGNLWEGVKSTF_ATLEKLIGNGLKTR_ATLEKLIGNGPQAR_ATLEKLIGNGQKQY_GMLEKLLGSGQKHL_GMLEKLLGNGQKHF_GTLEKLLGRGKAH_GTLEKLLGRGKRT_GTLEKLLGRGMRI_GTLEKLLGRGPKH_GTLEKLLGRGQKH_GTLEKLLGRGQNI_GTLEKLLGRGQNT_GTLEKLLGRGQRI_GTLEKLLGRGRRT_GTLEKLRATLKNT_GTLEKLLGSGSKRT_GTLEKLLGSGSKTT_GTLEKLLGNGHKAP_GTLEKLLGNGPKHF_GTLEKLLGNGPKTL_GTLEKLLGNGQKPL_GTLEKLLGNGQKQL_GTLEKLLGNGQRHF_GTLEKLLGNGSKAL_GTVEKLLSRGKNI_ATLEKLIGNGKNM_ATLEKLIGNGQKQ_ATLDKLIGNGQKHI_GTVEKLLGSGQRTS_GTLEKLLGNWPKTL_RRLEKLLGSGQKHL_GTLEKVLGRGQKH_GTLEKLLGNGKNI_GTLEKLLGNGKRI_GTLEKLLGNGKRT_GTLEKLLGNGPKT_GTLEKLLGNGQKP_GTLEKLLGNGQKT_GTLEKLLGNGRKT_GTLEKLVGNAQMHV_GTLEKLVGNEQKHA_GTLEKLLGPGQKHF_GTLEKLAGLRPKTP_RTLAKLTGNAQKHV_GTIEKLLGNGQMHF_GTLEKLLGRGEKRL_GTLEKLLGRGPKHL_GTLEKLLGRGPKTF_GTLEKLLGRGQKHY_GTLEKLLGRRQKHL_GTLAKLTGNAQKHV_GTMEKLLGRVAI_GTLEKLLGPGQKH_GTIEKLLGTGKNT_VTLRQALGSGKIS_GTLEKLIGNDQKHV_GTLEKLIGNGAKAF_GTLEKLVRNGQKHV_VTLGKHLRSGEANV_GTLEKLIDNAQKHV_GTSKKLLGSGQKHL_VTLGKLSEGAKSHV_VTLGKLSEGVKKSR_VTLGNLSEGVKRHV_VTLGNLSEGVKRTF_TTLGKLREGVKKHI_GAMEKLLWSRAKA_GTLEKLIGNGKNM_GTLEKLIGNGKRI_GTLEKLTGKQR_GTIEKLLGPGKNT_ATLGKLREGVKSQ_GTLEKLVGERPQTR_ITLGKLSEGVKRTF_ITLGKLSEGVKSRV_TTLGKLSEGVKSSF_GTLEKLVGTAIRT_GTLEKLLATGKRT_VTLGKLREGVKSHV_GTLEKLLARRAEAF_GTLEKLLARSRRGI_GTLEKLLGLGRNT_GTMEKLLWSRAKA_GTLEKLIGQWAKAR_VTLGKLSEGVKRH_VTLGKLSEGVKRM_VTLGKLSEGVKRT_VTLGKLSEGVKSH_VTLGKLSEGVRRH_GSLEKLLARSRRGI_ATLWKLREGVKRHV_VTLGKLSEGVKYHL_GTLEKIPATVKNT_VMLGKHLRSGETNV_GTLEKLLGSVGKAF_GTLEKLLGSVSKAP_VTLRKLREGVKSTF_VTLGKLSEGVTIPR_GTVEKLLRFRAKRL_GTLEKLIATGKRM_GTLEKLTGNIR_VTLGKLREGVKSTF_GTLEKLLGTWAKTF_ITLGKLREGVKSTI_TTLGKLSEAVKSTF_GTLEKLLSLRGKTT_GTSEKLLGVRPKTS_ITLGKLREGLSLR_VTLRKLWEGVKHNL_VTLRKLWEGVKKHR_VTLRKLWEGVKLNM_VTLRKLWEGVKRNL_VTLRKLWEGVKRTF_VTLRKLWEGVKSND_VTLRKLWEGVKSRL_VTLRKLWEGVKSTL_GTLKKLLGNGQRT_ITLRKLWEGVKSRL_GTLEKLTGDAQNI_GTVEKLLAFRQTH_GTLQKLIENGQKHV_GLPWTLRPLATLR_GLPWTLRPLATLS_VTLRKLWEGVSP_GTLGKLLGSGHKHF_GTLGKLLGSGHKQL_GTLGKLLGSGQNAR_VTLGKLWEGVKRNV_VTLGKLWEGVKRPF_VTLGKLWEGVKRRF_VTLGKLWEGVKRTF_VTLGKLWEGVKRTV_VTLGKLWEGVKSTY_GFPWKLRPLALL_GTSRKLLGHVKQN_GTLEKLLSLSGKTT_VTLVKLSEGAKSHA_VTLVKLSEGAKSHG_VTLVKLSEGVKRHG_FTLGKLWEGVKSHL_FTLGKLWEGVKSTF_GALGKLLGRGQKHF_GTLGKFMGSRQAS_VTLRKLWEGVKLNI_RTLGKLWEGVKSTF_RTLGKLWEGVNSHL_RTLGKLWEGVNSTF_VTLGNLWEGVKRTF_GTLEKLLGMYVK_VTLRKLWEGVNINI_VTLRKLWEGVKYLR_VTLVKTREGVKSHA_GTLGKLWEGSKIHH_GTLGKLWEGVKSAF_GTLGKLWEGVKSNV_GTLGKLWEGVKSTF_GTLGKLWEGVKSTI_GTLGKLLGRVKTI_GTLGKLLGERPRE_VTLRKLWEGVKPL_VTLRKLWEGVKPP_VTLRKLWEGVKRP_VTLRKLWEGVKVH_VTLRKLWEGVKVP_VTLRKLWEGVRVH_AFWGRLWGGVKSVV_VILGNHLRSGKTNV_VILGKLSEGIKRHV_GTLGKLLGSEASR_GTLGKLLGSGQKH_GTLGKLLGRGHKHF_GTLGKLLGRGQKHF_VTLGKLWEAVKST_VTLVKLREGVKSHV_VTLGKLFRGGETTR_VTLGKLWEGVRVP_GILGKLLGSGHKHF_VILGKHLRRGSLT_IILGKLSEGVKSTF_VTLVKLSEGVKSH_VTLVKLSEGVKST_GTLVKLSEGVKST_VIFGKLSEGVKRTF_VILGKLREGVKSHV_VTLGKLWEAVKSTF_GTLEKYWVLARNI_GTLGKLLARAKRI_VILGKLTEGVKSTF_VILGKLSEGVKST_VILGKLSEGVKTH_VILGKLSEGVSHT_VILGKHLTTWRGKR_GTLEKLLVAGQKHF_VILGKLWEGVKATF_VILGKLWEGVKRTF_GLPWTFAALRNTK_VILGNLWEGVKRTF_FTGAVAGLLSKIF_VILGNLWEGVKRT_VILGKLREGRSHD_VILGKLREGSSHT_ATLENSLGTGRNM_FLWGLIPGATSAVTRLIK_GTLWKLLGERAERI_GTLGKLWEGVKSIF_VILGKLWEGVKSP_VILGKLWEGVKSS_GTLGKLWEGVKSII_VILGTLWEGVKRTF_VILGTLWEGVKRTS_GTLVKLLGRGQNT_VTLRILWEGVKRTF_GTLVKLLGRGQKHL_VTLVKLLEGVRASR_FIGAVAGLLRKTF_FIGAVAGLLSKIF_GTLEKLLGEWSASF_VILVKLREGVKSHV_GTLGKLLGWVNAY_FTGAVAGLLLKIF_GTLEKVLGPWPEAP_VTLGKLWEGVIVRI_VTLEKLTGNGQKDV_VTLEKLTGNGQKRC_GHWGRIYALVSLT_VTLEKLTGNGQNM_GTLEKLTGNAQNI_GTTEKLLGNGQNI_GTTEKLLGNGQNT_VSLEKLTGNGQNM_GTLEKLTRQWAET_GTLEKSTGKGRNT_GTLEKAARQWSETL_GTSEKLLGSGQTNI_GTSEKLLGSGQNI_GTSEKLLGSGQNT_ETLEKLSGTGRRT_GTLEKLWGEARI_GTLEKSTGNGQKH_GTDEKLTGNGQKHL_ATLEKLIGNGQKLC_GTLEKLLGAGKND_GTLEKLLGSEPKAT_GTLEKLLGSGEKPT_GTLEKLLGSGQKCL_GTLEKLLGSRPEAF_GTLEKLLGNGQKHC_ATLEKLIGNGINM_GTLEKLLGSGQNI_GTLEKLLGSGQNT_GTLEKLLGNCRKP_GTLEKLVGNAQKAC_GTLEKLVGNGQKAC_GTLEKLVGNGQKTC_GTLEKLVGNSAEAR_GTRKKLLGRGQKHL_VILEKLSEGVTIPR_GTLEKLVGHCSEAR_CTLEKVLGRGQKHL_GTLEKSTGNGSKTF_VTLGKLSEGVKSAC_VTLGKLSEGVKSHC_VTLGKLSEGVKSPC_GTVEKLTGNGQ_GTLEKLLATGNA_GTLEKRVGNGHKHV_AKLEKLTGNGQKHT_GTLEKHHWQRAKTF_GTLEKLIGRWTGDV_FLWGLIPGAISAVTRLN_ATLEKLTGNGHKHR_GTLEMSTGNGQKHF_ATLEKLTGTGTRT_GTLEKYNRQWPKTR_GTLEKLISEWAKAF_ATLERSSVTARNT_GTLEKLSGTGRRT_VTLRNLWEAGFS_GTLEKLSGTAKRI_VTLRKLWDGVETS_GTLEKLHGTGKNT_GTVEKIIGQRPETL_ATLEKLTGMGKNM_GTLEKLTVQWAEAR_STLEKLTGNAQKHF_GTLEKLRGNARKTL_GTLEKLFSVGEAR_GTLEKLTGNAKKHF_GTLEKLTGNAPKHF_GTLEKLTGNAQKTR_GTLEKLTGNDQKHF_GTLEKLTGNGQKAR_GTLEKLTGNGQKTR_VSLEKLTGNGQKHV_GTLEKLTGNAPKTF_GTQEKLVGNGHKHV_GTLEKLTGNGRNN_GSVEKLTGNGQKTL_GTLEKVNWQRPETR_AMLEKLIGNGQKHG_ATLEKLIGNGHEAR_GTLEKLLGRGKAP_GTLEKLLGRGPRT_GTLEKLLGNGPKTP_GTLEKLLGRGQK_GTLEKLFGNGHKL_VTLGKLREGVKSH_VTLRKLWEGLRGI_GTLGKLLGRGQKH_VTLEKLTGNWQKDV_VTLGKLSDGGYNSA_CTLEKVLGRGQMHL_VTLEKLTGQSS_ATLEKLTGNGQKQ_GTSEKLLGQGRRI_GPEKNSWGAAKII_VILGPSGSGLNVL_GTLENYSVVVSRI_VTLGKLQSASSLR_GTLGKLPRLGQRL_ATLEKLMGMVKRM_VHWKRSSVTAINM_GTLVKVAGQLAKNI_GTLEKLVGNAQEI_ATLEKLTGNGAEAR_ATLEKLTGNGPKAC_ATLEKLTGNSPETR_ATLEKLIVMVRNI_GTLGKLLGGEQDPS_GTLEEARRQRPKAR_GTLEKHALATGQDL_GTIEKLLGNSSTYL_APLEKLTGKGQKHV_ATLEKAHRQWSEAY_GTLEKLQGTHRKT_VSLEKLTGNSSKAR_GRWKNFEGMRRRL_GTLDKIGGQRAQAR_VTLRKSGSVSN_AILRKTNWQWSETR_GTLEKLRS_VTLGNHLRSGKTNV_VTLGKTVGSGEIRL_VTLRKLWDSGIS_GTLETLQVMARRI_VTLRKLWEEGKSP_ATLEKPDR_GTLEELTGTGPKHV_VTLRTTVGSREEAS_GTREKLLSLSSETS_AYAGEADRQRAETY_GTLEKLTGNGTEAG
ATLEKLIGNGHKHV_ATLEKLIGNGQKHG_ATLEKLIGNGQKHI_ATLEKLIGNGQKHT_ATLEKLIGNGQKHV_ATLEKLIGQRANTH_GTSEKLLGSGQKHL_ATLEKLFGNGQKHT_ATLEKLIGNGQKHR_ATLEKLIGNGQNHT_ATLEKLIGDGQKHG_VTLEKLVGNAQKHV_ATLEKLIGHGQNHT_ATLEKVIGNGHKHF_ATLEKVIGNGHKHV_GTLEKLVGNAQKHA_GTLEKLVGNAQKHV_GTLEKLVGNGHKHV_GTLEKLVGNGQKHA_GTLEKLVGNGQKHV_ATLEKLIGQRAKTH_GTSEKLLGTGQKHL_GTLEKLVGHAQKHV_GTLENLVGHAQKHV_GTLEKLIGNAQKHV_GTLEKLIGNGQKHF_GTLEKLIGNGQKHV_ATLEKLIGMARNT_GTLEKLVGTGHKHV_GTSEKLLGTVKI_VTLVKTSEGVKSHA_GTLAKLIGNAQKHV_GTLEKSTGNGQKHF_ATLEKLTGNGHKHV_ATLEKLTGNGQKHG_ATLEKLTGNGQKHI_ATLEKLTGNGQKHT_ATLEKLTGNGQKHV_ATLEKLTGNGQKLH_ATLEKLTGNGQKNV_ATLENLTGNGQKHV_ATLEKLTGKGHKHV_ATLEKLTGKGQKHI_ATLEKLTGKGQKHV_ATLEKVTGNGQKHV_VTLEKLPGNGQKHV_VTLEKLTGNGQKHV_GTLEKLTGNAQKHF_GTLEKLTGNAQKHL_GTLEKLTGNAQKHV_GTLEKLTGNAQKNV_GTLEKLTGNGQKHF_GTLEKLTGNGQKHV_ATLEKLTANGQKHG_VTLEKLTGKGQKHV_GTVEKLTGNGQKHF_GTVEKLTGNGQKHL_GTVEKLTGNGQKTF_GTVEKLTGNGQKTL_VTLEKLAGNGQKHV_GTTEKLLGNGQKHF_GTTEKLLGNGQKVL_GTLEKLAGNGQKHF_GTLEKLTRNGQKHV_GTNEKLLGNGQKHF_GTLEKLTGTGQKHV_GTSEKLLGRGQKHL_GTSEKLLGSGQKHF_GTSEKLLGSGQKH_GTREKLLGSGQKHL_GTREKLLGSGQKNL_GTREKLLGSGQNHL_RTLEKLLGNGQKHL_ATLEKLIGNGHKHT_ATLEKLIGNGPKHV_ATLEKLIGNGQKHY_ATLEKLIGNGQKQV_ATLEKLIGNRHKHV_GTSENLLGSGQKHL_GTLEKLVGHAQNM_GTLEKLLGSGEKRL_GTLEKLLGSGQKHF_GTLEKLLGSGQKHL_GTLEKLLGSGQKRL_GTLEKLLGNGQKHF_GTLEKLLGNGQKHI_GTLEKLLGNGQKHL_GTLEKLLGNGQKHS_GTLEKLLGNGQKHV_ATLEKLIGNGQKH_ATLEKLIGNGQKM_ATLEKLIGNGQRT_GTVEKLLGSGQKHL_GTVEKLLGSGQKHT_GTVEKLLGSGQRTI_GTVEKLLGNGQKPL_GTLEKLVGNAQKSR_GTLEKLVGNAQKTR_GTLEKLVGNARKHV_GTLEKLVGNGPKHV_GTLEKLVGNGQNAR_GTLEKLVGNGQNHA_GRLEKLLGSGQKHL_GTVEKLTVRGQKTL_RTIEKLLGNGQKHF_STLEKLIGNGQKHV_GTIEKLLGSGQKHL_GTIEKLLGNGQKHF_GTIEKLLGNGQRTL_GTREKLLGTGQKHL_ATLEKLMGTVKNT_GTLEKLVGNAQKH_GTLEKLVGNAQKL_GTLEKLIGNGQKHR_VTLGKLSEGVKSHA_VTLGKLSEGVKSHV_VTLGKLSEGVKSQR_GTLEKLLANGQKHL_GTLEKLLGAGQKHF_GTLEKLLGAGQKHS_GTLEKLIGNAQKH_GTLEKVIGNAQKHV_GTLEKVIGNGHKHV_GTLEKVIGNGQKHF_GTLEKLVANGQKHA_ATLEKLIATARNI_GTSEKLRALVKNT_GTSEKLRALVKK_GTLEKLIGNVKNT_GTLKKLLGNGQKHL_VTLGKLWEGVSRTV_VTLVKLSEGVKAHV_VTLVKLSEGVKSHA_VTLVKLSEGVKSHV_VTLVKLSEGVKVSR_VILGKHLRSGEANV_VILGKLSEGVKRHA_VILGKLSEGVKSHA_VILGKLSEGVKSHV_LTLVKLREGVKSHA_VILGNLSEGVKSHV_VTLVKISEGVKSHA_GTLEKLVGIGHKHV_VTLVKLTEGVKSHV_GTLAKLIGNAQNM_VTLVTLSEGVKVSR_VILGTHLRSGEANV_GTLEKSTGNAQKHF_ATLEKLIGNGQNM_ATLEKLTGMVTNM_GTLEKLVGNGHKPC_GTLEKLVGNAQNM_ATLEKLMATAINT_ATLENLTGNGQKHR_ATLENLTGNGQKHT_GTLEKLGGNGHKHV_ATLEKLTGQGAKTH_GTPEKLLGNGQKHL_GTLEKLRGNASKTL_ATLEKLHWQRSQTR_GTLEKLTGNAHKHV_GTLEKLTGNAQKHS_GTLEKLTGNGHKHF_GTLEKLTGNGQKHR_GTLEKLTGNGQNHF_GTLEKLTGNGRKHF_GTLEKLTGNSQKHF_GTLENLTGNGQKHV_ETLEKLLGNGQKHF_GTLEKLTGKGQKHF_GTTEKLLGNGHKHF_GTTEKLLGNGQKTL_GTVENLTGNGQKHF_GTLEKLTGNAQKH_GTTEKLLGNGQKIL_GTTEKLLGNGQKH_GTTEKLLGNGQRT_VTLEKLTGQRSGAH_GTVEKLTGRGQKTL_ATMEKLVGSGQKHF_DTLEKLLGNGQKHF_ETLEKLLGTGQKHF_ATLEKLTVNGQKHG_VTLEKLTGKVLT_DTLEKLVGNGQKHV_GTMEKLLGSGQKHF_GTMEKLLGSGQKHI_GTLEKLMGSGQKHF_GTLEKLMGSGQKHL_GTLEKLAGLRPKL_GTSEKLLGSGQKHS_GTSEKLLGSGQKLS_GTTEKLLGTGRNI_ATLEKLIGQRARR_GTLEKLTGRWPKTF_GTREKLLGSGQKH_GTREKLLGSGQKI_GTREKLLGSGQNA_GTREKLLGSGQNI_GSREKLLGSGQKHL_VTLGNSSEGVKSHV_ATLEKLIGNGHKHE_ATLEKLIGNGQKAR_GTSEKLFGSGQKHL_GTLEKLLGRAKRI_GTREKLLGTGQKH_GTLEKLLGSGAKTS_GTLEKLLGSGHKHL_GTLEKLLGSGLKTF_GTLEKLLGSGQKAF_GTLEKLLGNGHKAT_GTLEKLLGNGPKHV_GTLEKLLGNGQKLS_GTLEKLLGNGQKTL_GTLEKLLGNGQRSL_GTLEKLLGNGSKAS_GTLEKLLGNSAKTL_ATLEKLIGKGQKHG_GTVEKLLSSGQKHL_GTLEKLLGSGEKR_GTLEKLLGSGQKH_GTSEKLLGSARV_GTSEKLLGSAKRI_GTLEKLLGKGQKHF_GTLEKLLGKGQKHS_GTLEKLLGKGQKTQ_ANLEKLIGNGQKHV_ATLEKLIGTATRM_GTLDKLLGNGQKHF_GTVEKLLGSGQKH_GTVEKLLGSGQKL_GTLEKLLGNGQKH_GTLEKLLGNGQRI_GTLEKLLGNGQRT_GTLEKLVGNAQKQV_GTLEKLVGNGHKAR_GTLEKLVGNGHKHR_GTLEKLVGNGHKYR_GTLEKLVGNGQKHG_GNLEKLLGSGQKHF_GTSEKLLGTGHKHL_GTLEKLVGDAQKHV_GTLEKLLGNWPRP_GTVEKLVGNGQKHA_GTIEKLLGNSAKTL_GTLEKLVGTGKNM_GTLDKLVGNGHKHV_GTLEKLLGRGLKHF_GTLEKLLGRGQKAF_GTLEKLLGRGQKHF_GTLEKLLGRGQKHL_GTLEKLLGRGQKRL_GTLEKLLGRGQNTS_GTLEKLLGRRSKAF_ATLGKLREGVKSHL_ATLGKLREGVKSHV_GTLEKLVGNGHKH_GTLEKLVGNGHKL_GTLEKLVGNGQKH_GTLEKLVGNGQRT_GNLEKLVGNGQKHV_GTVEKLLGRVKNI_GTLEKLIGNAQKAR_GTLEKLIGNASKTL_GTLEKLIGNGQKAR_GTLEKLIGNGQKTL_GTLEKLIGNGSKAF_GTLEKVLGRGQKHL_VTLGKLSEGVKRHA_VTLGKLSEGVKRTV_VTLGKLSEGVKSNG_VTLGKLSEGVKSNV_VTLGKLSEGVKSRV_VTLGKLSEGVKSSR_GTVEKLIGSGQKHL_GTLDKLIGNDQKHV_GTLEKLIGNGQKH_GTLETLLGSGQKHL_GTLETLLGNGQKHF_GTLEKFIGNGQKHV_GTLEKLIRNGQKHF_ATLEKLIGYGQKHI_GTLERLLGMAKRT_VTLRKPWEGVKSTF_ITLGKLSEGVKSTF_ATLWKLREGVKSHV_GTTEKLLGTVKI_GSPWKLRTLALA_GLPWKLRTLALA_GTVEKLLGSVKRN_GTVEKLLGSVKRT_GTLEKLIGMARNT_GVPWKLRTLALA_VTLVKPSEGVKAHV_FTLGKLWDGVKSTF_VTLRKLWEGVKPQS_VTLRKLWEGVKSTF_VTLRKLWEGVKSTI_VTLRKLWEGVKSTV_VALGKLWEGVKSAF_GTLKKLLGNGQRI_GTLKKLIGNGQKHV_GTLAMLTGNAQKHV_ATLGKLREGVKIHV_VILGRYPKVLKAT_GTLGKLLGSGQKHF_GTLGKLLGNGQKHF_VTLGKLWEGVKSAF_VTLGKLWEGVKSTF_TILGKLSEGVKRTF_GLPWKLRPLALL_VTLVKLSEGVSSHV_VTLRTLWEGVKSTF_GTSEKLLGFSSKTF_VILGKHLRSDEANV_VILGKHLRSGEATV_VILGKHLRSGEINV_VTLRKLWEGVKLT_VTLRKLWEGVKSP_VILGNHLRSGETNV_GTFGKLLGSGQKHF_GTLAKLIGNAQRTR_VILGKLSEGVKSNV_VILGKLSEGVKSTF_VILGKLSEGVNSHV_GTLGKLLGSGQRI_VTLVKLREGVKSHA_GTLGKLLGERAERI_GTLGKLLASGQKHF_VILGKHLRSGEAM_VILGKHLRSGEAT_VILGKHLRSGSRM_VILGKLSEGVKRT_VILGTHLRSGAANV_VILGKLWEGVKSTF_ATLEKLIGDGQNM_VILGKLSEGVIIPR_VIFGKLSEGVRAH_FLGMIPGSYGSLART_GTLVKLLGSGQKHF_VILGTHLRSGEAN_GTLGKLLAVESKTL_GTLGKLLGWVKRT_FLWGLIPGATSAGR_GTLGKLLAVGSKTL_ETLEKLLGNGQKLF_GTTEKLLGNGQKHC_GTLEKLTGNAQNM_GTVEKLTGNGQITL_GTVEKLTGNGQITF_GTLEKSTGNGQKHS_GTLEKLLGSSREAT_GTLEKLLGSGKND_GTLEKLLGSGQNN_GTVEKLLGSGQNI_GTVEKLLGSGQNT_GTVEKLLGSGQTT_ATLEKLSVTAINM_GTLEKLVGNGLNM_GTLEKLVGNGQNM_ATLEKQIGNGQKHG_VTLGKLSEGVKSDA_GTLEKLIGNGQNM_GTLEKLVGNVTEAR_ITLGKLSEGRQIDF_GTLEKLIGRWPETL_GTLESLLASGPRL_ATLEKLTGNGHKAH_ATLEKLTGNGQKPR_ATLEKLTGNGQKTH_ATLEKLTGNGHKQ_ATLEKLTGNGQRT_ATLEKLTGNGTRM_ATSEKLLGRGKNI_ATFEKLTGNGQKHV_GTLEKLPGNGQKHL_VTLGNLSEGVKSTF_ITLGNLSEGVKSTF_ATLREAYRQRAEAR_GTLEKLRGNGQKHF_VTLEKLTGNGQNTR_GTLEKLTGNAQKQF_GTLEKLTGNGQKAF_GTLEKLTGNGQKAL_GTLEKLTGNGQKQV_GTLEKLTGNGQKTL_VTLRKLWEGVESTF_GTLEKLTGKHKR_GALEKLTRNGQKHV_GTLEKLTGTGKRL_GTLEKLTGTGQKH_GTTEKLLGNGQKPF_GTTEKLLGNGQKPI_GTTEKLLGNGQKYF_VTLEKLTGNGQKH_GTLEKLTGNGQKH_ATLGKLREGVKIAC_GTSEKLLGRGKNI_GTSEKLLGRGQKH_GTFEKLTGNGQKHF_GTLEKLSATGRRT_VTLEKLTGQRSEHT_GTNEKLLGNGQKPF_VTLEKLTGKVRNM_VTLGNLWEGVKSTF_GTLEKLTGTGPKHV_VTLRKLWEGVEST_GTLEKLTGNLKRM_VSLGNLWEGVKSTF_GTLAKLIGNAQKLC_GTLEKLTATGRNI_GTMEKLLGSGQRI_GTLEKLTGQWPKAL_GTSEKLLGSGQKTS_GTMEKLVGSGQKHF_GTLEKLLGKRPEA_FLGTDTWFDGRTAGGS_AKLEKLIGNGQKHV_VTLEKLTAMGKRM_VILGNLWEGVKSTF_ATLEKLIGNGLKTR_ATLEKLIGNGPQAR_ATLEKLIGNGQKQY_GMLEKLLGSGQKHL_GMLEKLLGSGQRAF_GMLEKLLGNGQKHF_GTLEKLLGRGKAH_GTLEKLLGRGKRT_GTLEKLLGRGMRI_GTLEKLLGRGPKH_GTLEKLLGRGQKH_GTLEKLLGRGQNI_GTLEKLLGRGQNT_GTLEKLLGRGQRI_GTLEKLLGRGRRT_ATLEKLIGTGRNT_GTLEKLRATLKNT_GTLEKLLGSGSKRT_GTLEKLLGSGSKTT_GTLEKLLGNGHKAP_GTLEKLLGNGPKHF_GTLEKLLGNGPKNT_GTLEKLLGNGPKTL_GTLEKLLGNGQKPL_GTLEKLLGNGQKQL_GTLEKLLGNGQRHF_GTLEKLLGNGSKAL_GTVEKLLSRGKNI_ATLEKLIGNGKNM_ATLEKLIGNGQKQ_ATLDKLIGNGQKHI_GTVEKLLGSGQRTS_GTLEKLLGNWPKTL_RRLEKLLGSGQKHL_GTLEKVLGRGQKH_GTLEKLLGNGKNI_GTLEKLLGNGKRI_GTLEKLLGNGKRT_GTLEKLLGNGPKT_GTLEKLLGNGQKP_GTLEKLLGNGQKT_GTLEKLLGNGRKT_GTLEKLVGNAQMHV_GTLEKLVGNEQKHA_GTLEKLLGPGQKHF_GTLEKLAGLRPKTP_RTLAKLTGNAQKHV_GTIEKLLGNGQMHF_GTLEKLLGRGEKRL_GTLEKLLGRGLKTL_GTLEKLLGRGPKHL_GTLEKLLGRGPKTF_GTLEKLLGRGQKHY_GTLEKLLGRRPEAS_GTLEKLLGRRQKHL_GTLAKLTGNAQKHV_GTMEKLLGRVAI_GTLEKLLGPGQKH_GTIEKLLGTGKNT_VTLRQALGSGKIS_GTLEKLIGNDQKHV_GTLEKLIGNGAKAF_GTLEKLVRNGQKHV_VTLGKHLRSGEANV_GTLEKLIDNAQKHV_GTSKKLLGSGQKHL_VTLGKLSEGAKSHV_VTLGKLSEGVKKSR_GTLEKLIGKGSKAF_VTLGNLSEGVKRHV_VTLGNLSEGVKRTF_TTLGKLREGVKKHI_GAMEKLLWSRAKA_GTLEKLIGNGKNM_GTLEKLIGNGKRI_GTLEKLTGKQR_GTIEKLLGPGKNT_ATLGKLREGVKSQ_GTLEKLVGERPQTR_ITLGKLSEGVKRTF_ITLGKLSEGVKSRV_TTLGKLSEGVKSSF_GTSEKLLGSWAKAF_GTLEKLVGTAIRT_GTLEKLLATGKRT_VTLGKLREGVKSHV_GTLEKLLARRAEAF_GTLEKLLARSRRGI_GTLEKLLGLGRNT_GTMEKLLWSRAKA_GTLEKLIGQWAKAR_VTLGKLSEGVKRH_VTLGKLSEGVKRM_VTLGKLSEGVKRT_VTLGKLSEGVKSH_VTLGKLSEGVRRH_GSLEKLLARSRRGI_ATLEKLIATARNT_ATLWKLREGVKRHV_VTLGKLSEGVKYHL_GTLEKIPATVKNT_VMLGKHLRSGETNV_GTLEKLLGSVGKAF_GTLEKLLGSVSKAP_VTLRKLREGVKSTF_VTLGKLSEGVTIPR_GTVEKLLRFRAKRL_GTLEKLIATGKRM_GTLEKLTGNIR_VTLGKLREGVKSTF_GTLEKLLGTWAKTF_ITLGKLREGVKSTI_TTLGKLSEAVKSTF_GTLEKLLSLRGKTT_GTSEKLLGVRPKTS_ITLGKLREGLSLR_VTLRKLWEGVKHNL_VTLRKLWEGVKKHR_VTLRKLWEGVKLNM_VTLRKLWEGVKRNL_VTLRKLWEGVKRTF_VTLRKLWEGVKSND_VTLRKLWEGVKSRL_VTLRKLWEGVKSTL_GTLKKLLGNGQRT_ITLRKLWEGVKSRL_GTLEKLTGDAQNI_GTVEKLLAFRQTH_GTLQKLIENGQKHV_GLPWTLRPLATLR_GLPWTLRPLATLS_VTLRKLWEGVSP_GTLGKLLGSGHKHF_GTLGKLLGSGHKQL_GTLGKLLGSGQNAR_VTLGKLWEGVKRNV_VTLGKLWEGVKRPF_VTLGKLWEGVKRRF_VTLGKLWEGVKRTF_VTLGKLWEGVKRTV_VTLGKLWEGVKSTY_GFPWKLRPLALL_GTSRKLLGHVKQN_GTLEKLLSLSGKTT_VTLVKLSEGAKSHA_VTLVKLSEGAKSHG_VTLVKLSEGVKRHG_FTLGKLWEGVKSHL_FTLGKLWEGVKSTF_GALGKLLGRGQKHF_GTLGKFMGSRQAS_VTLRKLWEGVKLNI_RTLGKLWEGVKSAF_RTLGKLWEGVKSTF_RTLGKLWEGVNSHL_RTLGKLWEGVNSTF_VTLGNLWEGVKRTF_GTLEKLLGMYVK_VTLRKLWEGVNINI_VTLRKLWEGVKYLR_VTLVKTREGVKSHA_GTLGKLWEGSKIHH_GTLGKLWEGVKSAF_GTLGKLWEGVKSNV_GTLGKLWEGVKSTF_GTLGKLWEGVKSTI_GTLGKLLGRVKTI_GTLGKLLGERPRE_VTLRKLWEGVKPL_VTLRKLWEGVKPP_VTLRKLWEGVKRP_VTLRKLWEGVKVH_VTLRKLWEGVKVP_VTLRKLWEGVRVH_AFWGRLWGGVKSVV_GPLGKLLGERAERI_VILGNHLRSGKTNV_VILGKLSEGIKRHV_GTLGKLLGSEASR_GTLGKLLGSGQKH_GTLGKLLGRGHKHF_GTLGKLLGRGQKHF_VTLGKLWEAVKST_VTLVKLREGVKSHV_VTLGKLFRGGETTR_VTLGKLWEGVRVP_GILGKLLGSGHKHF_VILGKHLRRGSLT_IILGKLSEGVKSTF_VTLVKLSEGVKSH_VTLVKLSEGVKST_GTLVKLSEGVKST_VIFGKLSEGVKRTF_VILGKLREGVKSHV_VTLGKLWEAVKSTF_GTLEKYWVLARNI_GTLGKLLARAKRI_VILGKLTEGVKSTF_VILGKLSEGVKST_VILGKLSEGVKTH_VILGKLSEGVSHT_VILGKHLTTWRGKR_GTLEKLLVAGQKHF_VILGKLWEGVKATF_VILGKLWEGVKRTF_VILGKLWEGVKRTY_GLPWTFAALRNTK_VILGNLWEGVKRTF_FTGAVAGLLSKIF_VILGNLWEGVKRT_VILGKLREGRSHD_VILGKLREGSSHT_ATLENSLGTGRNM_FLWGLIPGATSAVTRLIK_GTLWKLLGERAERI_GTLGKLWEGVKSIF_VILGKLWEGVKSP_VILGKLWEGVKSS_GTLGKLWEGVKSII_VILGTLWEGVKRTF_VILGTLWEGVKRTS_GTLVKLLGRGQNT_VTLRILWEGVKRTF_GTLVKLLGRGQKHL_VTLVKLLEGVRASR_FIGAVAGLLRKTF_FIGAVAGLLSKIF_GTLEKLLGEWSASF_VILVKLREGVKSHV_GTLGKLLGWVNAY_FTGAVAGLLLKIF_GTLEKVLGPWPEAP_VTLGKLWEGVIVRI_VTLEKLTGNGQKDV_VTLEKLTGNGQKRC_GHWGRIYALVSLT_VTLEKLTGNGQNM_GTLEKLTGNAQNI_GTTEKLLGNGQNI_GTTEKLLGNGQNT_VSLEKLTGNGQNM_GTLEKLTRQWAET_GTLEKSTGKGRNT_GTLEKAARQWSETL_GTSEKLLGSGQTNI_GTSEKLLGSGQNI_GTSEKLLGSGQNT_ETLEKLSGTGRRT_GTLEKLWGEARI_GTLEKSTGNGQKH_GTDEKLTGNGQKHL_ATLEKLIGNGQKLC_GTLEKLLGNCKNT_RTLAKLTGNAQKAC_ATLDKLTGNGQKHT_ATLEKVTGNGTRM_ATLEKLDWRRAKAR_GTSEKLLGRGQKQL_GTLERLLGMLNG_GTSEKLLGSGRRQ_ATLEKLIGNGHKP_ATLEKLIGNGHNT_ATLEKLIGNGRTT_ATLDKLIGNGQKHG_GTLEKLVGRRSKAR_VTLGKLREGVKSRF_VTLGKLSEGVKQN_VTLGTHLRSGAATR_GLPWTLRPLATL_VIFGKLSEGVRH_VTLGKLFRGGETT_ATLEKLTGQRPETW_GTLEKDTRNS_ATLEKLIGDGQKQG_ATLEKLIGNGQNT_GTLEKLVGNGIN_ATLEKLTGQRRAA_ATLEKLTGNGQKQ_GTLEKSRVMGKRI_GTVEKSIGSGQKHL_ATLEKLKAMAKNM_GTVEKLTKPRQKY_GTMEKHWALANA_ATLEKLSVMGRIT_AHWRNLLGTARRM_VTLGKLSEGVKY_GTLEKLLGIMS_GTLGKLLGRGKRT_VILGRTSVQGSRM_VTLGRSQSALSII_FTRAVAGLLLKTF_ATLEKLIGNGPETI_ATLEKLTCNGQNHT_AIAGKAYWERSEAW_GTLVETAGVSSKTF_ATFEKLTGNGSKTR_ATLRKTNREWSEAR_VTLGKLWEA_ATLAKTNR_GTLEKLLGNGP_GTLQKLIENGQNT_ATSRKTYWPAGQDP_VTLGKLREGSTHT_VTLVKLSEGDKTSR_VTLGKLWEALSPH_VTLRKLWSVSNAT_GTLEKLVGNAHEAC_GTLGKLWSVLRVL_ATLEKLTGNGQESH_VTLPEALGSGQIYR_GTLAMLLVMHRNT_GTLEKLIGNWE_GTLEKLVGQRAQAC_ATLEKLIWQRAKTC_GTLEKLVG_GTVEKLLPFPGQAS_GTLEKLVGNGSQAC_GTVEKF_GTLGKLWEGVTEYY_GHSGKTSCFSTNP_FTLGRCGMA_VRSGETLRGGEVSC_VTLVKLSEGVKCPC
ATLEKLIGNGHKHV_ATLEKLIGNGQKHG_ATLEKLIGNGQKHI_ATLEKLIGNGQKHT_ATLEKLIGNGQKHV_ATLEKLIGNGQKLV_ATLERLIGNGHKHV_ATLEKLIGQRANTH_GTSEKLLGSGQKHL_ATLEKLFGNGQKHT_ATLEKLIGQRAIH_ATLEKLIGQRANT_ATLEKLIGNGQKHR_ATLEKLIGNGQNHN_ATLEKLIGNGQNHT_ATLENLIGNGQKHT_ATLEKLIGDGQKHG_VTLEKLVGNAQKHV_ATLEKLIGHGQNHT_ATLEKVIGNGHKHF_ATLEKVIGNGHKHV_ATLEKLIGTARNI_GTLEKLVGNAQKHA_GTLEKLVGNAQKHV_GTLEKLVGNGHKHV_GTLEKLVGNGQKHA_GTLEKLVGNGQKHV_ATLEKLIGQRAKTH_GTSEKLLGTGQKHL_GTLEKLVGHAQKHV_GTLENLVGHAQKHV_GTLEKLIGNAQKHV_GTLEKLIGNGQKHF_GTLEKLIGNGQKHV_ATLEKLIGMARNT_GTLEKLVGTGHKHV_GTSEKLLGTVKI_VTLVKTSEGVKSHA_ATLEKLFGIGQKHT_GTLAKLIGNAQKHV_GTLEKSTGNGQKHF_GTLDKLVGNAQNM_ATLEKLTGNGHKHV_ATLEKLTGNGQKHG_ATLEKLTGNGQKHI_ATLEKLTGNGQKHT_ATLEKLTGNGQKHV_ATLEKLTGNGQKLH_ATLEKLTGNGQKNV_ATLENLTGNGQKHV_ATLEKLTGKGHKHV_ATLEKLTGKGQKHI_ATLEKLTGKGQKHV_ATLEKVTGNGQKHV_VTLEKLPGNGQKHV_ATLEKLTGQRANTH_VTLEKLTGNGQKHV_GTLEKLTGNAQKHF_GTLEKLTGNAQKHL_GTLEKLTGNAQKHV_GTLEKLTGNAQKNV_GTLEKLTGNGQKHF_GTLEKLTGNGQKHV_ATLEKLTANGQKHG_VTLEKLTGKGQKHV_GTVEKLTGNGQKHF_GTVEKLTGNGQKHL_GTVEKLTGNGQKTF_GTVEKLTGNGQKTL_VTLEKLAGNGQKHV_GTTEKLLGNGQKHF_GTTEKLLGNGQKVL_GTLEKLAGNGQKHF_GTLEKLTRNGQKHV_GTNEKLLGNGQKHF_GTREKLLGNGQKTL_GTLEKLTGTGQKHV_GTSEKLLGRGQKHL_GTSEKLLGSGQKHF_GTSEKLLGSGQKH_GTREKLLGSGQKHL_GTREKLLGSGQKNL_GTREKLLGSGQNHL_RTLEKLLGNGQKHL_ATLEKLIGNGHKHT_ATLEKLIGNGPKHV_ATLEKLIGNGQKHD_ATLEKLIGNGQKHY_ATLEKLIGNGQKQV_ATLEKLIGNRHKHV_GTSENLLGSGQKHL_GTLEKLVGHAQNM_GTLEKLLGSGEKRL_GTLEKLLGSGQKHF_GTLEKLLGSGQKHL_GTLEKLLGSGQKRL_GTLEKLLGNGQKHF_GTLEKLLGNGQKHI_GTLEKLLGNGQKHL_GTLEKLLGNGQKHS_GTLEKLLGNGQKHV_ATLEKLIGNGQKH_ATLEKLIGNGQKM_ATLEKLIGNGQRI_ATLEKLIGNGQRT_GTVEKLLGSGQKHL_GTVEKLLGSGQKHT_GTVEKLLGSGQRTI_GTVEKLLGNGQKPL_GTLEKLVGNAQKSR_GTLEKLVGNAQKTR_GTLEKLVGNARKHV_GTLEKLVGNGPKHV_GTLEKLVGNGQNAR_GTLEKLVGNGQNHA_GTLEKLVGNRQKHA_GRLEKLLGSGQKHL_GTVEKLTVRGQKTL_RTIEKLLGNGQKHF_STLEKLIGNGQKHV_GTIEKLLGSGQKHL_GTIEKLLGNGQKHF_GTIEKLLGNGQRTL_GSLEKLVGNGQNAR_GTREKLLGTGQKHL_ATLEKLMGTVKNT_GTLEKLVGNAQKH_GTLEKLVGNAQKL_GTLEKLIGNGQKHR_VTLGKLSEGVKSHA_VTLGKLSEGVKSHV_VTLGKLSEGVKSQR_GTLEKLLANGQKHL_GTLEKLLGAGQKHF_GTLEKLLGAGQKHS_GTLEKLIGNAQKH_GTLEKVIGNAQKHV_GTLEKVIGNGHKHV_GTLEKVIGNGQKHF_GTLEKLVANGQKHA_GTREKLLGSWSKDV_ATLEKLIATARNI_GTSEKLRALVKNT_GTSEKLRALVKK_GTLEKLIGNVKNT_GTLKKLLGNGQKHL_VTLGKLWEGVSRTV_VTLVKLSEGVKAHV_VTLVKLSEGVKSHA_VTLVKLSEGVKSHV_VTLVKLSEGVKVSR_VILGKHLRSGEANV_VILGKLSEGVKRHA_VILGKLSEGVKSHA_VILGKLSEGVKSHV_LTLVKLREGVKSHA_VILGNLSEGVKSHV_VTLVKISEGVKSHA_GTLEKLVGIGHKHV_VTLVKLTEGVKSHV_GTLAKLIGNAQNM_VTLVTLSEGVKVSR_VILGTHLRSGEANV_GTLEKSTGNAQKHF_ATLEKLIGNGQNM_ATLEKLTGMVTNM_GTLEKLVGNGHKPC_GTLEKLVGNAQNM_ATLEKLMATAINT_ATLEKLNGNGQNHT_GTLEKLLGLERNT_ATLENLTGNGQKHR_ATLENLTGNGQKHT_GTLEKLGGNGHKHV_ATLEKLTGQGAKTH_GTPEKLLGNGQKHL_GTLEKLRGNASKTL_ATLEKLHWQRSQTR_GTLEKLTGNAHKHV_GTLEKLTGNAQKHS_GTLEKLTGNGHKHF_GTLEKLTGNGQKHR_GTLEKLTGNGQNHF_GTLEKLTGNGRKHF_GTLEKLTGNSQKHF_GTLENLTGNGQKHV_ETLEKLLGNGQKHF_GTLEKLTGKGQKHF_GTTEKLLGNGHKHF_GTTEKLLGNGQKTL_GTVENLTGNGQKHF_GTLEKLTGNAQKH_GTTEKLLGNGQKIL_GTTEKLLGNGQKH_GTTEKLLGNGQRT_VTLEKLTGQRSGAH_GTVEKLTGRGQKTL_ATMEKLVGSGQKHF_DTLEKLLGNGQKHF_ETLEKLLGTGQKHF_ATLEKLTVNGQKHG_VTLEKLTGKVLT_DTLEKLVGNGQKHV_GTMEKLLGSGQKHF_GTMEKLLGSGQKHI_GTLEKLMGSGQKHF_GTLEKLMGSGQKHL_GTLEKLAGLRPKL_GTSEKLLGSGLKHL_GTSEKLLGSGQKHS_GTSEKLLGSGQKLS_GTTEKLLGTGRNI_ATLEKLFGNGQRI_ATLEKLIGQRARR_GTLEKLTGRWPKTF_GTREKLLGSGQKH_GTREKLLGSGQKI_GTREKLLGSGQNA_GTREKLLGSGQNI_GTREKLLGSGQNT_GSREKLLGSGQKHL_GSSEKLLGSGQKH_VTLGNSSEGVKSHV_ATLEKLIGNGHKAR_ATLEKLIGNGHKHE_ATLEKLIGNGQKAR_GTSEKLFGSGQKHL_GTLEKLLGRAKRI_GTREKLLGTGQKH_GTLEKLLGSGAKTS_GTLEKLLGSGHKHL_GTLEKLLGSGLKTF_GTLEKLLGSGQKAF_GTLEKLLGNGHKAT_GTLEKLLGNGPKHV_GTLEKLLGNGQKLS_GTLEKLLGNGQKTL_GTLEKLLGNGQRSL_GTLEKLLGNGSKAS_GTLEKLLGNSAKTL_ATLEKLIGKGQKHG_GTVEKLLSSGQKHL_GTLEKLLGSGEKR_GTLEKLLGSGQKH_GTSEKLLGSARV_GTSEKLLGSAKRI_GTLEKLLGKGQKHF_GTLEKLLGKGQKHS_GTLEKLLGKGQKTQ_ANLEKLIGNGQKHV_ATLEKLIGTATRM_GTLDKLLGNGQKHF_GTVEKLLGSGQKH_GTVEKLLGSGQKL_GTLEKLLGNGQKH_GTLEKLLGNGQRI_GTLEKLLGNGQRT_ATLESLIGQRARR_GTLEKLVGNAQKQV_GTLEKLVGNGHKAR_GTLEKLVGNGHKHR_GTLEKLVGNGHKYR_GTLEKLVGNGQKHG_ATLEKLIRNGQNHT_GNLEKLLGSGQKHF_GTSEKLLGTGHKHL_GTLEKLVGDAQKHV_GTLEKLLGNWPRP_GTVEKLVGNGQKHA_GTIEKLLGNSAKTL_GTLEKLVGTGKNM_GTLDKLVGNGHKHV_GTLEKLLGRGLKHF_GTLEKLLGRGQKAF_GTLEKLLGRGQKHF_GTLEKLLGRGQKHL_GTLEKLLGRGQKRL_GTLEKLLGRGQNTS_GTLEKLLGRRSKAF_ATLGKLREGVKSHL_ATLGKLREGVKSHV_GTLEKLVGNGHKH_GTLEKLVGNGHKL_GTLEKLVGNGQKH_GTLEKLVGNGQNH_GTLEKLVGNGQRT_GNLEKLVGNGQKHV_GTVEKLLGRVKNI_GTLEKLIGNAQKAR_GTLEKLIGNASKTL_GTLEKLIGNGQKAR_GTLEKLIGNGQKTL_GTLEKLIGNGSKAF_GTLEKVLGRGQKHL_VTLGKLSEGVKRHA_VTLGKLSEGVKRTV_VTLGKLSEGVKSNG_VTLGKLSEGVKSNV_VTLGKLSEGVKSRV_VTLGKLSEGVKSSR_ATLGKVNWQWAETR_GTVEKLIGSGQKHL_GTLDKLIGNDQKHV_GTLEKLIGNGQKH_GTLETLLGSGQKHL_GTLETLLGNGQKHF_GTLEKFIGNGQKHV_GTLEKLIRNGQKHF_ATLEKLIGYGQKHI_GTLERLLGMAKRT_VTLRKPWEGVKSTF_ITLGKLSEGVKSTF_ATLWKLREGVKSHV_ATLEKLIGSVKRM_GTTEKLLGTVKI_GSPWKLRTLALA_GLPWKLRTLALA_GTVEKLLGSVKRN_GTVEKLLGSVKRT_GTLEKLIGMARNT_ATLEKLIGTVKRT_GVPWKLRTLALA_VTLVKPSEGVKAHV_FTLGKLWDGVKSTF_VTLRKLWEGVKPQS_VTLRKLWEGVKSTF_VTLRKLWEGVKSTI_VTLRKLWEGVKSTV_VALGKLWEGVKSAF_GTLKKLLGNGQRI_GTLKKLIGNGQKHV_GTLAMLTGNAQKHV_ATLGKLREGVKIHV_VILGRYPKVLKAT_GTLGKLLGSGQKHF_GTLGKLLGNGQKHF_VTLGKLWEGVKSAF_VTLGKLWEGVKSTF_TILGKLSEGVKRTF_GLPWKLRPLALL_VTLVKLSEGVSSHV_VTLRTLWEGVKSTF_GTSEKLLGFSSKTF_GTLGKLLGRVKTH_VILGKHLRSDEANV_VILGKHLRSGEATV_VILGKHLRSGEINV_VTLRKLWEGVKLT_VTLRKLWEGVKSP_VILGNHLRSGETNV_GTFGKLLGSGQKHF_GTLAKLIGNAQRTR_VILGKLSEGVKSNV_VILGKLSEGVKSTF_VILGKLSEGVNSHV_GTLGKLLGSGQRI_VTLVKLREGVKSHA_GTLGKLLGERAERI_GTLGKLLASGQKHF_VILGKHLRSGEAM_VILGKHLRSGEAT_VILGKHLRSGSRM_GTSEKLLGVVKR_VILGKLSEGVKRT_GTLGKLLASGRNI_VILGTHLRSGAANV_VILGKLWEGVKSTF_ATLEKLIGDGQNM_VILGKLSEGVIIPR_VIFGKLSEGVRAH_FLGMIPGSYGSLART_GTLVKLLGSGQKHF_VILGTHLRSGEAN_GTLGKLLAVESKTL_GTLGKLLGWVKRT_FLWGLIPGATSAGR_GTLGKLLAVGSKTL_ETLEKLLGNGQKLF_GTTEKLLGNGQKHC_GTLEKLTGNAQNM_GTVEKLTGNGQITL_GTVEKLTGNGQITF_GTLEKSTGNGQKHS_GTLEKLLGSSREAT_GTLEKLLGNGRETP_GTLEKLLGSGKND_GTLEKLLGSGQNN_GTVEKLLGSGQNI_GTVEKLLGSGQNT_GTVEKLLGSGQTT_ATLEKLSVTAINM_GTLEKLVGNGLNM_GTLEKLVGNGQNM_ATLEKQIGNGQKHG_VTLGKLSEGVKSDA_GTLEKLIGNGQNM_GTLEKLVGNVTEAR_ITLGKLSEGRQIDF_GTLEKLIGRWPETL_GTLESLLASGPRL_ATLEKLTGNGHKAH_ATLEKLTGNGQKPR_ATLEKLTGNGQKTH_ATLEKLTGNGHKQ_ATLEKLTGNGQRT_ATLEKLTGNGTRM_ATLEKLTGHGRNHT_ATSEKLLGRGKNI_ATFEKLTGNGQKHV_GTLEKLPGNGQKHL_VTLGNLSEGVKSTF_ITLGNLSEGVKSTF_ATLEKLSWQRSEAR_ATQEKLIGNGQKHI_ATLREAYRQRAEAR_GTLEKLRGNGQKHF_VTLEKLTGNGQNTR_GTLEKLTGNAQKQF_GTLEKLTGNASKTL_GTLEKLTGNGQKAF_GTLEKLTGNGQKAL_GTLEKLTGNGQKQV_GTLEKLTGNGQKTL_ATHEKLIGQRANTH_VTLRKLWEGVESTF_GTLEKLTGKHKR_GALEKLTRNGQKHV_GTLEKLTGTGKRL_GTLEKLTGTGQKH_GTTEKLLGNGQKPF_GTTEKLLGNGQKPI_GTTEKLLGNGQKYF_VTLEKLTGNGQKH_GTLEKLTGNGQKH_ATLGKLREGVKIAC_GTSEKLLGRGKNI_GTSEKLLGRGQKH_GTFEKLTGNGQKHF_GTLEKLSATGRRT_VTLEKLTGQRSEHT_GTNEKLLGNGQKPF_VTLEKLTGKVRNM_VTLGNLWEGVKSTF_GTLEKLTGTGPKHV_VTLRKLWEGVEST_GTLEKLTGNLKRM_VSLGNLWEGVKSTF_GTLAKLIGNAQKLC_ATLEKVNSPAR_GTLEKLTATGRNI_GTMEKLLGSGQRI_GTLEKLTGQWPKAL_GTSEKLLGSGQKTS_GTMEKLVGSGQKHF_GTLEKLLGKRPEA_FLGTDTWFDGRTAGGS_AKLEKLIGNGQKHV_VTLEKLTAMGKRM_VILGNLWEGVKSTF_ATLEKLIGNGLKTR_ATLEKLIGNGPQAR_ATLEKLIGNGQKQY_ATLEKLIGNGQKYT_GMLEKLLGSGQKHL_GMLEKLLGSGQRAF_GMLEKLLGNGQKHF_GTLEKLLGRGKAH_GTLEKLLGRGKRT_GTLEKLLGRGMRI_GTLEKLLGRGPKH_GTLEKLLGRGQKH_GTLEKLLGRGQNI_GTLEKLLGRGQNT_GTLEKLLGRGQRI_GTLEKLLGRGRRT_ATLEKLIGTGRNT_GTLEKLRATLKNT_GTLEKLVGHGKRT_GTLEKLLGSGSKRT_GTLEKLLGSGSKTT_GTLEKLLGNGHKAP_GTLEKLLGNGPKHF_GTLEKLLGNGPKNT_GTLEKLLGNGPKTL_GTLEKLLGNGQKPL_GTLEKLLGNGQKQL_GTLEKLLGNGQRHF_GTLEKLLGNGSKAL_GTVEKLLSRGKNI_ATLEKLIGKRPKTH_ATLEKLIGNAKRT_ATLEKLIGNGHKL_ATLEKLIGNGKNM_ATLEKLIGNGQKQ_ATLDKLIGNGQKHI_GTVEKLLGSGQRTS_GTLEKLLGNWPKTL_RRLEKLLGSGQKHL_ANLEKLIGNGKKHV_GTLEKVLGRGQKH_GTLEKLLGNGKNI_GTLEKLLGNGKRI_GTLEKLLGNGKRT_GTLEKLLGNGPKT_GTLEKLLGNGQKP_GTLEKLLGNGQKT_GTLEKLLGNGRKT_GTLEKLVGNAQMHV_GTLEKLVGNEQKHA_GTLEKLLGPGQKHF_GTLEKLAGLRPKTP_RTLAKLTGNAQKHV_GTSKKLLGRGQKHL_ATLEKLIGMGRNT_GTIEKLLGNGQMHF_GTLEKLLGRGEKRL_GTLEKLLGRGLKTL_GTLEKLLGRGPKHL_GTLEKLLGRGPKTF_GTLEKLLGRGQKHY_GTLEKLLGRRPEAS_GTLEKLLGRRQKHL_GTLAKLTGNAQKHV_GTMEKLLGRVAI_GTLEKLLGPGQKH_GTIEKLLGTGKNT_VTLRQALGSGKIS_GTLEKLIGNDQKHV_GTLEKLIGNGAKAF_GTLEKLVRNGQKHV_VTLGKHLRSGEANV_GTLEKLIDNAQKHV_GTSKKLLGSGQKHL_VTLGKLSEGAKSHV_VTLGKLSEGVKKSR_GTLEKLIGKGSKAF_VTLGNLSEGVKRHV_VTLGNLSEGVKRTF_TTLGKLREGVKKHI_GAMEKLLWSRAKA_GTLEKLIGNGKNM_GTLEKLIGNGKRI_GTLEKLTGKQR_GTIEKLLGPGKNT_ATLGKLREGVKSQ_GTLEKLVGERPQTR_ITLGKLSEGVKRTF_ITLGKLSEGVKSRV_TTLGKLSEGVKSSF_GTSEKLLGSWAKAF_GTLEKLVGTAIRT_GTLEKLLATGKRT_VTLGKLREGVKSHV_GTLEKLLARRAEAF_GTLEKLLARSRRGI_GTLEKLLGLGRNT_GTMEKLLWSRAKA_GTLEKLIGQWAKAR_VTLGKLSEGVKRH_VTLGKLSEGVKRM_VTLGKLSEGVKRT_VTLGKLSEGVKSH_VTLGKLSEGVRRH_GSLEKLLARSRRGI_ATLEKLIATARNT_ATLWKLREGVKRHV_VTLGKLSEGVKYHL_GTLEKIPATVKNT_GTLEKLVGIRAQA_VMLGKHLRSGETNV_GTLEKLLGSVGKAF_GTLEKLLGSVSKAP_VTLRKLREGVKSTF_VTLGKLSEGVTIPR_GTVEKLLRFRAKRL_GTLEKLIATGKRM_GTLEKLTGNIR_VTLGKLREGVKSTF_GTLEKLLGTWAKTF_ITLGKLREGVKSTI_TTLGKLSEAVKSTF_GTLEKLLSLRGKTT_GTSEKLLGVRPKTS_ITLGKLREGLSLR_VTLRKLWEGVKHNL_VTLRKLWEGVKKHR_VTLRKLWEGVKLNM_VTLRKLWEGVKRNL_VTLRKLWEGVKRTF_VTLRKLWEGVKSND_VTLRKLWEGVKSRL_VTLRKLWEGVKSTL_VTLRKLWEGVKYPR_GTLKKLLGNGQRT_ITLRKLWEGVKSRL_GTLEKLTGDAQNI_GTVEKLLAFRQTH_GTLQKLIENGQKHV_GLPWTLRPLATLR_GLPWTLRPLATLS_GTREKLFGVRPKTS_VTLRKLWEGVSP_GTLGKLLGSGHKHF_GTLGKLLGSGHKQL_GTLGKLLGSGQNAR_VTLGKLWEGVKRNV_VTLGKLWEGVKRPF_VTLGKLWEGVKRRF_VTLGKLWEGVKRTF_VTLGKLWEGVKRTV_VTLGKLWEGVKSTY_GFPWKLRPLALL_GTSRKLLGHVKQN_GTLEKLLSLSGKTT_VTLVKLSEGAKSHA_VTLVKLSEGAKSHG_VTLVKLSEGVKRHG_FTLGKLWEGVKSHL_FTLGKLWEGVKSTF_GALGKLLGRGQKHF_GTLGKFMGSRQAS_VTLRKLWEGVKLNI_RTLGKLWEGVKSAF_RTLGKLWEGVKSTF_RTLGKLWEGVNSHL_RTLGKLWEGVNSTF_VTLGNLWEGVKRTF_GTLEKLLGMYVK_VTLRKLWEGVNINI_VTLRKLWEGVKYLR_VTLVKTREGVKSHA_GTLGKLWEGSKIHH_GTLGKLWEGVKSAF_GTLGKLWEGVKSNV_GTLGKLWEGVKSTF_GTLGKLWEGVKSTI_GTLGKLLGRVKTI_GTLGKLLGERPRE_VTLRKLWEGVKPL_VTLRKLWEGVKPP_VTLRKLWEGVKRP_VTLRKLWEGVKVH_VTLRKLWEGVKVP_VTLRKLWEGVRVH_AFWGRLWGGVKSVV_GPLGKLLGERAERI_VILGNHLRSGKTNV_VILGKLSEGIKRHV_GTLGKLLGSEASR_GTLGKLLGSGQKH_GTLGKLLGRGHKHF_GTLGKLLGRGQKHF_VTLGKLWEAVKST_VTLVKLREGVKSHV_VTLGKLFRGGETTR_VTLGKLWEGVRVP_GILGKLLGSGHKHF_VILGKHLRRGSLT_IILGKLSEGVKSTF_VTLVKLSEGVKSH_VTLVKLSEGVKST_GTLVKLSEGVKST_VIFGKLSEGVKRTF_VILGKLREGVKSHV_VTLGKLWEAVKSTF_GTLEKYWVLARNI_GTLGKLLARAKRI_VILGKLTEGVKSTF_VILGKLSEGVKST_VILGKLSEGVKTH_VILGKLSEGVSHT_GTLEKYWVLARI_VILGKHLTTWRGKR_GTLEKLLVAGQKHF_VILGKLWEGVKATF_VILGKLWEGVKRTF_ATLVKLIGNGHKHV_ATLEKLIGNGQNI_AKLEKLTGNGQKHV_ATLEKLTGNGQKQY_ATLEKLTGNGQKSP_ATLEKLTGTGRIT_WTLEKLTGTGKRL_ATLEKLTGKVRRT_ATLAKTDSQWAKTW_ATLEKLIGNGEKHI_GMLEKLLGNGQRI_GTLEKLLGTARRR_ATLEKLYRQWS_GTLEKLLGRVRKP_VTLGKHLRSGEAT_GTTEKLLGQWPKIF_VTLGKLWDGVKRTF_FTLGKLLGSGKKPF_GTLGKLLGSGQNRP_GLPWTLRPLATH_VTLRKLWEALSLQ_VILGKLSEGVKS_ATLEKLTGTRPKTC_ATLEKPHSQRPEAR_GTLEKLLGSGEKT_GTVEKLPIAGEKY_ATLEKLNSRWPKAR_ATLEKLTGNGQKQ_GTSEKLLGVRPETP_GTSEKLLGTS_VTLRKLWEGVTEYF_RRLEKLLGSGQQHL_ATLEKLIGMGRI_ATLENSQVTARNT_GTSKSYLVLGRRT_GTSGSYWVLGKNI_ATLEKLTGNGHKTC_GTLEKLTGNGQNT_ATLRETNWQWA_ATFEKLTGTGKRT_ATLEKHIRERSEAY_GTRENS_ATLGETSRGCENTR_ATLEKVIRQWP_VTRRKLWEGVKRTF_GTLAMLTGNAQRM_GTVRRSLVLARRI_VTLEKLVAQRAETC_ATLEKLTGNCQKHI_GTLEKLLGQLSG_GTLEKLVRECAKTR_VTLRKLLGSREEYD_ATLEELIGDGQKHG_ATLENLTREWAETH_GSRGNCAH_ATLEKLHRQRAQTC_VILGKLWEGGEVNV_GHFGETLGRAC_VILVQAVRGCKESR_ATLEKTDSEWSEAY_VTLVRCRKALSCL
ATLEKLIGNGHKHV_ATLEKLIGNGQKHG_ATLEKLIGNGQKHI_ATLEKLIGNGQKHS_ATLEKLIGNGQKHT_ATLEKLIGNGQKHV_ATLEKLIGNGQKLV_ATLERLIGNGHKHV_ATLEKLIGHGHKHV_ATLEKLIGQRANTH_GTSEKLLGSGQKHL_ATLEKLFGNGQKHT_ATLEKLIGQRAIH_ATLEKLIGQRANT_ATLEKLIGNGLNHN_ATLEKLIGNGQKHR_ATLEKLIGNGQKLT_ATLEKLIGNGQNHN_ATLEKLIGNGQNHT_ATLEKLIGNGQRTR_ATLENLIGNGQKHT_ATLEKLIGDGQKHG_VTLEKLVGNAQKHV_ATLEKLIGHGQNHT_ATLEKVIGNGHKHF_ATLEKVIGNGHKHV_ATLEKLIGTARNI_GTLEKLVGNAQKHA_GTLEKLVGNAQKHV_GTLEKLVGNGHKHV_GTLEKLVGNGQKHA_GTLEKLVGNGQKHV_ATLEKLIGQRAKTH_GTSEKLLGTGQKHL_VTLEKLIGNGQKHG_GTLEKLVGHAQKHV_GTLENLVGHAQKHV_ATLEKVIGQRANTH_GTLEKLIGNAQKHV_GTLEKLIGNGQKHF_GTLEKLIGNGQKHV_ATLEKLIGMARNT_GTLEKLVGTGHKHV_GTSEKLLGTVKI_VTLVKTSEGVKSHA_ATLEKLFGIGQKHT_GTLAKLIGNAQKHV_GTLEKSTGNGQKHF_GTLDKLVGNAQNM_ATLEKLTGNGHKHV_ATLEKLTGNGQKHG_ATLEKLTGNGQKHI_ATLEKLTGNGQKHT_ATLEKLTGNGQKHV_ATLEKLTGNGQKLH_ATLEKLTGNGQKNV_ATLEKLTGNGQKLV_ATLENLTGNGQKHV_ATLEKLTGKGHKHV_ATLEKLTGKGQKHI_ATLEKLTGKGQKHV_ATLEKLTGHGHKHV_ATLEKVTGNGQKHV_VTLEKLPGNGQKHV_ATLEKLTGQRANIH_ATLEKLTGQRANTH_VTLEKLTGNGQKHV_GTLEKLTGNAQKHF_GTLEKLTGNAQKHL_GTLEKLTGNAQKHV_GTLEKLTGNAQKNV_GTLEKLTGNGQKHF_GTLEKLTGNGQKHV_ATLEKLTANGQKHG_ATREKLFGNGQKHT_VTLEKLTGKGQKHV_GTVEKLTGNGQKHF_GTVEKLTGNGQKHL_GTVEKLTGNGQKTF_GTVEKLTGNGQKTL_GTVEKLTGNGQKTS_VTLEKLAGNGQKHV_GTTEKLLGNGQKHF_GTTEKLLGNGQKVL_GTLEKLAGNGQKHF_ATLEKLIGMVTNT_GTLEKLTRNGQKHV_GTNEKLLGNGQKHF_GTREKLLGNGQKTL_GTLEKLTGTGQKHV_GTSEKLLGRGQKHL_GTSEKLLGSGQKHF_GTSEKLLGSGQKH_GTREKLLGSGQKHL_GTREKLLGSGQKNL_GTREKLLGSGQNHL_ATLEKLIGQRANR_ATLEKLIGQRATR_ATLEKLIGQRAT_RTLEKLLGNGQKHL_ATLEKLIGNGHKHT_ATLEKLIGNGPKHV_ATLEKLIGNGQKHD_ATLEKLIGNGQKHY_ATLEKLIGNGQKQV_ATLEKLIGNRHKHV_GTSENLLGSGQKHL_GTLEKLVGHAQNM_GTLEKLLGSGEKRL_GTLEKLLGSGQKHF_GTLEKLLGSGQKHL_GTLEKLLGSGQKRL_GTLEKLLGNGQKHF_GTLEKLLGNGQKHI_GTLEKLLGNGQKHL_GTLEKLLGNGQKHS_GTLEKLLGNGQKHV_ATLEKLIGNGQKH_ATLEKLIGNGQKM_ATLEKLIGNGQRI_ATLEKLIGNGQRT_GTVEKLLGSGQKHL_GTVEKLLGSGQKHT_GTVEKLLGSGQRTI_GTVEKLLGNGQKPL_GTLEKLVGNAQKSR_GTLEKLVGNAQKTR_GTLEKLVGNARKHV_GTLEKLVGNGPKHV_GTLEKLVGNGQNAR_GTLEKLVGNGQNHA_GTLEKLVGNRQKHA_GRLEKLLGSGQKHL_GTVEKLTVRGQKTL_RTIEKLLGNGQKHF_STLEKLIGNGQKHV_GTIEKLLGSGQKHL_GTIEKLLGNGQKHF_GTIEKLLGNGQRTL_GSLEKLVGNGQNAR_GTREKLLGTGQKHL_ATLEKLMGTVKNT_GTLEKLVGNAQKH_GTLEKLVGNAQKL_GTLEKLIGNGQKHR_VTLGKLSEGVKSHA_VTLGKLSEGVKSHV_VTLGKLSEGVKSQR_GTLEKLLANGQKHL_GTSENLLGTGQKHL_GTLEKLLGAGQKHF_GTLEKLLGAGQKHS_GTLEKLIGNAQKH_GTLEKVIGNAQKHV_GTLEKVIGNGHKHV_GTLEKVIGNGQKHF_GTLEKLVANGQKHA_GTREKLLGSWSKDV_ATLEKLIATARNI_GTSEKLRALVKNT_GTSEKLRALVKK_GTLEKLIGNVKNT_GTLKKLLGNGQKHL_GTLKKLLGNGQNHL_VTLGKLWEGVSRTV_VTLVKLSEGVKAHV_VTLVKLSEGVKSHA_VTLVKLSEGVKSHV_VTLVKLSEGVKVSR_VILGKHLRSGEANV_VILGKLSEGVKRHA_VILGKLSEGVKSHA_VILGKLSEGVKSHV_LTLVKLREGVKSHA_VILGNLSEGVKSHV_VTLVKISEGVKSHA_GTLEKLVGIGHKHV_VTLVKLTEGVKSHV_GTLAKLIGNAQNM_VTLVTLSEGVKVSR_VILGTHLRSGEANV_GTLEKSTGNAQKHF_ATLEKLIGQRAID_ATLEKLIGNGQNM_ATLEKLTGMVTNM_GTLEKLVGNGHKPC_GTLEKLVGNAQNM_ATLEKLMATAINT_ATLEKLNGNGQNHT_GTLEKLLGLERNT_ATLEKQIGNGQRT_ATLEKLTGNGQRAY_ATLENLTGNGQKHR_ATLENLTGNGQKHT_GTLEKLGGNGHKHV_ATLEKLTGQGAKTH_GTPEKLLGNGQKHL_GTLEKLRGNASKTL_VTLEKLTGNSQKHF_ATLEKLHWQRSQTR_GTLEKLTGNAHKHV_GTLEKLTGNAQKHS_GTLEKLTGNGHKHF_GTLEKLTGNGQKHR_GTLEKLTGNGQNHF_GTLEKLTGNGRKHF_GTLEKLTGNSQKHF_GTLENLTGNGQKHV_ETLEKLLGNGQKHF_GTLEKLTGKGQKHF_GTTEKLLGNGHKHF_GTTEKLLGNGQKTL_GTVENLTGNGQKHF_GTLEKLTGNAQKH_GTTEKLLGNGQKIL_GTTEKLLGNGQKH_GTTEKLLGNGQRT_GTLEKFTGNGQKHV_VTLEKLTGQRSGAH_GTVEKLTGRGQKTL_ATMEKLVGSGQKHF_DTLEKLLGNGQKHF_ETLEKLLGTGQKHF_ATLEKLTVNGQKHG_VTLEKLTGKVLT_DTLEKLVGNGQKHV_GTMEKLLGSGQKHF_GTMEKLLGSGQKHI_GTLEKLMGSGQKHF_GTLEKLMGSGQKHL_GTLEKLAGLRPKL_GTSEKLLGSGLKHL_GTSEKLLGSGQKHS_GTSEKLLGSGQKLS_DTLEKLIGNGQKHG_GTTEKLLGTGRNI_ATLEKLFGNGQRI_ATLEKLIGQRARR_GTLEKLTGRWPKTF_GTREKLLGSGQKH_GTREKLLGSGQKI_GTREKLLGSGQNA_GTREKLLGSGQNI_GTREKLLGSGQNT_GSREKLLGSGQKHL_GSSEKLLGSGQKH_VTLGNSSEGVKSHV_ATLEKLIGNGHKAR_ATLEKLIGNGHKHE_ATLEKLIGNGQKAR_GTHKKLLGNGQRI_GTSEKLFGSGQKHL_GTLEKLLGRAKRI_GTREKLLGTGQKH_GTLEKLLGSGAKTS_GTLEKLLGSGHKHL_GTLEKLLGSGLKTF_GTLEKLLGSGQKAF_GTLEKLLGNGHKAT_GTLEKLLGNGPKHV_GTLEKLLGNGQKLS_GTLEKLLGNGQKTL_GTLEKLLGNGQRSL_GTLEKLLGNGSKAS_GTLEKLLGNSAKTL_ATLEKLIGKGQKHG_GTVEKLLSSGQKHL_GTLEKLLGSGEKR_GTLEKLLGSGQKH_GTSEKLLGSARV_GTSEKLLGSAKRI_GTVEKLLGSGHKAP_GTLEKLLGKGQKHF_GTLEKLLGKGQKHS_GTLEKLLGKGQKTQ_ANLEKLIGNGQKHV_ATLEKLIGTATRM_GTLDKLLGNGQKHF_GTVEKLLGSGQKH_GTVEKLLGSGQKL_GTLEKLLGNGQKH_GTLEKLLGNGQRI_GTLEKLLGNGQRT_ATLESLIGQRARR_GTLEKLVGNAQKQV_GTLEKLVGNGHKAR_GTLEKLVGNGHKHR_GTLEKLVGNGHKYR_GTLEKLVGNGQKHG_GTLEKLVGNGRKHV_ATLEKLIRNGQNHT_GNLEKLLGSGQKHF_GTSEKLLGTGHKHL_GTLEKLVGDAQKHV_GTLEKLLGNWPRP_GTVEKLVGNGQKHA_GTIEKLLGNSAKTL_GTLEKLVGTGKNM_GTLDKLVGNGHKHV_GTLEKLLGRGLKHF_GTLEKLLGRGQKAF_GTLEKLLGRGQKHF_GTLEKLLGRGQKHL_GTLEKLLGRGQKRL_GTLEKLLGRGQNTS_GTLEKLLGRRSKAF_ATLGKLREGVKSHL_ATLGKLREGVKSHV_GTLEKLVGNGHKH_GTLEKLVGNGHKL_GTLEKLVGNGQKH_GTLEKLVGNGQNH_GTLEKLVGNGQRT_GNLEKLVGNGQKHV_GTVEKLLGRVKNI_GTLEKLIGNAQKAR_GTLEKLIGNASKTL_GTLEKLIGNGQKAR_GTLEKLIGNGQKTL_GTLEKLIGNGSKAF_GTLEKVLGRGQKHL_VTLGKLSEGVKRHA_VTLGKLSEGVKRTV_VTLGKLSEGVKSNG_VTLGKLSEGVKSNV_VTLGKLSEGVKSRV_VTLGKLSEGVKSSR_ATLGKVNWQWAETR_GTVEKLIGSGQKHL_GTLDKLIGNDQKHV_GTLEKLIGNGQKH_GTLETLLGSGQKHL_GTLETLLGNGQKHF_GTLEKFIGNGQKHV_GTLEKLIRNGQKHF_ATLEKLIGYGQKHI_ATLEKLMVTGKNT_GTLERLLGMAKRT_VTLRKPWEGVKSTF_ITLGKLSEGVKSTF_ATLWKLREGVKSHV_ATLEKLIGSVKRM_GTTEKLLGTVKI_GSPWKLRTLALA_GLPWKLRTLALA_GTVEKLLGSVKRN_GTVEKLLGSVKRT_GTLEKLIGMARNT_ATLEKLIGTVKRT_GVPWKLRTLALA_VTLVKPSEGVKAHV_FTLGKLWDGVKSTF_VTLRKLWEGVKPQS_VTLRKLWEGVKSTF_VTLRKLWEGVKSTI_VTLRKLWEGVKSTV_VALGKLWEGVKSAF_GTLKKLLGNGQRI_GTLKKLIGNGQKHV_GTLAMLTGNAQKHV_ATLGKLREGVKIHV_VILGRYPKVLKAT_GTLGKLLGSGQKHF_GTLGKLLGNGQKHF_VTLGKLWEGVKSAF_VTLGKLWEGVKSTF_TILGKLSEGVKRTF_GLPWKLRPLALL_VTLVKLSEGVSSHV_GRLKKLLGNGQRI_VTLRTLWEGVKSTF_GTSEKLLGFSSKTF_GTLGKLLGRVKTH_VILGKHLRSDEANV_VILGKHLRSGEATV_VILGKHLRSGEINV_VTLRKLWEGVKLT_VTLRKLWEGVKSP_VILGNHLRSGETNV_GTFGKLLGSGQKHF_GTLAKLIGNAQRTR_VILGKLSEGVKSNV_VILGKLSEGVKSTF_VILGKLSEGVNSHV_GTLGKLLGSGQRI_VTLVKLREGVKSHA_GTLGKLLGERAERI_GTLGKLLASGQKHF_VILGKHLRSGEAM_VILGKHLRSGEAT_VILGKHLRSGSRM_GTSEKLLGVVKR_VILGKLSEGVKRT_GTLGKLLASGRNI_VILGTHLRSGAANV_VILGKLWEGVKSTF_ATLEKLIGDGQNM_VILGKLSEGVIIPR_VIFGKLSEGVRAH_FLGMIPGSYGSLART_GTLVKLLGSGQKHF_GTLVKLLGNGQKLR_VILGTHLRSGEAN_GTLGKLLAVESKTL_GTLGKLLGWVKRT_FLWGLIPGATSAGR_GTLGKLLAVGSKTL_ETLEKLLGNGQKLF_GTTEKLLGNGQKHC_GTLEKLTGNAQNM_GTVEKLTGNGQITL_GTVEKLTGNGQITF_GTLEKSTGNGQKHS_GTLEKLLGSSREAT_GTLEKLLGNGRETP_GTLEKLLGSGKND_GTLEKLLGSGQNN_GTVEKLLGSGQNI_GTVEKLLGSGQNT_GTVEKLLGSGQTT_ATLEKLSVTAINM_GTLEKLVGNGLNM_GTLEKLVGNGQNM_ATLEKQIGNGQKHG_VTLGKLSEGVKSDA_GTLEKLIGNGQNM_GTLEKLVGNVTEAR_ITLGKLSEGRQIDF_ATLEKLTGQRANT_GTLEKLIGRWPETL_GTLESLLASGPRL_ATLEKLTGNGHKAH_ATLEKLTGNGQKPR_ATLEKLTGNGQKTH_ATLENLTGNGPKHV_ATLEKLTGNGHKQ_ATLEKLTGNGQRT_ATLEKLTGNGTRM_ATLEKLTGHGRNHT_ATSEKLLGRGKNI_ATLEKLTGTARRT_ATFEKLTGNGQKHV_GTLEKLPGNGQKHL_VTLGNLSEGVKSTF_ATLEKLTGQGAITH_ITLGNLSEGVKSTF_ATLEKLSWQRSEAR_ATQEKLIGNGQKHI_ATLREAYRQRAEAR_GTLEKLRGNGQKHF_VTLEKLTGNGQNTR_GTLEKLTGNAQKQF_GTLEKLTGNASKTL_GTLEKLTGNGQKAF_GTLEKLTGNGQKAL_GTLEKLTGNGQKQV_GTLEKLTGNGQKTL_ATHEKLIGQRANTH_VTLRKLWEGVESTF_GTLEKLTGKHKR_GALEKLTRNGQKHV_ATLEKLTWNGQNHN_GTLEKLTGTGKRL_GTLEKLTGTGQKH_GTTEKLLGNGQKPF_GTTEKLLGNGQKPI_GTTEKLLGNGQKYF_VTLEKLTGNGQKH_GTLEKLTGNGQKH_ATLGKLREGVKIAC_GTSEKLLGRGKNI_GTSEKLLGRGQKH_GTFEKLTGNGQKHF_GTLEKLSATGRRT_VTLEKLTGQRSEHT_ATLESVTGNGHKHV_GTNEKLLGNGQKPF_VTLEKLTGKVRNM_VTLGNLWEGVKSTF_ATLETLTGQRANTH_GTLEKLTGTGPKHV_VTLRKLWEGVEST_GTLEKLTGNLKRM_VSLGNLWEGVKSTF_GTLAKLIGNAQKLC_ATLEKVNSPAR_GTLEKLTATGRNI_GTMEKLLGSGQRI_GTLEKLTGQWPKAL_ATLEKLIGHGRTH_GTSEKLLGSGQKTS_GTMEKLVGSGQKHF_GTLEKLLGKRPEA_FLGTDTWFDGRTAGGS_AKLEKLIGNGQKHV_VTLEKLTAMGKRM_VILGNLWEGVKSTF_ATLEKLIGNGLKTR_ATLEKLIGNGPQAR_ATLEKLIGNGQKQY_ATLEKLIGNGQKYT_ATLEKLIGNGQTAH_ATLEKLIGNGQTHG_GMLEKLLGSGQKHL_GMLEKLLGSGQRAF_GMLEKLLGNGQKHF_GTLEKLLGRGKAH_GTLEKLLGRGKRT_GTLEKLLGRGMRI_GTLEKLLGRGPKH_GTLEKLLGRGQKH_GTLEKLLGRGQNI_GTLEKLLGRGQNT_GTLEKLLGRGQRI_GTLEKLLGRGQRT_GTLEKLLGRGRRT_ATLEKLIGTGRNT_GTLEKLRATLKNT_GTLEKLVGHGKRT_GTLEKLLGSGSKRT_GTLEKLLGSGSKTT_GTLEKLLGNGHKAP_GTLEKLLGNGPKHF_GTLEKLLGNGPKNT_GTLEKLLGNGPKTL_GTLEKLLGNGQKPL_GTLEKLLGNGQKQL_GTLEKLLGNGQRHF_GTLEKLLGNGSKAL_GTVEKLLSRGKNI_ATLEKLIGKRPKTH_ATLEKLIGNAKRT_ATLEKLIGNGHKH_ATLEKLIGNGHKL_ATLEKLIGNGKNM_ATLEKLIGNGQKQ_ATLEKLTGMVKRM_ATIEKLLGPGKNT_ATLDKLIGNGQKHI_GTVEKLLGSGQRTS_GTLEKLLGNWPKTL_RRLEKLLGSGQKHL_ANLEKLIGNGKKHV_GTLEKVLGRGQKH_GTLEKLLGNGKNI_GTLEKLLGNGKRI_GTLEKLLGNGKRT_GTLEKLLGNGPKT_GTLEKLLGNGQKP_GTLEKLLGNGQKT_GTLEKLLGNGRKT_GTLEKLVGNAQMHV_GTLEKLVGNEQKHA_GTLEKLLGPGQKHF_GTLEKLAGLRPKTP_ATLEKLMAMGRNI_RTLAKLTGNAQKHV_GTSKKLLGRGQKHL_ATLEKLIGMGKRM_ATLEKLIGMGRNT_GTIEKLLGNGQMHF_GTLEKLLGRGEKRL_GTLEKLLGRGLKTL_GTLEKLLGRGPKHL_GTLEKLLGRGPKTF_GTLEKLLGRGQKHY_GTLEKLLGRRPEAS_GTLEKLLGRRQKHL_GTLAKLTGNAQKHV_GTMEKLLGRVAI_GTLEKLLGPGQKH_ATLEKLIGRWSEAH_GTIEKLLGTGKNT_VTLRQALGSGKIS_ATLEKLIGNVPKTY_GTLEKLIGNDQKHV_GTLEKLIGNGAKAF_GTLEKLVRNGQKHV_VTLGKHLRSGEANV_GTLEKLIDNAQKHV_GTSKKLLGSGQKHL_VTLGKLSEGAKSHV_VTLGKLSEGVKKSR_GTLEKLIGKGSKAF_VTLGNLSEGVKRHV_VTLGNLSEGVKRTF_TTLGKLREGVKKHI_GAMEKLLWSRAKA_GTLEKLIGNGKNM_GTLEKLIGNGKRI_GTLEKLTGKQR_GTIEKLLGPGKNT_ATLGKLREGVKSQ_GTLEKLVGERPQTR_ITLGKLSEGVKRTF_ITLGKLSEGVKSRV_TTLGKLSEGVKSSF_GTSEKLLGSWAKAF_GTLEKLVGTAIRT_GTLEKLLATGKRT_VTLGKLREGVKSHV_GTLEKLLARRAEAF_GTLEKLLARSRRGI_GTLEKLLGLGRNT_GTMEKLLWSRAKA_GTLEKLIGQWAKAR_VTLGKLSEGVKRH_VTLGKLSEGVKRM_VTLGKLSEGVKRT_VTLGKLSEGVKSH_VTLGKLSEGVRRH_GSLEKLLARSRRGI_ATLEKLIATARNT_ATLWKLREGVKRHV_VTLGKLSEGVKYHL_GTLEKIPATVKNT_GTLEKLVGIRAQA_VMLGKHLRSGETNV_GTLEKLLGSVGKAF_GTLEKLLGSVSKAP_VTLRKLREGVKSTF_VTLGKLSEGVTIPR_GTVEKLLRFRAKRL_GTLEKLIATGKRM_GTLEKLTGNIR_VTLGKLREGVKSTF_GTLEKLLGTWAKTF_ITLGKLREGVKSTI_TTLGKLSEAVKSTF_GTLEKLLSLRGKTT_GTSEKLLGVRPKTS_ITLGKLREGLSLR_VTLRKLWEGVKHNL_VTLRKLWEGVKKHR_VTLRKLWEGVKLNM_VTLRKLWEGVKRNL_VTLRKLWEGVKRTF_VTLRKLWEGVKSND_VTLRKLWEGVKSRL_VTLRKLWEGVKSTL_VTLRKLWEGVKYPR_GTLKKLLGNGQRT_ITLRKLWEGVKSRL_GTLEKLTGDAQNI_GTVEKLLAFRQTH_GTLQKLIENGQKHV_GLPWTLRPLATLR_GLPWTLRPLATLS_GTREKLFGVRPKTS_VTLRKLWEGVSP_GTLGKLLGSGHKHF_GTLGKLLGSGHKQL_GTLGKLLGSGQNAR_VTLGKLWEGVKRNV_VTLGKLWEGVKRPF_VTLGKLWEGVKRRF_VTLGKLWEGVKRTF_VTLGKLWEGVKRTV_VTLGKLWEGVKSTY_GFPWKLRPLALL_GTSRKLLGHVKQN_GTLEKLLSLSGKTT_VTLVKLSEGAKSHA_VTLVKLSEGAKSHG_VTLVKLSEGVKRHG_FTLGKLWEGVKSHL_FTLGKLWEGVKSTF_GALGKLLGRGQKHF_GTLGKFMGSRQAS_VTLRKLWEGVKLNI_RTLGKLWEGVKSAF_RTLGKLWEGVKSTF_RTLGKLWEGVNSHL_VTLRKLWEGVKRM_VTLRKLWEGVNRP_GTSKKLLGLAKRT_GTTEKLLGNGQNT_ATQEKLTGNGQKHI_GTLEKFLGSSREAT_AKLEKLTGNGQKHV_ATLEKLTGNGQKPH_ASLEKLTGNGQKHG_ATLEKLTGMGRNT_GTLEKLPGTGRRT_GTLEKLTGNGQKAR_ATLEKLHWRTISDT_ATLEKLTGSVKRM_ATLEKLIGNGQKT_ATLEKLIGNGRRM_ATLDNLIGNGQKHT_GTSKKLLGRGKNT_GTLEKLVGTPKR_VTLGKLRGGAKSHV_RTLAKLTGNAQKM_GTSKKLLGPSAETP_ATLEKLLGMVKTT_GTLEKLTGNLNE_GTIEKLWGLVKT_VTLVKLSEGVKRT_GTLEKLLGSWPETP_ATLEKLTGNGQNI_ATLDASQGTAIRT_VTLGKLWEGVETTV_ATLEKVNWEWAKTY_GTLEKLTGYSQTS_ATLEKLIGNGQNT_ATLEKLTGNGRRI_GTLEKLLGQSGKR_VTLGKLREGVKRM_VTLGRYPKVLKAA_LTLRKLWEGVKSTT_ATLERFLVTGKNT_VTPVRIYAAGKRM_ATLEKLIGNGPETP_GTNEKLLGNWPEAL_ATLENLQAMARNM_ATLEKLQGMGKRT_ATLEKRHG_ATLEKLTGQPAIH_ATLEKAYSPTRNS_ATLEKLTGNGQRL_GTVEKLTSNGQKHF_ATLEKLIGNGQ_ATLEKLQGMVRNM_ATLENLIWQWAKTY_GTLQKLTENRAKTR_ATLEKLIVQRANTH_LTLVKYAKA_GTLDKLVWQWS_ATLKR_ATLEKLDRQWAEIG_GTLEKSERYWATD_GTVEKLTGERPEAP_GTLEKLPQPVAE_GTLRNCELWLR_ATLEKLTVQRPEAC_ATLEKLTGQTC
ATLEKLIGNGHKHV_ATLEKLIGNGQKHG_ATLEKLIGNGQKHI_ATLEKLIGNGQKHS_ATLEKLIGNGQKHT_ATLEKLIGNGQKHV_ATLEKLIGNGQKLV_ATLERLIGNGHKHV_ATLEKLIGHGHKHV_ATLEKLIGQRANTH_ATLDKLIGQRANTH_GTSEKLLGSGQKHL_ATLEKLFGNGQKHT_ATLEKLIGQRAIH_ATLEKLIGQRANT_ATLEKLIGNGHNHV_ATLEKLIGNGLNHN_ATLEKLIGNGQKHR_ATLEKLIGNGQKLR_ATLEKLIGNGQKLT_ATLEKLIGNGQNHN_ATLEKLIGNGQNHT_ATLEKLIGNGQRTR_ATLENLIGNGQKHT_ATLEKLIGDGQKHG_ATLDKLIGQRANT_VTLEKLVGNAQKHV_ATLEKLIGHGQNHT_ATLEKVIGNGHKHF_ATLEKVIGNGHKHV_ATLEKLIGTARNI_GTLEKLVGNAQKHA_GTLEKLVGNAQKHV_GTLEKLVGNGHKHV_GTLEKLVGNGQKHA_GTLEKLVGNGQKHV_ATLEKLIGQRAKTH_GTSEKLLGTGQKHL_VTLEKLIGNGQKHG_GTLEKLVGHAQKHV_GTLENLVGHAQKHV_ATLEKVIGQRANTH_GTLEKLIGNAQKHV_GTLEKLIGNGQKHF_GTLEKLIGNGQKHV_ATLEKLIGMARNT_GTLEKLVGTGHKHV_GTSEKLLGTVKI_VTLVKTSEGVKSHA_ATLEKLFGIGQKHT_GTLAKLIGNAQKHV_GTLEKSTGNGQKHF_ATLEKLSGNGQKHG_GTLDKLVGNAQNM_ATLEKLTGNGHKHV_ATLEKLTGNGQKHG_ATLEKLTGNGQKHI_ATLEKLTGNGQKHT_ATLEKLTGNGQKHV_ATLEKLTGNGQKHW_ATLEKLTGNGQKLH_ATLEKLTGNGQKNV_ATLEKLTGNGQKLV_ATLENLTGNGQKHV_ATLERLTGNGHKHV_ATLEKLTGKGHKHV_ATLEKLTGKGQKHI_ATLEKLTGKGQKHV_ATLEKLTGHGHKHV_ATLEKVTGNGQKHV_VTLEKLPGNGQKHV_ATLEKLTGQRANIH_ATLEKLTGQRANTH_VTLEKLTGNGQKHV_GTLEKLTGNAQKHF_GTLEKLTGNAQKHL_GTLEKLTGNAQKHV_GTLEKLTGNAQKNV_GTLEKLTGNGQKHF_GTLEKLTGNGQKHV_ATLEKLTANGQKHG_ATREKLFGNGQKHT_VTLEKLTGKGQKHV_GTVEKLTGNGQKHF_GTVEKLTGNGQKHL_GTVEKLTGNGQKTF_GTVEKLTGNGQKTL_GTVEKLTGNGQKTS_VTLEKLAGNGQKHV_GTTEKLLGNGQKHF_GTTEKLLGNGQKVL_GTLEKLAGNGQKHF_ATLEKLIGMVTNT_ATLEKLMGNGQKHG_GTLEKLTRNGQKHV_GTNEKLLGNGQKHF_GTREKLLGNGQKTL_GTLEKLTGTGQKHV_GTSEKLLGRGQKHL_GTSEKLLGSGQKHF_GTSEKLLGSGQKHI_GTSEKLLGSGQKH_GTREKLLGSGQKHL_GTREKLLGSGQKNL_GTREKLLGSGQNHL_ATLEKLIGQRAIP_ATLEKLIGQRANR_ATLEKLIGQRATR_ATLEKLIGQRAT_RTLEKLLGNGQKHL_ATLEKLIGNGHKHS_ATLEKLIGNGHKHT_ATLEKLIGNGLKHI_ATLEKLIGNGPKHV_ATLEKLIGNGQKHD_ATLEKLIGNGQKHY_ATLEKLIGNGQKQV_ATLEKLIGNRHKHV_GTSENLLGSGQKHL_ASLEKLIGQRATH_GTLEKLVGHAQNM_GTLEKLLGSGEKRL_GTLEKLLGSGQKHF_GTLEKLLGSGQKHL_GTLEKLLGSGQKRL_GTLEKLLGNGQKHF_GTLEKLLGNGQKHI_GTLEKLLGNGQKHL_GTLEKLLGNGQKHS_GTLEKLLGNGQKHV_ATLEKLIGNGLNH_ATLEKLIGNGQKH_ATLEKLIGNGQKM_ATLEKLIGNGQRI_ATLEKLIGNGQRT_GTVEKLLGSGQKHL_GTVEKLLGSGQKHT_GTVEKLLGSGQRTI_GTVEKLLGNGQKPL_VTLGKQSEGVKSHA_GTLEKLVGNAQKSR_GTLEKLVGNAQKTR_GTLEKLVGNARKHV_GTLEKLVGNGPKHV_GTLEKLVGNGQNAR_GTLEKLVGNGQNHA_GTLEKLVGNRQKHA_GRLEKLLGSGQKHL_GTVEKLTVRGQKTL_RTIEKLLGNGQKHF_STLEKLIGNGQKHV_GTIEKLLGSGQKHL_GTIEKLLGNGQKHF_GTIEKLLGNGQRTL_GSLEKLVGNGQNAR_GTREKLLGTGQKHL_ATLEKLMGTVKNT_GTLEKLVGNAQKH_GTLEKLVGNAQKL_GTLEKLIGNGQKHR_VTLGKLSEGVKSHA_VTLGKLSEGVKSHV_VTLGKLSEGVKSQR_GTLEKLLANGQKHL_GTSENLLGTGQKHL_GTLEKLLGAGQKHF_GTLEKLLGAGQKHS_GTLEKLIGNAQKH_GTLEKVIGNAQKHV_GTLEKVIGNGHKHV_GTLEKVIGNGQKHF_GTLEKLLGNVKNI_GTLEKLVANGQKHA_GTREKLLGSWSKDV_ATLEKLIATARNI_GTSEKLRALVKNT_GTSEKLRALVKK_GTLEKLIGNVKNT_GTLKKLLGNGQKHL_GTLKKLLGNGQNHL_VTLGKLWEGVSRTV_VTLVKLSEGVKAHV_VTLVKLSEGVKSHA_VTLVKLSEGVKSHV_VTLVKLSEGVKVSR_VILGKHLRSGEANV_VILGKLSEGVKRHA_VILGKLSEGVKSHA_VILGKLSEGVKSHV_LTLVKLREGVKSHA_VILGNLSEGVKSHV_VTLVKISEGVKSHA_GTLEKLVGIGHKHV_VTLVKLTEGVKSHV_GTLAKLIGNAQNM_VTLVTLSEGVKVSR_VILGTHLRSGEANV_GTLEKSTGNAQKHF_ATLEKLIGQRAID_ATLEKLIGNGQNM_ATLEKLTGMVTNM_GTLEKLVGNGHKPC_GTLEKLVGNAQNM_ATLEKLMATAINT_ATMEKLTGNGQKHI_ATLEKLNGNGQNHT_GTLEKLLGLERNT_ATLEKQIGNGQRT_ATLEKLTGNGHKHT_ATLEKLTGNGQRAY_ATLENLTGNGQKHR_ATLENLTGNGQKHT_GTLEKLGGNGHKHV_ATPEKLIGNGQKHV_ATLEKLTGQGAKTH_GTPEKLLGNGQKHL_GTLEKLRGNASKTL_VTLEKLTGNSQKHF_ATLEKLHWQRSQTR_GTLEKLTGNAHKHV_GTLEKLTGNAQKHS_GTLEKLTGNGHKHF_GTLEKLTGNGQKHR_GTLEKLTGNGQNHF_GTLEKLTGNGRKHF_GTLEKLTGNSQKHF_VTLEKLTGKWAKT_GTLENLTGNGQKHV_ETLEKLLGNGQKHF_GTLEKLTGKGQKHF_GTTEKLLGNGHKHF_GTTEKLLGNGQKTL_GTVENLTGNGQKHF_GTLEKLTGNAQKH_GTTEKLLGNGQKIL_GTTEKLLGNGQKH_GTTEKLLGNGQRI_GTTEKLLGNGQRT_GTLEKFTGNGQKHV_VTLEKLTGQRSGAH_GTNEKLLGNGQRPF_GTLEKLAGNGQRT_GTVEKLTGRGQKTL_ATMEKLVGSGQKHF_DTLEKLLGNGQKHF_ETLEKLLGTGQKHF_ATLEKLTVNGQKHG_VTLEKLTGKVLT_DTLEKLVGNGQKHV_GTMEKLLGSGQKHF_GTMEKLLGSGQKHI_GTLEKLMGSGQKHF_GTLEKLMGSGQKHL_GTLEKLAGLRPKL_GTSEKLLGSGLKHL_GTSEKLLGSGQKHS_GTSEKLLGSGQKLS_DTLEKLIGNGQKHG_GTTEKLLGTGRNI_ATLEKLFGNGQRI_ATLEKLIGQRARR_GTLEKLTGRWPKTF_GTREKLLGSGQKH_GTREKLLGSGQKI_GTREKLLGSGQNA_GTREKLLGSGQNI_GTREKLLGSGQNT_GSREKLLGSGQKHL_GSSEKLLGSGQKH_VTLGNSSEGVKSHV_ATLEKLIGNGHKAR_ATLEKLIGNGHKHE_ATLEKLIGNGQKAR_GTHKKLLGNGQRI_GTSEKLFGSGQKHL_GTLEKLLGRAKRI_GTLEKLLGRPQSQ_GTREKLLGTGQKH_GTLEKLLGSGAKTS_GTLEKLLGSGHKHL_GTLEKLLGSGLKTF_GTLEKLLGSGQKAF_GTLEKLLGNGHKAT_GTLEKLLGNGPKHV_GTLEKLLGNGQKLS_GTLEKLLGNGQKTL_GTLEKLLGNGQRSL_GTLEKLLGNGSKAS_GTLEKLLGNSAKTL_ATLEKLIGKGQKHG_GTVEKLLSSGQKHL_GTLEKLLGSGEKR_GTLEKLLGSGQKH_GTSEKLLGSARV_GTSEKLLGSAKRI_GTVEKLLGSGHKAP_GTLEKLLGKGQKHF_GTLEKLLGKGQKHS_GTLEKLLGKGQKTQ_ANLEKLIGNGQKHV_ATLEKLIGTATRM_GTLDKLLGNGQKHF_GTVEKLLGSGQKH_GTVEKLLGSGQKL_GTLEKLLGNGQKH_GTLEKLLGNGQRI_GTLEKLLGNGQRT_ATLESLIGQRARR_GTLERLLGNGQAH_GTLEKLVGNAQKQV_GTLEKLVGNGHKAR_GTLEKLVGNGHKHR_GTLEKLVGNGHKYR_GTLEKLVGNGQKHG_GTLEKLVGNGRKHV_ATLEKLIRNGQNHT_GNLEKLLGSGQKHF_GTSEKLLGTGHKHL_GTLEKLVGDAQKHV_GTLEKLLGNWPRP_GTVEKLVGNGQKHA_GTIEKLLGNSAKTL_GTLEKLVGTGHKQ_GTLEKLVGTGKNM_GTLDKLVGNGHKHV_GTLEKLLGRGLKHF_GTLEKLLGRGQKAF_GTLEKLLGRGQKHF_GTLEKLLGRGQKHL_GTLEKLLGRGQKRL_GTLEKLLGRGQNTS_GTLEKLLGRRSKAF_ATLGKLREGVKSHL_ATLGKLREGVKSHV_GTLEKLVGNGHKH_GTLEKLVGNGHKL_GTLEKLVGNGQKH_GTLEKLVGNGQNH_GTLEKLVGNGQRT_GTLEKLVGNRKNM_TTLGKLSAGRQIDF_GNLEKLVGNGQKHV_GTVEKLLGRVKNI_GTLEKLIGNAQKAR_GTLEKLIGNASKTL_GTLEKLIGNGQKAR_GTLEKLIGNGQKTL_GTLEKLIGNGSKAF_GTLEKVLGRGQKHL_VTLGKLSEGVKRHA_VTLGKLSEGVKRTV_VTLGKLSEGVKSNG_VTLGKLSEGVKSNV_VTLGKLSEGVKSRV_VTLGKLSEGVKSSR_ATLGKVNWQWAETR_GTVEKLIGSGQKHL_GTLDKLIGNDQKHV_GTLEKLIGNGQKH_GTLETLLGSGQKHL_GTLETLLGNGQKHF_GTLEKFIGNGQKHV_GTLEKLIRNGQKHF_ATLEKLIGYGQKHI_ATLEKLMVTGKNT_GTLERLLGMAKRT_VTLRKPWEGVKSTF_ITLGKLSEGVKSTF_ATLWKLREGVKSHV_ATLEKLIGSVKRM_GTTEKLLGTVKI_GSPWKLRTLALA_GLPWKLRTLALA_GTVEKLLGSVKRN_GTVEKLLGSVKRT_GTLEKLIGMARNT_GTLEKLLGSVKSL_ATLEKLIGTVKRT_GVPWKLRTLALA_VTLVKPSEGVKAHV_FTLGKLWDGVKSTF_VTLRKLWEGVKPQS_VTLRKLWEGVKPSE_VTLRKLWEGVKSTF_VTLRKLWEGVKSTI_VTLRKLWEGVKSTV_VALGKLWEGVKSAF_GTLKKLLGNGQRI_GTLKKLIGNGQKHV_GTLAMLTGNAQKHV_ATLGKLREGVKIHV_VILGRYPKVLKAT_GTLGKLLGSGQKHF_GTLGKLLGNGQKHF_VTLGKLWEGVKSAF_VTLGKLWEGVKSTF_TILGKLSEGVKRTF_GLPWKLRPLALL_VTLVKLSEGVSSHV_GRLKKLLGNGQRI_VTLRTLWEGVKSTF_GTLGKLLGDGQKHF_GTSEKLLGFSSKTF_GTLGKLLGRVKTH_VILGKHLRSDEANV_VILGKHLRSGEATV_VILGKHLRSGEINV_VTLRKLWEGVKLT_VTLRKLWEGVKSP_VILGNHLRSGETNV_GTFGKLLGSGQKHF_GTLAKLIGNAQRTR_VILGKLSEGVKSNV_VILGKLSEGVKSTF_VILGKLSEGVNSHV_GTLGKLLGSGQRI_VTLVKLREGVKSHA_GTLGKLLGERAERI_GTLGKLLASGQKHF_VILGKHLRSGEAM_VILGKHLRSGEAT_VILGKHLRSGSRM_GTSEKLLGVVKR_VILGKLSEGVKRT_GTLGKLLASGRNI_VILGTHLRSGAANV_VILGKLWEGVKSTF_ATLEKLIGDGQNM_VILGKLSEGVIIPR_VIFGKLSEGVRAH_FLGMIPGSYGSLART_GTLVKLLGSGQKHF_GTLVKLLGNGQKLR_VILGTHLRSGEAN_FLGMILGSYGSLART_GTLGKLLAVESKTL_GTLGKLLGWVKRT_FLWGLIPGATSAGR_GTLGKLLAVGSKTL_ETLEKLLGNGQKLF_GTTEKLLGNGQKHC_GTLEKLTGNAQNM_GTVEKLTGNGQITL_GTVEKLTGNGQITF_GTLEKSTGNGQKHS_GTLEKLLGSSREAT_GTLEKLLGNGRETP_GTLEKLLGSGKND_GTLEKLLGSGQNN_GTVEKLLGSGQNI_GTVEKLLGSGQNT_GTVEKLLGSGQTT_ATLEKLSVTAINM_GTLEKLVGNGLNM_GTLEKLVGNGQNM_GTLEKLVGNPGNT_ATLEKQIGNGQKHG_VTLGKLSEGVKSDA_GTLEKLIGNGQNM_GTLEKLVGNVTEAR_ATLEKLPGNGQKHS_ITLGKLSEGRQIDF_ATLEKLTGQRANT_GTLEKLIGRWPETL_GTLESLLASGPRL_ATLEKLTGNGHKAH_ATLEKLTGNGQKPR_ATLEKLTGNGQKTH_ATLENLTGNGPKHV_ATLEKLTGNGHKQ_ATLEKLTGNGQRT_ATLEKLTGNGTRM_ATLEKLTGHGRNHT_ATSEKLLGRGKNI_ATLEKLTGTARRT_ATFEKLTGNGQKHV_GTLEKLPGNGQKHL_VTLGNLSEGVKSTF_ATLEKLTGQGAITH_ATLEKLTGQRGNTH_ITLGNLSEGVKSTF_ATLEKLSWQRSEAR_ATQEKLIGNGQKHI_ATLREAYRQRAEAR_GTLEKLRGNGQKHF_VTLEKLTGNGQNTR_GTLEKLTGNAQKAR_GTLEKLTGNAQKQF_GTLEKLTGNASKTL_GTLEKLTGNGQKAF_GTLEKLTGNGQKAL_GTLEKLTGNGQKQV_GTLEKLTGNGQKTL_GTLEKLTGNRQKTL_ATHEKLIGQRANTH_VTLRKLWEGVESTF_GTLEKLTGKHKR_ATLEKLTGNVKRM_GALEKLTRNGQKHV_ATLEKLTWNGQNHN_GTLEKLTGTGKRL_GTLEKLTGTGQKH_GTTEKLLGNGQKPF_GTTEKLLGNGQKPI_GTTEKLLGNGQKYF_VTLEKLTGNGQKH_GTLEKLTGNGQKH_ATLGKLREGVKIAC_GTSEKLLGRGKNI_GTSEKLLGRGQKH_GTFEKLTGNGQKHF_GTLEKLSATGRRT_VTLEKLTGQRSEHT_ATLESVTGNGHKHV_GTNEKLLGNGQKPF_VTLEKLTGKVRNM_VTLGNLWEGVKSTF_ATLETLTGQRANTH_GTLEKLTGTGPKHV_VTLRKLWEGVEST_GTLEKLTGNLKRM_VSLGNLWEGVKSTF_GTLAKLIGNAQKLC_ATLEKVNSPAR_GTLEKLTATGRNI_GTMEKLLGSGQRI_GTLEKLTGQWPKAL_ATLEKLIGHGRTH_GTSEKLLGSGQKTS_GTMEKLVGSGQKHF_GTLEKLLGKRPEA_FLGTDTWFDGRTAGGS_AKLEKLIGNGQKHV_VTLEKLTAMGKRM_VILGNLWEGVKSTF_ATLEKLIGNGLKTR_ATLEKLIGNGPKHG_ATLEKLIGNGPQAR_ATLEKLIGNGQKQY_ATLEKLIGNGQKYT_ATLEKLIGNGQNAH_ATLEKLIGNGQTAH_ATLEKLIGNGQTHG_GMLEKLLGSGQKHL_GMLEKLLGSGQRAF_GMLEKLLGNGQKHF_GTLEKLLGRGKAH_GTLEKLLGRGKRT_GTLEKLLGRGMRI_GTLEKLLGRGPKH_GTLEKLLGRGQKH_GTLEKLLGRGQNI_GTLEKLLGRGQNT_GTLEKLLGRGQRA_GTLEKLLGRGQRI_GTLEKLLGRGQRT_GTLEKLLGRGRRT_ATLEKLIGTGRNT_GTLEKLRATLKNT_GTLEKLVGHGKRT_GTLEKLLGSGSKRT_GTLEKLLGSGSKTT_GTLEKLLGNGHKAP_GTLEKLLGNGPKHF_GTLEKLLGNGPKNT_GTLEKLLGNGPKTL_GTLEKLLGNGPTHV_GTLEKLLGNGQKPL_GTLEKLLGNGQKQL_GTLEKLLGNGQRHF_GTLEKLLGNGSKAL_GTVEKLLSRGKNI_ATLEKLIGKRPKTH_ATLEKLIGNAKRT_ATLEKLIGNGHKH_ATLEKLIGNGHKL_ATLEKLIGNGKNM_ATLEKLIGNGQKQ_ATLEKLTGMVKRM_ATIEKLLGPGKNT_ATLDKLIGNGQKHI_ATLERLSATVTRT_GTVEKLLGSGQRTS_GTLEKLLGKGPKNT_GTLEKLLGNWPKTL_RRLEKLLGSGQKHL_ANLEKLIGNGKKHV_GTLEKVLGRGQKH_GTLEKLLGNGKNI_GTLEKLLGNGKRI_GTLEKLLGNGKRT_GTLEKLLGNGPKT_GTLEKLLGNGQKP_GTLEKLLGNGQKT_GTLEKLLGNGRKT_GTLEKLVGNAQMHV_GTLEKLVGNEQKHA_GTLEKLLGPGQKHF_GTLEKLAGLRPKTP_ATLEKLIGQRSETH_ATLEKLMAMGRNI_RTLAKLTGNAQKHV_GTSKKLLGRGQKHL_ATLEKLIGMGKRM_ATLEKLIGMGRNT_ATLEKLIRNGQNT_GNLEKLLGSGKRT_GTIEKLLGNGQMHF_GTLEKLLGRGEKRL_GTLEKLLGRGLKTL_GTLEKLLGRGPKHL_GTLEKLLGRGPKTF_GTLEKLLGRGQKHY_GTLEKLLGRRPEAS_GTLEKLLGRRQKHL_GTLAKLTGNAQKHV_GTMEKLLGRVAI_GTLEKLLGPGQKH_ATLEKLIGRWSEAH_GTIEKLLGTGKNT_VTLRQALGSGKIS_ATLEKLIGNVPKTY_GTLEKLIGNDQKHV_GTLEKLIGNGAKAF_GTLEKLVRNGQKHV_VTLGKHLRSGEANV_GTLEKLIDNAQKHV_GTSKKLLGSGQKHL_VTLGKLSEGAKSHV_VTLGKLSEGVKKSR_VTLGKLSEGVQRTV_GTLDKLLGPGQKH_GTLEKLIGKGSKAF_ATLEKLMAMAKNM_VTLGNLSEGVKRHV_VTLGNLSEGVKRTF_TTLGKLREGVKKHI_GAMEKLLWSRAKA_GTLEKLIGNGKNM_GTLEKLIGNGKRI_GTLEKLTGKQR_GTIEKLLGPGKNT_ATLEILTGQRANTH_ATLGKLREGVKSQ_GTLEKLVGERPQTR_ITLGKLSEGVKRTF_ITLGKLSEGVKSRV_TTLGKLSEGVKSSF_GTSEKLLGSWAKAF_GTLEKLVGTAIRT_GTLEKLLATGKRT_VTLGKLREGVKSHV_GTLEKLLARRAEAF_GTLEKLLARSRRGI_GTLEKLLGLGRNT_GTMEKLLWSRAKA_GTLEKLIGQWAKAR_VTLGKLSEGVKRH_VTLGKLSEGVKRM_VTLGKLSEGVKRT_VTLGKLSEGVKSH_VTLGKLSEGVRRH_GSLEKLLARSRRGI_ATLEKLIATARNT_ATLWKLREGVKRHV_VTLGKLSEGVKYHL_GTLEKIPATVKNT_GTLEKLVGIRAQA_VMLGKHLRSGETNV_GTLEKLLGSVGKAF_GTLEKLLGSVSKAP_VTLRKLREGVKSTF_VTLGKLSEGVTIPR_GTVEKLLRFRAKRL_GTLEKLIATGKRM_GTLEKLTGNIR_GTTEKLLATGNE_ATLEKVTGNGQKHC_GTTEKLLGTGPEH_GTTEKLLGTGIEH_GTLEKLLGNGQIN_ATLEKLIGNVTNT_ATLEKSSVTGKRI_ATIEKLTGNGHKHV_AMLEKLIGNGHKHV_ATLEKLIGNGKRT_GTRETLLGSGQKH_GTLEKFWGVGPKH_VTLRKLWEGVQSP_DTLEKLLGNGQNAL_VTLVKLREGLKPT_ATLEKLSGTGINT_GTVENLTGNGQTHF_ATLEKLIGNGPEAH_ATLEKLIGNGPETR_ATLEKLIGNGQNT_ATLERLTGKGIRT_ATLEKLTGNGEKHT_ATLEKLTGNGKRT_ASLEKLTGNGHKHV_GTLEKLTGNGKPN_GTLEKLTGNGQKI_AALEKLIGKGQKHG_ATLERLIGTGTRT_ATLEKLIGNGLKT_GTLEKLTVERPKAP_GNTREVVGQSAKTL_ATLGKLREGVTNRM_GTLEKLVRTGRRM_GTLEKLTVMHRNT_ATLEKLTVMARRM_VILGRYPKVL_VTLGNLWGGLSPR_ATLEKLLVMARN_ATAKNYWAVVKT_GTLEKLIGNATEGT_ATLEKAHSQWAETF_GTLREIGSSRAKAC_APWKNLSGTGKRM_GTLEKLIGNGQN_GTLRNSPGTHKRI_APWRRSSGMAKLT_ATPRKADWERAKAY_ATFRETNWQRA_VTLRKLWEGVEV_ATLEKLRS_ATLEKLQVMGRSW_ATVGKINR_GTLRKASRSWSKAF_VTLGKLSEEVKRTV_ATLEKLNWQRAEAC_ATLENLQVNGPH_GTLEKLTSQWSEH_GTLEKLIGND_GTLEKLICNGQKHV_GTLGKCLGNERRG_GTLVSCWGGLRV_ATLEKLDRERPET_ATLEKLIGNGSQTC_ATLREVNWEWAEAY
ATLEKLIGNGHKHV_ATLEKLIGNGQKHG_ATLEKLIGNGQKHI_ATLEKLIGNGQKHS_ATLEKLIGNGQKHT_ATLEKLIGNGQKHV_ATLEKLIGNGQKLV_ATLERLIGNGHKHV_ATLEKLIGHGHKHV_ATLEKLIGHGHKQV_ATLEKLIGQRANTH_ATLDKLIGQRANTH_ATLEKLIGTGQKHI_GTSEKLLGSGQKHL_ATLEKLFGNGQKHT_ATLEKLIGQRAIH_ATLEKLIGQRANT_ATLEKLIGNGHNHV_ATLEKLIGNGLNHN_ATLEKLIGNGQKHR_ATLEKLIGNGQKLR_ATLEKLIGNGQKLT_ATLEKLIGNGQNHN_ATLEKLIGNGQNHT_ATLEKLIGNGQRTR_ATLENLIGNGQKHT_ATLEKLIGDGQKHG_ATLERLIGNGQKHI_ATLDKLIGQRANT_VTLEKLVGNAQKHV_ATLEKLIGHGQNHT_ATLEKVIGNGHKHF_ATLEKVIGNGHKHV_ATLEKLIGTARNI_GTLEKLVGNAQKHA_GTLEKLVGNAQKHV_GTLEKLVGNGHKHV_GTLEKLVGNGQKHA_GTLEKLVGNGQKHV_ATLEKLIGQRAKTH_GTSEKLLGTGQKHL_VTLEKLIGNGQKHG_GTLEKLVGHAQKHV_GTLENLVGHAQKHV_ATLEKVIGQRANTH_GTLEKLIGNAQKHV_GTLEKLIGNGQKHF_GTLEKLIGNGQKHV_ATLEKLIGMARNT_GTLEKLVGTGHKHV_GTSEKLLGTVKI_VTLVKTSEGVKSHA_ATLEKLFGIGQKHT_GTLAKLIGNAQKHV_GTLEKSTGNGQKHF_ATLEKLSGNGQKHG_ATLEKLNGNGQKHG_GTLDKLVGNAQNM_ATLEKLTGNGHKHV_ATLEKLTGNGQKHG_ATLEKLTGNGQKHI_ATLEKLTGNGQKHS_ATLEKLTGNGQKHT_ATLEKLTGNGQKHV_ATLEKLTGNGQKHW_ATLEKLTGNGQKLH_ATLEKLTGNGQKNV_ATLEKLTGNGQRTH_ATLEKLTGNGQKLV_ATLENLTGNGQKHV_ATLERLTGNGHKHV_ATLEKLTGKGHKHV_ATLEKLTGKGQKHI_ATLEKLTGKGQKHV_ATLEKLTGHGHKHV_ATLEKVTGNGQKHV_VTLEKLPGNGQKHV_ATLEKLTGQRANIH_ATLEKLTGQRANTH_VTLEKLTGNGQKHV_GTLEKLTGNAQKHF_GTLEKLTGNAQKHL_GTLEKLTGNAQKHV_GTLEKLTGNAQKNV_GTLEKLTGNGQKHF_GTLEKLTGNGQKHV_ATLEKLTANGQKHG_ATREKLFGNGQKHT_VTLEKLTGKGQKHV_GTVEKLTGNGQKHF_GTVEKLTGNGQKHL_GTVEKLTGNGQKTF_GTVEKLTGNGQKTL_GTVEKLTGNGQKTS_VTLEKLAGNGQKHV_GTTEKLLGNGQKHF_GTTEKLLGNGQKVL_GTLEKLAGNGQKHF_ATLEKLIGMVTNT_ATLEKLMGNGQKHG_GTLEKLTRNGQKHV_GTNEKLLGNGQKHF_GTREKLLGNGQKTL_GTLEKLTGTGQKHV_GTSEKLLGRGQKHL_GTSEKLLGSGQKHF_GTSEKLLGSGQKHI_GTSEKLLGSGQKH_GTREKLLGSGQKHL_GTREKLLGSGQKNL_GTREKLLGSGQNHL_ATLEKLIGQRAIP_ATLEKLIGQRANR_ATLEKLIGQRATR_ATLEKLIGQRAT_RTLEKLLGNGQKHL_ATLEKLIGNGHKHS_ATLEKLIGNGHKHT_ATLEKLIGNGLKHI_ATLEKLIGNGPKHV_ATLEKLIGNGQKHD_ATLEKLIGNGQKHY_ATLEKLIGNGQKQV_ATLEKLIGNGQKRG_ATLEKLIGNRHKHV_GTSENLLGSGQKHL_ASLEKLIGQRATH_GTLEKLVGHAQNM_GTLEKLLGSGEKRL_GTLEKLLGSGQKHF_GTLEKLLGSGQKHL_GTLEKLLGSGQKRL_GTLEKLLGNGQKHF_GTLEKLLGNGQKHI_GTLEKLLGNGQKHL_GTLEKLLGNGQKHS_GTLEKLLGNGQKHV_ATLDKLIGQRAIR_ATLEKLIGNGLNH_ATLEKLIGNGQKH_ATLEKLIGNGQKM_ATLEKLIGNGQRI_ATLEKLIGNGQRT_ATLEKLIGHGHKDV_GTVEKLLGSGQKHL_GTVEKLLGSGQKHT_GTVEKLLGSGQRTI_GTVEKLLGNGQKPL_VTLGKQSEGVKSHA_ATLEKFIGNGHKHV_GTLEKLVGNAQKSR_GTLEKLVGNAQKTR_GTLEKLVGNARKHV_GTLEKLVGNGPKHV_GTLEKLVGNGQNAR_GTLEKLVGNGQNHA_GTLEKLVGNRQKHA_GRLEKLLGSGQKHL_GTVEKLTVRGQKTL_RTIEKLLGNGQKHF_STLEKLIGNGQKHI_STLEKLIGNGQKHV_GTIEKLLGSGQKHL_GTIEKLLGNGQKHF_GTIEKLLGNGQRTL_GSLEKLVGNGQNAR_GTREKLLGTGQKHL_ATLEKLMGTVKNT_GTLEKLVGNAQKH_GTLEKLVGNAQKL_GTLEKLIGNGQKHR_VTLGKLSEGVKSHA_VTLGKLSEGVKSHV_VTLGKLSEGVKSQR_GTLEKLLANGQKHL_GTSENLLGTGQKHL_GTLEKLLGAGQKHF_GTLEKLLGAGQKHS_GTLEKLIGNAQKH_GTLEKVIGNAQKHV_GTLEKVIGNGHKHV_GTLEKVIGNGQKHF_GTLEKLLGNVKNI_GTLEKLVANGQKHA_GTREKLLGSWSKDV_ATLEKLTAMVTRT_ATLEKLIATARNI_GTSEKLRALVKNT_GTSEKLRALVKK_ATLEKLIVNGQKHG_GTLEKLIGNVKNT_GTLKKLLGNGQKHL_GTLKKLLGNGQNHL_VTLGKLWEGVSRTV_VTLVKLSEGVKAHV_VTLVKLSEGVKSHA_VTLVKLSEGVKSHV_VTLVKLSEGVKVSR_VILGKHLRSGEANV_VILGKLSEGVKRHA_VILGKLSEGVKSHA_VILGKLSEGVKSHV_LTLVKLREGVKSHA_VILGNLSEGVKSHV_VTLVKISEGVKSHA_GTLEKLVGIGHKHV_VTLVKLTEGVKSHV_GTLAKLIGNAQNM_VTLVTLSEGVKVSR_VILGTHLRSGEANV_GTLEKSTGNAQKHF_ATLEKLIGQRAID_ATLDKLIGQTREY_ATLEKLIGNGQNM_ATLEKLTGMVTNM_GTLEKLVGNGHKPC_GTLEKLVGNAQNM_ATLEKLMATAINT_ATMEKLTGNGQKHI_ATLEKLNGNGQNHT_GTLEKLLGLERNT_ATLEKQIGNGQRT_ATLDKQIGNGQRT_ATLEKLTGNGHKHT_ATLEKLTGNGQRAY_ATLENLTGNGQKHR_ATLENLTGNGQKHT_ATLEKLIGLAREP_GTLEKLGGNGHKHV_ATPEKLIGNGQKHV_ATLEKLTGQGAKTH_GTPEKLLGNGQKHL_GTLEKLRGNASKTL_VTLEKLTGNSQKHF_ATLEKLHWQRSQTR_GTLEKLTGNAHKHV_GTLEKLTGNAQKHS_GTLEKLTGNGHKHF_GTLEKLTGNGQKHR_GTLEKLTGNGQNHF_GTLEKLTGNGRKHF_GTLEKLTGNSQKHF_VTLEKLTGKWAKT_GTLENLTGNGQKHV_ETLEKLLGNGQKHF_GTLEKLTGKGQKHF_GTTEKLLGNGHKHF_GTTEKLLGNGQKTL_GTVENLTGNGQKHF_GTLEKLTGNAQKH_GTTEKLLGNGQKIL_GTTEKLLGNGQKH_GTTEKLLGNGQRI_GTTEKLLGNGQRT_GTLEKFTGNGQKHV_VTLEKLTGQRSGAH_GTNEKLLGNGQRPF_GTLEKLAGNGQRT_GTVEKLTGRGQKTL_ATMEKLVGSGQKHF_DTLEKLLGNGQKHF_ETLEKLLGTGQKHF_ATLEKLTVNGQKHG_VTLEKLTGKVLT_DTLEKLVGNGQKHV_GTMEKLLGSGQKHF_GTMEKLLGSGQKHI_GTLEKLMGSGQKHF_GTLEKLMGSGQKHL_GTLEKLAGLRPKL_GTSEKLLGSGLKHL_GTSEKLLGSGQKHS_GTSEKLLGSGQKLS_DTLEKLIGNGQKHG_GTTEKLLGTGRNI_ATLEKLFGNGQRI_ATLEKLIGQRARR_GTLEKLTGRWPKTF_GTREKLLGSGQKH_GTREKLLGSGQKI_GTREKLLGSGQNA_GTREKLLGSGQNI_GTREKLLGSGQNT_GSREKLLGSGQKHL_GSSEKLLGSGQKH_VTLGNSSEGVKSHV_ATLEKLIGNGHKAR_ATLEKLIGNGHKHE_ATLEKLIGNGQKAR_ATLEKLIGNGQRHV_GTHKKLLGNGQRI_GTSEKLFGSGQKHL_GTLEKLLGRAKRI_GTLEKLLGRPQSQ_GTSENLLGSGQKHS_GTREKLLGTGQKH_GTLEKLLGSGAKTS_GTLEKLLGSGHKHL_GTLEKLLGSGLKTF_GTLEKLLGSGQKAF_GTLEKLLGNGHKAT_GTLEKLLGNGPKHV_GTLEKLLGNGQKLS_GTLEKLLGNGQKTL_GTLEKLLGNGQRSL_GTLEKLLGNGSKAS_GTLEKLLGNSAKTL_ATLEKLIGKGQKHG_ATLEKLIGKGQKHR_ATLEKLIGKGQKLV_ATLEKLIGNARNM_GTVEKLLSSGQKHL_GTLEKLLGSGEKR_GTLEKLLGSGQKH_GTSEKLLGSARV_GTSEKLLGSAKRI_GTVEKLLGSGHKAP_GTLEKLLGKGQKHF_GTLEKLLGKGQKHS_GTLEKLLGKGQKTQ_ANLEKLIGNGQKHV_ATLEKLIGTATRM_GTLDKLLGNGQKHF_GTVEKLLGSGQKH_GTVEKLLGSGQKL_GTLEKLLGNGQKH_GTLEKLLGNGQRI_GTLEKLLGNGQRT_ATLESLIGQRARR_GTLERLLGNGQAH_GTLEKLVGNAQKQV_GTLEKLVGNGHKAR_GTLEKLVGNGHKHR_GTLEKLVGNGHKYR_GTLEKLVGNGQKHG_GTLEKLVGNGRKHV_ATLEKLIRNGQNHT_GNLEKLLGSGQKHF_GTSEKLLGTGHKHL_GTLEKLVGDAQKHV_GTLEKLLGNWPRP_GTVEKLVGNGQKHA_GTIEKLLGNSAKTL_GTLEKLVGTGHKQ_GTLEKLVGTGKNM_GTLDKLVGNGHKHV_GTLEKLLGRGLKHF_GTLEKLLGRGQKAF_GTLEKLLGRGQKHF_GTLEKLLGRGQKHL_GTLEKLLGRGQKRL_GTLEKLLGRGQNTS_GTLEKLLGRRSKAF_ATLGKLREGVKSHL_ATLGKLREGVKSHV_GTLEKLVGNGHKH_GTLEKLVGNGHKL_GTLEKLVGNGQKH_GTLEKLVGNGQNH_GTLEKLVGNGQRT_GTLEKLVGNRKNM_TTLGKLSAGRQIDF_GNLEKLVGNGQKHV_ATLEKLIGRWSGAH_GTVEKLLGRVKNI_GTLEKLIGNAQKAR_GTLEKLIGNASKTL_GTLEKLIGNGQKAR_GTLEKLIGNGQKTL_GTLEKLIGNGSKAF_GTLEKVLGRGQKHL_VTLGKLSEGVKRHA_VTLGKLSEGVKRTV_VTLGKLSEGVKSNG_VTLGKLSEGVKSNV_VTLGKLSEGVKSRV_VTLGKLSEGVKSSR_ATLGKVNWQWAETR_GTVEKLIGSGQKHL_GTLDKLIGNDQKHV_GTLEKLIGNGQKH_GTLETLLGSGQKHL_GTLETLLGNGQKHF_GTLEKFIGNGQKHV_GTLEKLIRNGQKHF_ATLEKLIGYGQKHI_ATLEKLMVTGKNT_GTLERLLGMAKRT_VTLRKPWEGVKSTF_ITLGKLSEGVKSTF_ATLWKLREGVKSHV_ATLEKLIGSVKRM_GTTEKLLGTVKI_GSPWKLRTLALA_GLPWKLRTLALA_GTVEKLLGSVKRN_GTVEKLLGSVKRT_GTLEKLIGMARNT_GTLEKLLGSVKSL_ATLEKLIGTVKRT_GVPWKLRTLALA_VTLVKPSEGVKAHV_FTLGKLWDGVKSTF_VTLRKLWEGVKPQS_VTLRKLWEGVKPSE_VTLRKLWEGVKSTF_VTLRKLWEGVKSTI_VTLRKLWEGVKSTV_VALGKLWEGVKSAF_GTLKKLLGNGQRI_GTLKKLIGNGQKHV_GTLAMLTGNAQKHV_ATLGKLREGVKIHV_VILGRYPKVLKAT_GTLGKLLGSGQKHF_GTLGKLLGNGQKHF_VTLGKLWEGVKSAF_VTLGKLWEGVKSTF_TILGKLSEGVKRTF_GLPWKLRPLALL_VTLVKLSEGVSSHV_GRLKKLLGNGQRI_VTLRTLWEGVKSTF_GTLGKLLGDGQKHF_GTSEKLLGFSSKTF_GTLGKLLGRVKTH_VILGKHLRSDEANV_VILGKHLRSGEATL_VILGKHLRSGEATV_VILGKHLRSGEINV_VTLRKLWEGVKLT_VTLRKLWEGVKSP_VILGNHLRSGETNV_GTFGKLLGSGQKHF_GTLAKLIGNAQRTR_VILGKLSEGVKSNV_VILGKLSEGVKSTF_VILGKLSEGVNSHV_GTLGKLLGSGQRI_VTLVKLREGVKSHA_GTLGKLLGERAERI_GTLGKLLASGQKHF_VILGKHLRSGEAM_VILGKHLRSGEAT_VILGKHLRSGSRM_GTSEKLLGVVKR_VILGKLSEGVKRT_GTLGKLLASGRNI_VILGTHLRSGAANV_VILGKLWEGVKSTF_ATLEKLIGDGQNM_VILGKLSEGVIIPR_VIFGKLSEGVRAH_FLGMIPGSYGSLART_GTLVKLLGSGQKHF_GTLVKLLGNGQKLR_VILGTHLRSGEAN_FLGMILGSYGSLART_GTLGKLLAVESKTL_GTLGKLLGWVKRT_FLWGLIPGATSAGR_GTLGKLLAVGSKTL_ETLEKLLGNGQKLF_GTTEKLLGNGQKHC_GTLEKLTGNAQNM_GTVEKLTGNGQITL_GTVEKLTGNGQITF_GTLEKSTGNGQKHS_GTLEKLLGSSREAT_GTLEKLLGNGRETP_GTLEKLLGSGKND_GTLEKLLGSGQNN_GTLEKQTRNGQKHF_GTVEKLLGSGQNI_GTVEKLLGSGQNT_GTVEKLLGSGQTT_GTLEKLLGNDKNT_ATLEKLSVTAINM_GTLEKLVGNGLNM_GTLEKLVGNGQNM_GTLEKLVGNPGNT_ATLEKQIGNGQKHG_VTLGKLSEGVKSDA_GTLEKLIGNGQNM_GTLEKLVGNVTEAR_ATLEKLPGNGQKHS_ITLGKLSEGRQIDF_ATLEKLTGQRANT_GTLEKLIGRWPETL_GTLESLLASGPRL_ATLEKLTGNGHKAH_ATLEKLTGNGQKPR_ATLEKLTGNGQKTH_ATLEKLTGNGSKAW_ATLENLTGNGPKHV_ATLEKLTGNGHKQ_ATLEKLTGNGQKH_ATLEKLTGNGQRT_ATLEKLTGNGTRM_ATLEKLTGHGRNHT_ATSEKLLGRGKNI_ATLEKLTGTARRT_ATFEKLTGNGQKHV_GTLEKLPGNGQKHL_VTLGNLSEGVKSTF_ATLEKLTGQGAITH_ATLEKLTGQRGNTH_ITLGNLSEGVKSTF_ATLEKLSWQRSEAR_ATQEKLIGNGQKHI_ATLREAYRQRAEAR_GTLEKLRGNGQKHF_VTLEKLTGNGQNTR_GTLEKLTGNAQKAR_GTLEKLTGNAQKQF_GTLEKLTGNASKTL_GTLEKLTGNGQKAF_GTLEKLTGNGQKAL_GTLEKLTGNGQKQV_GTLEKLTGNGQKTL_GTLEKLTGNRQKTL_ATHEKLIGQRANTH_VTLRKLWEGVESTF_GTLEKLTGKHKR_ATLEKLTGNVKRM_GTLERLTGNGQKTL_GALEKLTRNGQKHV_ATLEKLTWNGQNHN_GTLEKLTGTGKRL_GTLEKLTGTGQKH_GTTEKLLGNGQKPF_GTTEKLLGNGQKPI_GTTEKLLGNGQKYF_ATLEKLSRQWAKTY_VTLEKLTGNGQKH_GTLEKLTGNGQKH_ATLGKLREGVKIAC_GTSEKLLGRGKNI_GTSEKLLGRGQKH_GTFEKLTGNGQKHF_GTLEKLSATGRRT_VTLEKLTGQRSEHT_ATLESVTGNGHKHV_GTNEKLLGNGQKPF_VTLEKLTGKVRNM_VTLGNLWEGVKSTF_ATLETLTGQRANTH_GTLEKLTGTGPKHV_VTLRKLWEGVEST_GTLEKLTGNLKRM_VSLGNLWEGVKSTF_GTLAKLIGNAQKLC_ATLEKVNSPAR_GTLEKLTATGRNI_GTMEKLLGSGQRI_GTLEKLTGQWPKAL_GTTEKLLGTGRN_ATLEKLIGHGRTH_GTSEKLLGSGQKTS_GTMEKLVGSGQKHF_GTLEKLLGKRPEA_FLGTDTWFDGRTAGGS_AKLEKLIGNGQKHV_VTLEKLTAMGKRM_GTREKLLGTGQR_VILGNLWEGVKSTF_ATLEKLIGNGLKTR_ATLEKLIGNGPKHG_ATLEKLIGNGPQAR_ATLEKLIGNGQKQY_ATLEKLIGNGQKYT_ATLEKLIGNGQNAH_ATLEKLIGNGQTAH_ATLEKLIGNGQTHG_ATLEKLIGNGRKTL_GMLEKLLGSGQKHL_GMLEKLLGSGQRAF_GMLEKLLGNGQKHF_GTLEKLLGRGKAH_GTLEKLLGRGKRT_GTLEKLLGRGMRI_GTLEKLLGRGPKH_GTLEKLLGRGQKH_GTLEKLLGRGQNI_GTLEKLLGRGQNT_GTLEKLLGRGQRA_GTLEKLLGRGQRI_GTLEKLLGRGQRT_GTLEKLLGRGRRT_ATLEKLIGTGRNT_GTLEKLRATLKNT_GTLEKLVGHGKRT_GTLEKLLGSGSKRT_GTLEKLLGSGSKTT_GTLEKLLGNGHKAP_GTLEKLLGNGPKHF_GTLEKLLGNGPKNT_GTLEKLLGNGPKTL_GTLEKLLGNGPTHV_GTLEKLLGNGQKPL_GTLEKLLGNGQKQL_GTLEKLLGNGQRHF_GTLEKLLGNGSKAL_GTVEKLLSRGKNI_ATLEKLIGKRPKTH_ATLEKLIGNAKRT_ATLEKLIGNGHKH_ATLEKLIGNGHKL_ATLEKLIGNGKNM_ATLEKLIGNGQKQ_ATLEKLTGMVKPN_ATLEKLTGMVKRM_ATIEKLLGPGKNT_GTLEKLLGRARI_ATLDKLIGNGQKHI_ATLERLSATVTRT_GTVEKLLGSGQRTS_GTLEKLLGKGPKNT_ATLETLTGLRANTH_GTLEKLLGNWPKTL_RRLEKLLGSGQKHL_ANLEKLIGNGKKHV_GTLEKVLGRGQKH_GTLEKLLGNGKNI_GTLEKLLGNGKRI_GTLEKLLGNGKRT_GTLEKLLGNGPKT_GTLEKLLGNGQKP_GTLEKLLGNGQKT_GTLEKLLGNGRKT_GTLEKLVGNAQMHV_GTLEKLVGNEQKHA_GTLEKLLGPGQKHF_GTLEKLAGLRPKTP_ATLEKLIGQRSETH_ATLEKLMAMGRNI_RTLAKLTGNAQKHV_GTSKKLLGRGQKHL_ATLEKLIGMGKRM_ATLEKLIGMGRNT_ATLEKLIRNGQNT_GNLEKLLGSGKRT_GTIEKLLGNGQMHF_GTLEKLLGRGEKRL_GTLEKLLGRGLKTL_GTLEKLLGRGPKHL_GTLEKLLGRGPKTF_GTLEKLLGRGQKHY_GTLEKLLGRRPEAS_GTLEKLLGRRQKHL_GTLAKLTGNAQKHV_GTMEKLLGRVAI_GTLEKLLGPGQKH_ATLEKLIGKVKRM_ATLEKLIGRWSEAH_GTIEKLLGTGKNT_VTLRQALGSGKIS_ATLEKLIGNVPKTY_GTLEKLIGNDQKHV_GTLEKLIGNGAKAF_GTLEKLVRNGQKHV_GNLEKLVGNGHKH_VTLGKHLRSGEAI_ATLEKLLAMAKNT_GTLKKLLGNGQKT_GTLAMLTGNAQKHS_ATLEKLIGNGQNAS_ATLEKLIGNGEKM_ATLEKLNSQRPKAL_ATLEKLTGNGHKPH_ATLEKLTGNGQKQR_GTMEKLTGNGQNHF_ATLEKPIGNGQKHG_ATLEKLTSPRAQAR_ATLEKPSGMVKRI_GTLEKLTGKARKH_GTLEKLLGRGEKV_ATLEKLIGTGKSW_GTLEKLLGSGRKRT_ATLDKLIGQRPTL_ATLDKLIGQRVTP_ATLEKLIGNGIRT_GTVEKLLGSGRRI_ATLGKLHWQRSQTR_ATLENLIGQWSEAS_VTLGKLREGVKRDA_ATLEKLLVTGRNM_ATLERLIGNGH_ATLEKLIGMVRNT_VTLGKLSEVVKSQR_GTLGKLLRVGRRT_GTLGKLLARGRNI_ATLEELIGNGQKHG_GTLEKLTGNAQYM_ATLEKLTGQRGNT_ATLEKLTGNGQQRP_ATLEKLTSERSKAS_ATLEKLTGNVRAL_ATREKLIGKRPKTH_GIFRETSSLSAKAL_GTRERFLGRGKNT_ATLGKTNRQWSEIS_GISKRLSGMPRR_VTLGRYQKVLKAT_VTFGKLSEGVRAH_VTLGRYPKVLKAT_VTLVKLSEGVKVI_ATLEELTGQGAKTH_ATLGETHSERS_GTLREVNGSMAQGV_ATLEKAHSHRSKY_ATLEKLIGNGPAGS_APLEKLTGNGQKHG_ATLEKLPGNGQKQ_ATLEKLTGNGQRM_ATLEKQIGRWSEAH_ATLEKINR_ATLKNLSATVKRT_FTLGKLWDGSNRH_FTLGKLWMASNPL_VILGNLWEGVKRN_ATLEKLIGNGQEA_ATLDKTDWSAR_ATLEKLTGHGCTH_GTSEKLLWFWAKTL_ATSEEIVGAREKH_GTLEKLTGNA_GTLEKLLG_ATLEKSDSSAREYP_ATLEKLIGQWA_VILGNLWSV_ATLRN_GTLKR_ATLEKLISERAEVG_GTIEKLLGNGQCI_GHCGEADGAGPKNT_GIFGEIGWQCPENA
ATLEKLIGSGQKHG_ATLEKLIGNGHKHV_ATLEKLIGNGQKHA_ATLEKLIGNGQKHG_ATLEKLIGNGQKHI_ATLEKLIGNGQKHS_ATLEKLIGNGQKHT_ATLEKLIGNGQKHV_ATLEKLIGNGQKLV_ATLERLIGNGHKHV_ATLEKLIGHGHKHV_ATLEKLIGHGHKQV_ATLEKLIGQRANTH_ATLDKLIGQRANTH_ATLEKLIGTGQKHI_GTSEKLLGSGQKHL_ATLEKLFGNGQKHT_ATLEKLIGQRAIH_ATLEKLIGQRANT_ATLEKLIGNGHNHV_ATLEKLIGNGLNHN_ATLEKLIGNGQKHR_ATLEKLIGNGQKLR_ATLEKLIGNGQKLT_ATLEKLIGNGQNHN_ATLEKLIGNGQNHT_ATLEKLIGNGQRTR_ATLEKLIGNRAQAR_ATLENLIGNGQKHT_ATLEKLIGDGQKHG_ATLEKLIGDGQKHS_ATLERLIGNGQKHI_ATLDKLIGQRANT_VTLEKLVGNAQKHV_ATLEKLIGHGQNHT_ATLEKVIGNGHKHF_ATLEKVIGNGHKHV_ATLEKLIGTARNI_GTLEKLVGNAQKHA_GTLEKLVGNAQKHV_GTLEKLVGNGHKHV_GTLEKLVGNGQKHA_GTLEKLVGNGQKHV_ATLEKLIGQRAKTH_GTSEKLLGTGQKHL_VTLEKLIGNGQKHG_GTLEKLVGHAQKHV_GTLENLVGHAQKHV_ATLEKVIGQRANTH_GTLEKLIGNAQKHV_GTLEKLIGNGQKHF_GTLEKLIGNGQKHV_ATLEKLIGMARNT_GTLEKLVGTGHKHV_GTSEKLLGTVKI_VTLVKTSEGVKSHA_ATLEKLFGIGQKHT_GTLAKLIGNAQKHV_VTLVKLTEGVKSHA_GTLEKSTGNGQKHF_ATLEKLSGNGQKHG_ATLEKLNGNGQKHG_GTLDKLVGNAQNM_ATLEKLTGNGHKHV_ATLEKLTGNGQKHG_ATLEKLTGNGQKHI_ATLEKLTGNGQKHS_ATLEKLTGNGQKHT_ATLEKLTGNGQKHV_ATLEKLTGNGQKHW_ATLEKLTGNGQKLA_ATLEKLTGNGQKLH_ATLEKLTGNGQKNV_ATLEKLTGNGQRTH_ATLEKLTGNGQKLV_ATLENLTGNGQKHV_ATLERLTGNGHKHV_ATLEKLTGKGHKHV_ATLEKLTGKGQKHI_ATLEKLTGKGQKHV_ATLEKLTGHGHKHV_ATLEKVTGNGQKHV_VTLEKLPGNGQKHV_ATLEKLTGQRANIH_ATLEKLTGQRANTH_VTLEKLTGNGQKHV_GTLEKLTGNAQKHF_GTLEKLTGNAQKHL_GTLEKLTGNAQKHV_GTLEKLTGNAQKNV_GTLEKLTGNGQKHF_GTLEKLTGNGQKHV_ATLEKLTANGQKHG_ATREKLFGNGQKHT_VTLEKLTGKGQKHV_GTVEKLTGNGQKHF_GTVEKLTGNGQKHL_GTVEKLTGNGQKTF_GTVEKLTGNGQKTL_GTVEKLTGNGQKTS_VTLEKLAGNGQKHV_GTTEKLLGNGQKHF_GTTEKLLGNGQKVL_GTLEKLAGNGQKHF_ATLEKLIGMVTNT_ATLEKLMGNGQKHG_GTLEKLTRNGQKHV_GTNEKLLGNGQKHF_GTREKLLGNGQKTL_GTLEKLTGTGQKHV_GTSEKLLGRGQKHL_GTSEKLLGSGQKHF_GTSEKLLGSGQKHI_GTSEKLLGSGQKH_GTREKLLGSGQKHL_GTREKLLGSGQKNL_GTREKLLGSGQNHL_ATLEKLIGQRAIP_ATLEKLIGQRANR_ATLEKLIGQRATR_ATLEKLIGQRAT_RTLEKLLGNGQKHL_ATLEKLIGNGHKHS_ATLEKLIGNGHKHT_ATLEKLIGNGLKHI_ATLEKLIGNGPKHV_ATLEKLIGNGQKHD_ATLEKLIGNGQKHY_ATLEKLIGNGQKQV_ATLEKLIGNGQKRG_ATLEKLIGNRHKHV_GTSENLLGSGQKHL_ASLEKLIGQRATH_GTLEKLVGHAQNM_GTLEKLLGSGEKRL_GTLEKLLGSGQKHF_GTLEKLLGSGQKHL_GTLEKLLGSGQKRL_GTLEKLLGNGQKHF_GTLEKLLGNGQKHI_GTLEKLLGNGQKHL_GTLEKLLGNGQKHS_GTLEKLLGNGQKHV_ATLERLIGNGQKHG_ATLDKLIGQRAIR_ATLEKLIGNGLNH_ATLEKLIGNGQKH_ATLEKLIGNGQKM_ATLEKLIGNGQRI_ATLEKLIGNGQRT_ATLEKLIGHGHKDV_GTVEKLLGSGQKHL_GTVEKLLGSGQKHT_GTVEKLLGSGQRTI_GTVEKLLGNGQKPL_VTLGKQSEGVKSHA_ATLEKFIGNGHKHV_GTLEKLVGNAQKSR_GTLEKLVGNAQKTR_GTLEKLVGNARKHV_GTLEKLVGNGPKHV_GTLEKLVGNGQNAR_GTLEKLVGNGQNHA_GTLEKLVGNRQKHA_GRLEKLLGSGQKHL_GTVEKLTVRGQKTL_RTIEKLLGNGQKHF_STLEKLIGNGQKHI_STLEKLIGNGQKHV_GTIEKLLGSGQKHL_GTIEKLLGNGQKHF_GTIEKLLGNGQRTL_GSLEKLVGNGQNAR_VTLENLIGNGQKHG_GTREKLLGTGQKHL_ATLEKLMGTVKNT_GTLEKLVGNAQKH_GTLEKLVGNAQKL_GTLEKLIGNGQKHR_VTLGKLSEGVKSHA_VTLGKLSEGVKSHV_VTLGKLSEGVKSQR_GTLEKLLANGQKHL_GTSENLLGTGQKHL_GTLEKLLGAGQKHF_GTLEKLLGAGQKHS_GTLEKLIGNAQKH_GTLEKVIGNAQKHV_GTLEKVIGNGHKHV_GTLEKVIGNGQKHF_GTLEKLLGNVKNI_GTLEKLVANGQKHA_GTREKLLGSWSKDV_ATLEKLTAMVTRT_ATLEKLIATARNI_GTSEKLRALVKNT_GTSEKLRALVKK_ATLEKLIVNGQKHG_ATLEKLIVNGQKHV_GTLEKLIGNVKNT_GTLKKLLGNGQKHL_GTLKKLLGNGQNHL_ATLVKLSEGVKVSR_VTLGKLWEGVSRTV_VTLVKLSEGVKAHV_VTLVKLSEGVKSHA_VTLVKLSEGVKSHV_VTLVKLSEGVKVSR_VILGKHLRSGEANV_VILGKLSEGVKRHA_VILGKLSEGVKSHA_VILGKLSEGVKSHV_LTLVKLREGVKSHA_VILGNLSEGVKSHV_VTLVKISEGVKSHA_GTLEKLVGIGHKHV_VTLVKLTEGVKSHV_GTLAKLIGNAQNM_VTLVTLSEGVKVSR_VILGTHLRSGEANV_GTLEKSTGNAQKHF_GTLEKSTGNAQKHL_ATLEKLIGQRAID_ATLDKLIGQTREY_ATLEKLIGNGQNM_ATLEKLTGMVTNM_GTLEKLVGNGHKPC_GTLEKLVGNAQNM_ATLEKLMATAINT_ATMEKLTGNGQKHI_ATLEKLNGNGQNHT_GTLEKLLGLERNT_ATLEKQIGNGQRT_ATLEKLPGNGQKHW_ATLDKQIGNGQRT_ATLDKLSGQRANTH_ATLEKLTGNGHKHT_ATLEKLTGNGQKHR_ATLEKLTGNGQKLR_ATLEKLTGNGQRAY_ATLENLTGNGQKHR_ATLENLTGNGQKHT_ATLEKLIGLAREP_GTLEKLGGNGHKHV_ATPEKLIGNGQKHV_ATLEKLTGQGAKTH_ATLERSLGMAKNM_GTPEKLLGNGQKHL_GTLEKLRGNASKTL_VTLEKLTGNSQKHF_ATLEKLHWQRSQTR_GTLEKLTGNAHKHV_GTLEKLTGNAQKHS_GTLEKLTGNGHKHF_GTLEKLTGNGQKHR_GTLEKLTGNGQNHF_GTLEKLTGNGRKHF_GTLEKLTGNSQKHF_VTLEKLTGKWAKT_GTLENLTGNGQKHV_ETLEKLLGNGQKHF_GTLEKLTGKGQKHF_GTTEKLLGNGHKHF_GTTEKLLGNGQKTL_GTVENLTGNGQKHF_ATLEKLTGMARNT_GTLEKLTGNAQKH_GTTEKLLGNGQKIL_GTTEKLLGNGQKH_GTTEKLLGNGQRI_GTTEKLLGNGQRT_GTLEKFTGNGQKHV_VTLEKLTGQRSGAH_GTNEKLLGNGQRPF_GTLEKLAGNGQRT_GTVEKLTGRGQKTL_ATMEKLVGSGQKHF_DTLEKLLGNGQKHF_ETLEKLLGTGQKHF_ATLEKLTVNGQKHG_VTLEKLTGKVLT_DTLEKLVGNGQKHV_GTMEKLLGSGQKHF_GTMEKLLGSGQKHI_GTLEKLMGSGQKHF_GTLEKLMGSGQKHL_GTLEKLAGLRPKL_GTSEKLLGSGLKHL_GTSEKLLGSGQKHS_GTSEKLLGSGQKLS_GTSEKLLGSGQKTL_DTLEKLIGNGQKHG_GTTEKLLGTGRNI_ATLEKLFGNGQRI_ATLEKLIGQRARR_GTLEKLTGRWPKTF_GTREKLLGSGQKH_GTREKLLGSGQKI_GTREKLLGSGQNA_GTREKLLGSGQNI_GTREKLLGSGQNT_GSREKLLGSGQKHL_GSSEKLLGSGQKH_VTLGNSSEGVKSHV_ATLEKLIGNGHKAR_ATLEKLIGNGHKHE_ATLEKLIGNGQKAR_ATLEKLIGNGQRHV_GTHKKLLGNGQRI_GTSEKLFGSGQKHL_GTLEKLLGRAKRI_GTLEKLLGRPQSQ_GTSENLLGSGQKHS_GTREKLLGTGQKH_GTLEKLLGSGAKTS_GTLEKLLGSGHKHL_GTLEKLLGSGLKTF_GTLEKLLGSGQKAF_GTLEKLLGSGSKIH_GTLEKLLGSGSKTN_GTLEKLLGNGHKAT_GTLEKLLGNGPKHV_GTLEKLLGNGQKLS_GTLEKLLGNGQKTL_GTLEKLLGNGQRSL_GTLEKLLGNGSKAS_GTLEKLLGNSAKTL_ATLEKLIGKGQKHG_ATLEKLIGKGQKHR_ATLEKLIGKGQKLV_ATLEKLIGNARNM_ATLEKLIGNGQKL_GTVEKLLSSGQKHL_GTLEKLLGSGEKR_GTLEKLLGSGQKH_GTSEKLLGSARV_GTSEKLLGSAKRI_GTVEKLLGSGHKAP_GTLEKLLGKGQKHF_GTLEKLLGKGQKHS_GTLEKLLGKGQKTQ_ANLEKLIGNGQKHV_ATLEKLIGTATRM_GTLDKLLGNGQKHF_GTVEKLLGSGQKH_GTVEKLLGSGQKL_GTLEKLLGNGQKH_GTLEKLLGNGQRI_GTLEKLLGNGQRT_ATLESLIGQRARR_GTLERLLGNGQAH_GTLEKLVGNAQKQV_GTLEKLVGNGHKAR_GTLEKLVGNGHKHR_GTLEKLVGNGHKYR_GTLEKLVGNGQKHG_GTLEKLVGNGRKHV_ATLEKLIRNGQNHT_GNLEKLLGSGQKHF_GTLEKLVGNARN_GTSEKLLGTGHKHL_GTLEKLVGDAQKHV_GTLEKLLGNWPRP_GTVEKLVGNGQKHA_GTIEKLLGNSAKTL_GTLEKLVGTGHKQ_GTLEKLVGTGKNM_GTLDKLVGNGHKHV_GTLEKLLGRGLKHF_GTLEKLLGRGQKAF_GTLEKLLGRGQKHF_GTLEKLLGRGQKHL_GTLEKLLGRGQKRL_GTLEKLLGRGQNTS_GTLEKLLGRRSKAF_ATLGKLREGVKSHL_ATLGKLREGVKSHV_GTLEKLVGNGHKH_GTLEKLVGNGHKL_GTLEKLVGNGHNL_GTLEKLVGNGQKH_GTLEKLVGNGQNH_GTLEKLVGNGQRT_GTLEKLVGNRKNM_TTLGKLSAGRQIDF_GNLEKLVGNGQKHV_ATLEKLIGRWSGAH_GTSEKLLGRVKNI_GTVEKLLGRVKNI_GTLEKLIGNAQKAR_GTLEKLIGNASKTL_GTLEKLIGNGQKAR_GTLEKLIGNGQKTL_GTLEKLIGNGSKAF_GTLEKVLGRGQKHL_VTLGKLSEGVKRHA_VTLGKLSEGVKRTV_VTLGKLSEGVKSNG_VTLGKLSEGVKSNV_VTLGKLSEGVKSRV_VTLGKLSEGVKSSR_ATLGKVNWQWAETR_GTVEKLIGSGQKHL_GTLDKLIGNDQKHV_GTLEKLIGNGQKH_GTLETLLGSGQKHL_GTLETLLGNGQKHF_GTLEKLLANGQKH_GTLEKFIGNGQKHV_GTLEKLIRNGQKHF_GTLEKLVGNVPSH_ATLEKLIGYGQKHI_ATLEKLIGYGQKHV_ATLEKLTVMGIRM_ATLEKLMVTGKNT_GTLERLLGMAKRT_VTLRKPWEGVKSTF_ITLGKLSEGVKSTF_ATLWKLREGVKSHV_ATLEKLIGSVKRM_GTTEKLLGTVKI_GSPWKLRTLALA_GTVEKLLGSVKR_GLPWKLRTLALA_GTVEKLLGSVKRN_GTVEKLLGSVKRT_GTLEKLIGMARNT_GTLEKLLGSVKSL_ATLEKLIGTVKRT_GVPWKLRTLALA_VTLVKPSEGVKAHV_FTLGKLWDGVKSTF_GFPWKLRTLALA_VTLRKLWEGVKPQS_VTLRKLWEGVKPSE_VTLRKLWEGVKSTF_VTLRKLWEGVKSTI_VTLRKLWEGVKSTV_VALGKLWEGVKSAF_GTLKKLLGNGQRI_GTLKKLIGNGQKHV_GTLAMLTGNAQKHV_ATLGKLREGVKIHV_VILGRYPKVLKAT_GTLGKLLGSGQKHF_GTLGKLLGNGQKHF_VTLGKLWEGVKSAF_VTLGKLWEGVKSTF_TILGKLSEGVKRTF_GLPWKLRPLALL_VTLVKLSEGVSSHV_GRLKKLLGNGQRI_VTLRTLWEGVKSTF_GTLGKLLGDGQKHF_GTSEKLLGFSSKTF_GTLGKLLGRVKTH_VILGKHLRSDEANV_VILGKHLRSGEATL_VILGKHLRSGEATV_VILGKHLRSGEINV_VTLRKLWEGVKLT_VTLRKLWEGVKSP_VILGNHLRSGETNV_GTFGKLLGSGQKHF_GTLAKLIGNAQRTR_VILGKLSEGVKSNV_VILGKLSEGVKSTF_VILGKLSEGVNSHV_GTLGKLLGSGQRI_STLGKLLGERAERI_VTLVKLREGVKSHA_GTLGKLLGERAERI_GTLGKLLASGQKHF_VILGKHLRSGEAM_VILGKHLRSGEAT_VILGKHLRSGSRM_GTSEKLLGVVKR_VILGKLSEGVKRT_GTLGKLLASGRNI_VILGTHLRSGAANV_VILGKLWEGVKSTF_ATLEKLIGDGQNM_VILGKLSEGVIIPR_VIFGKLSEGVRAH_FLGMIPGSYGSLART_GTLVKLLGSGQKHF_GTLVKLLGNGQKLR_VILGTHLRSGEAN_FLGMILGSYGSLART_GTLGKLLAVESKTL_GTLGKLLGWVKRT_FLWGLIPGATSAGR_GTLGKLLAVGSKTL_ETLEKLLGNGQKLF_GTTEKLLGNGQKHC_GTLEKLTGNAQNM_GTVEKLTGNGQITL_GTVEKLTGNGQITF_GTLEKSTGNGQKHS_GTLEKLLGSSREAT_GTLEKLLGNGRETP_GTLEKLLGSGKND_GTLEKLLGSGQNN_GTLEKQTRNGQKHF_GTVEKLLGSGQNI_GTVEKLLGSGQNT_GTVEKLLGSGQTT_GTLEKLLGNDKNT_ATLEKLSVTAINM_GTLEKLVGNGLNM_GTLEKLVGNGQNM_GTLEKLVGNPGNT_ATLEKQIGNGQKHG_VTLGKLSEGVKSDA_GTLEKLIGNGQNM_GTLEKLVGNVTEAR_ATLEKLTGHGHNM_ATLEKLPGNGQKHS_ITLGKLSEGRQIDF_ATLEKLTGQRANT_ATLEKLMATAII_GTLEKLIGRWPETL_GTLESLLASGPRL_ATLEKLTGNGAKAL_ATLEKLTGNGHKAH_ATLEKLTGNGQKPR_ATLEKLTGNGQKQL_ATLEKLTGNGQKSH_ATLEKLTGNGQKTH_ATLEKLTGNGSKAW_ATLENLTGNGPKHV_ATLEKLTGNGHKQ_ATLEKLTGNGQKH_ATLEKLTGNGQRT_ATLEKLTGNGTRM_ATLEKLTGHGRNHT_ATSEKLLGRGKNI_ATLEKLTGTARRT_ATFEKLTGNGQKHV_GTLEKLPGNGQKHL_VTLGNLSEGVKSTF_ATLEKLTGQGAITH_ATLEKLTGQRGNTH_ITLGNLSEGVKSTF_ATLEKLSWQRSEAR_ATQEKLIGNGQKHI_ATLREAYRQRAEAP_ATLREAYRQRAEAR_GTLEKLRGNGQKHF_VTLEKLTGNGQNTR_GTLEKLTGNAQKAR_GTLEKLTGNAQKQF_GTLEKLTGNASKTL_GTLEKLTGNGQKAF_GTLEKLTGNGQKAL_GTLEKLTGNGQKQV_GTLEKLTGNGQKTL_GTLEKLTGNGTKAF_GTLEKLTGNRQKTL_ATHEKLIGQRANTH_VTLRKLWEGVESTF_GTLEKLTGKHKR_ATLEKLTGNVKRM_GTLERLTGNGQKTL_GALEKLTRNGQKHV_ATLEKLTWNGQNHN_GTLEKLTGTGKRL_GTLEKLTGTGQKH_GTTEKLLGNGQKPF_GTTEKLLGNGQKPI_GTTEKLLGNGQKYF_ATLEKLSRQWAKTY_VTLEKLTGNGQKH_GTLEKLTGNGQKH_ATLGKLREGVKIAC_GTSEKLLGRGKNI_GTSEKLLGRGQKH_GTFEKLTGNGQKHF_GTLEKLSATGRRT_GTVEKLTGNGQKH_VTLEKLTGQRSEHT_ATLESVTGNGHKHV_GTNEKLLGNGQKPF_VTLEKLTGKVRNM_VTLGNLWEGVKSTF_ATLETLTGQRANTH_GTLEKLTGTGPKHV_VTLRKLWEGVEST_GTLEKLTGNLKRM_VSLGNLWEGVKSTF_GTLAKLIGNAQKLC_ATLEKLTATARNI_ATLEKVNSPAR_ATLEKLTGTVKRT_GTLEKLTATGRNI_GTMEKLLGSGQRI_GTLEKLTGQWPKAL_GTTEKLLGTGRN_ATLERLIGKGINM_ATLEKLIGHGRTH_GTSEKLLGSGQKTS_GTMEKLVGSGQKHF_GTLEKLLGKRPEA_FLGTDTWFDGRTAGGS_AKLEKLIGNGQKHV_ATLEMLTGQGAKTH_VTLEKLTAMGKRM_GTREKLLGTGQR_VILGNLWEGVKSTF_ATLEKLIGNGHISR_ATLEKLIGNGLKTR_ATLEKLIGNGPKHG_ATLEKLIGNGPQAR_ATLEKLIGNGQKQY_ATLEKLIGNGQKTR_ATLEKLIGNGQKYT_ATLEKLIGNGQNAH_ATLEKLIGNGQTAH_ATLEKLIGNGQTHG_ATLEKLIGNGRKTL_GMLEKLLGSGQKHL_GMLEKLLGSGQRAF_GMLEKLLGNGQKHF_GTLEKLLGRGKAH_GTLEKLLGRGKRT_GTLEKLLGRGMRI_GTLEKLLGRGPKH_GTLEKLLGRGQKH_GTLEKLLGRGQNI_GTLEKLLGRGQNT_GTLEKLLGRGQRA_GTLEKLLGRGQRI_GTLEKLLGRGQRT_GTLEKLLGRGRRT_ATLEKLIGTGRNT_GTLEKLRATLKNT_GTLEKLVGHGKRT_GTLEKLLGSGSKRT_GTLEKLLGSGSKTT_GTLEKLLGNGHKAP_GTLEKLLGNGPKHF_GTLEKLLGNGPKNT_GTLEKLLGNGPKTL_GTLEKLLGNGPTHV_GTLEKLLGNGQKPL_GTLEKLLGNGQKQL_GTLEKLLGNGQRHF_GTLEKLLGNGSKAL_GTVEKLLSRGKNI_ATLEKLIGKRAKTR_ATLEKLIGKRPKTH_ATLEKLIGNAKRT_ATLEKLIGNGHKH_ATLEKLIGNGHKL_ATLEKLIGNGKNM_ATLEKLIGNGQKQ_ATLEKLTGMVKPN_ATLEKLTGMVKRM_ATIEKLLGPGKNT_GTLEKLLGRARI_ATLDKLIGNGQKHI_ATLERLSATVTRT_GTVEKLLGSGQRTS_GTLEKLLGKGPKNT_ATLETLTGLRANTH_GTLEKLLGNWPKTL_RRLEKLLGSGQKHL_ANLEKLIGNGKKHV_GTLEKVLGRGQKH_GTLEKLLGNGKNI_GTLEKLLGNGKRI_GTREKLLGNWPKT_ATLEKLIASRSQTR_ETLENLLGNGQKLF_GTLESLLGRGQNT_ATLERLQGTARNI_PTLEKLTGNGQKHS_ATLEKLTGNGPKTL_ATLEKLTGNGQKYG_RPTEKLLGNGQKHF_GTVEKLRGLGKNT_VTLEKLTGQRSGA_GTREKLLGQRSEH_GALEKFTRNGQKHV_ATLEKLIGHGER_ATLEKLIGNGQEHR_GTLEKLLGRRQGP_ATLEKLFGQRANTH_ATLEKLIGMGRRI_GTLEKLLGQSSKAL_GTLEKLVGMRRRM_GTTAKLLGTGRN_ATLEKLIGMARRM_ATLEKLIGHVIRM_ATLERSLVTVKS_GTNEKLLGNEATAI_ATLENLTGNGPNHV_GTSEKLLGSGRETF_ATLEKLIGNGQNT_GTVEKLLGSVRE_ATIEKLPARAKT_ATLERLIGQWP_GTMEKLVGRGQKI_ATLEKLIGKGKNI_GTMEKLVGPGQKHF_GTVEKLTVRARRH_ATLEKTDSAWSQTG_ATLEKLMVKARI_ATLEKLTGNSPEAW_ATLERLLGTVRNT_ATLWKLREGFKSHV_ATLEKLTVTVRRM_GALEKLTRNGPKAC_ATLERLIGNGHNTC_ATLREAHRERPKAH_ATLEKLQGMAKRI_ATLGKTHSEWPKTR_ATLEKLTSQRS_AHSRNSSVMARRT_AHWRNSLGMGIRI_GTVEKLLGRVNG_GMLEKLLGNGQETF_ATLEKLNGNGQEHG_GTLDKLVG_GTLEKCSRERS_GTLENF
ATLEKLIGSGQKHG_ATLEKLIGNAQKHT_ATLEKLIGNGHKHV_ATLEKLIGNGQKHA_ATLEKLIGNGQKHG_ATLEKLIGNGQKHI_ATLEKLIGNGQKHS_ATLEKLIGNGQKHT_ATLEKLIGNGQKHV_ATLEKLIGNGQKLV_ATLERLIGNGHKHV_ATLEKLIGHGHKHV_ATLEKLIGHGHKQV_ATLEKLIGQRANTH_ATLDKLIGQRANTH_ATLEKLIGTGQKHI_ATLEKLIGWGQKHG_GTSEKLLGSGQKHL_ATLEKLFGNGQKHT_ATLEKLIGQRAIH_ATLEKLIGQRANT_ATLEKLIGNGHKHR_ATLEKLIGNGHNHV_ATLEKLIGNGLNHN_ATLEKLIGNGQKHR_ATLEKLIGNGQKLR_ATLEKLIGNGQKLS_ATLEKLIGNGQKLT_ATLEKLIGNGQNHN_ATLEKLIGNGQNHT_ATLEKLIGNGQRTR_ATLEKLIGNRAQAR_ATLENLIGNGQKHT_ATLEKLIGDGQKHG_ATLEKLIGDGQKHS_ATLERLIGNGQKHI_ATLDKLIGQRANT_VTLEKLVGNAQKHV_ATLEKLIGHGHNHV_ATLEKLIGHGQNHT_ATLEKVIGNGHKHF_ATLEKVIGNGHKHV_ATLEKLIGTARNI_GTLEKLVGNAQKHA_GTLEKLVGNAQKHV_GTLEKLVGNGHKHV_GTLEKLVGNGQKHA_GTLEKLVGNGQKHV_ATLEKLIGQRAKTH_GTSEKLLGTGQKHL_VTLEKLIGNGQKHG_VTLEKLIGNGQKHV_GTLEKLVGHAQKHV_GTLENLVGHAQKHV_ATLEKVIGQRANTH_GTLEKLIGNAQKHV_GTLEKLIGNGQKHF_GTLEKLIGNGQKHV_ATLEKLIGMARNT_GTLEKLVGTGHKHV_GTSEKLLGTVKI_VTLVKTSEGVKSHA_ATLEKLFGIGQKHT_ATLEKLIGIGHKHV_GTLAKLIGNAQKHV_VTLVKLTEGVKSHA_GTLEKSTGNGQKHF_ATLEKLSGNGQKHG_ATLEKLNGNGQKHG_GTLDKLVGNAQNM_ATLEKLTGNGHKHV_ATLEKLTGNGQKHG_ATLEKLTGNGQKHI_ATLEKLTGNGQKHL_ATLEKLTGNGQKHS_ATLEKLTGNGQKHT_ATLEKLTGNGQKHV_ATLEKLTGNGQKHW_ATLEKLTGNGQKLA_ATLEKLTGNGQKLH_ATLEKLTGNGQKNV_ATLEKLTGNGQRTH_ATLEKLTGNGQKLV_ATLENLTGNGQKHV_ATLERLTGNGHKHV_ATLEKLTGKGHKHV_ATLEKLTGKGQKHI_ATLEKLTGKGQKHV_ATLEKLTGHGHKHV_ATLEKVTGNGQKHV_ATLEKVTGNGQKLV_VTLEKLPGNGQKHV_ATLEKLTGQRANIH_ATLEKLTGQRANTH_VTLEKLTGNGQKHV_GTLEKLTGNAQKHF_GTLEKLTGNAQKHL_GTLEKLTGNAQKHV_GTLEKLTGNAQKNV_GTLEKLTGNGQKHF_GTLEKLTGNGQKHV_ATLEKLTANGQKHG_ATREKLFGNGQKHT_VTLEKLTGKGQKHV_GTVEKLTGNGQKHF_GTVEKLTGNGQKHL_GTVEKLTGNGQKTF_GTVEKLTGNGQKTL_GTVEKLTGNGQKTS_VTLEKLAGNGQKHV_GTTEKLLGNGQKHF_GTTEKLLGNGQKVL_GTLEKLAGNGQKHF_ATLEKLIGMVTNT_ATLEKLMGNGQKHG_GTLEKLTRNGQKHV_GTNEKLLGNGQKHF_GTREKLLGNGQKTL_GTLEKLTGTGQKHV_GTSEKLLGRGQKHL_ATLENLLGTAKRT_GTSEKLLGSGQKHF_GTSEKLLGSGQKHI_GTSEKLLGSGQKH_GTREKLLGSGQKHL_GTREKLLGSGQKNL_GTREKLLGSGQNHL_ATLEKLIGQRAIP_ATLEKLIGQRANR_ATLEKLIGQRATR_ATLEKLIGQRAT_RTLEKLLGNGQKHL_ATLEKLIGNGHKHF_ATLEKLIGNGHKHS_ATLEKLIGNGHKHT_ATLEKLIGNGLKHI_ATLEKLIGNGPKHV_ATLEKLIGNGQKHD_ATLEKLIGNGQKHY_ATLEKLIGNGQKLG_ATLEKLIGNGQKQV_ATLEKLIGNGQKRG_ATLEKLIGNRHKHV_GTSENLLGSGQKHL_ASLEKLIGQRATH_GTLEKLVGHAQNM_GTLEKLLGSGEKRL_GTLEKLLGSGQKHF_GTLEKLLGSGQKHL_GTLEKLLGSGQKRL_GTLEKLLGNGQKHF_GTLEKLLGNGQKHI_GTLEKLLGNGQKHL_GTLEKLLGNGQKHS_GTLEKLLGNGQKHV_ATLERLIGNGQKHG_ATLDKLIGQRAIR_ATLEKLIGNGLNH_ATLEKLIGNGQKH_ATLEKLIGNGQKM_ATLEKLIGNGQRI_ATLEKLIGNGQRT_ATLEKLIGHGHKDV_GTVEKLLGSGQKHL_GTVEKLLGSGQKHT_GTVEKLLGSGQRTI_GTVEKLLGNGQKPL_VTLGKQSEGVKSHA_ATLEKFIGNGHKHV_GTLEKLVGNAQKSR_GTLEKLVGNAQKTR_GTLEKLVGNARKHV_GTLEKLVGNGPKHV_GTLEKLVGNGQNAR_GTLEKLVGNGQNHA_GTLEKLVGNRQKHA_GRLEKLLGSGQKHL_GTVEKLTVRGQKTL_RTIEKLLGNGQKHF_ATLEKLIGRGQKHG_STLEKLIGNGQKHI_STLEKLIGNGQKHV_GTIEKLLGSGQKHL_GTIEKLLGNGQKHF_GTIEKLLGNGQRTL_GSLEKLVGNGQNAR_VTLENLIGNGQKHG_GTREKLLGTGQKHL_ATLEKLMGTVKNT_GTLEKLVGNAQKH_GTLEKLVGNAQKL_GTLEKLVGNAQKT_GTLEKLIGNGQKHR_VTLGKLSEGVKSHA_VTLGKLSEGVKSHV_VTLGKLSEGVKSQR_GTLEKLLANGQKHL_GTSENLLGTGQKHL_GTLEKLLGAGQKHF_GTLEKLLGAGQKHS_GTLEKLIGNAQKH_GTLEKVIGNAQKHV_GTLEKVIGNGHKHV_GTLEKVIGNGQKHF_GTLEKLLGNVKNI_GTLEKLVANGQKHA_GTREKLLGSWSKDV_ATLEKLTAMVTRT_ATLEKLIATARNI_GTSEKLRALVKNT_GTSEKLRALVKK_ATLEKLIVNGQKHG_ATLEKLIVNGQKHV_GTTEKLLGTVKM_GTLEKLIGNVKNT_GTLKKLLGNGQKHL_GTLKKLLGNGQNHL_GTLEKLLGSVNH_ATLVKLSEGVKVSR_VTLGKLWEGVSRTV_VTLVKLSEGVKAHV_VTLVKLSEGVKSHA_VTLVKLSEGVKSHV_VTLVKLSEGVKVSR_ATLEKLIGMVKS_VILGKHLRSGEANV_VILGKLSEGVKRHA_VILGKLSEGVKSHA_VILGKLSEGVKSHV_LTLVKLREGVKSHA_VILGNLSEGVKSHV_VTLVKISEGVKSHA_VTLVKISEGVKSHV_GTLEKLVGIGHKHV_VTLVKLTEGVKSHV_GTLAKLIGNAQNM_VTLVTLSEGVKVSR_VILGTHLRSGEANV_GTLEKSTGNAQKHF_GTLEKSTGNAQKHL_ATLEKLIGQRAID_ATLDKLIGQTREY_ATLEKLIGNGQNM_ATLEKLTGMVANM_ATLEKLTGMVTNM_GTLEKLVGNGHKPC_GTLEKLVGNAQNM_ATLEKLMATAINT_ATMEKLTGNGQKHI_ATLEKLNGNGQNHT_GTLEKLLGLERNT_ATLEKQIGNGQRT_ATLEKLPGNGQKHW_ATLDKQIGNGQRT_ATLDKLSGQRANTH_ATLEKLTGNGHKHT_ATLEKLTGNGQKHR_ATLEKLTGNGQKLR_ATLEKLTGNGQRAY_ATLENLTGNGQKHR_ATLENLTGNGQKHT_ATLERLTGNGHKHD_ATLEKLIGLAREP_GTLEKLGGNGHKHV_ATPEKLIGNGQKHV_ATLEKLTGQGAKTH_ATLERSLGMAKNM_GTPEKLLGNGQKHL_GTLEKLRGNASKTL_ATLERLTGNGHKLV_VTLEKLTGNSQKHF_ATLEKLHWQRSQTR_GTLEKLTGNAHKHV_GTLEKLTGNAQKHS_GTLEKLTGNGHKHF_GTLEKLTGNGQKHR_GTLEKLTGNGQNHF_GTLEKLTGNGRKHF_GTLEKLTGNSQKHF_VTLEKLTGKWAKT_GTLENLTGNGQKHV_ETLEKLLGNGQKHF_GTLEKLTGKGQKHF_GTTEKLLGNGHKHF_GTTEKLLGNGQKTL_GTVENLTGNGQKHF_ATLEKLTGMARNT_GTLEKLTGNAQKH_GTTEKLLGNGQKIL_GTTEKLLGNGQKH_GTTEKLLGNGQRI_GTTEKLLGNGQRT_GTLEKFTGNGQKHV_ATLEKLMGNGQTHG_VTLEKLTGQRSGAH_GTNEKLLGNGQRPF_GTLEKLAGNGQRT_GTVEKLTGRGQKTL_ATMEKLVGSGQKHF_GTTEKLLGKGHKHF_DTLEKLLGNGQKHF_ETLEKLLGTGQKHF_ATLEKLTVNGQKHG_VTLEKLTGKVLT_DTLEKLVGNGQKHV_GTMEKLLGSGQKHF_GTMEKLLGSGQKHI_GTLEKLMGSGQKHF_GTLEKLMGSGQKHL_GTLEKLAGLRPKL_ATLEKWIGNGQKHI_GTSEKLLGSGLKHL_GTSEKLLGSGQKHS_GTSEKLLGSGQKLS_GTSEKLLGSGQKTL_DTLEKLIGNGQKHG_GTTEKLLGTGRNI_ATLEKLFGNGQRI_ATLEKLIGQRARR_GTLEKLTGRWPKTF_GTREKLLGSGQKH_GTREKLLGSGQKI_GTREKLLGSGQNA_GTREKLLGSGQNI_GTREKLLGSGQNT_GSREKLLGSGQKHL_GSSEKLLGSGQKH_VTLGNSSEGVKSHV_ATLEKLIGSGHKTW_ATLEKLIGNGHKAR_ATLEKLIGNGHKHE_ATLEKLIGNGQKAR_ATLEKLIGNGQKAS_ATLEKLIGNGQRHV_GTHKKLLGNGQRI_GTSEKLFGSGQKHL_GTLEKLLGRAKRI_GTLEKLLGRPQSQ_GTSENLLGSGQKHS_GTREKLLGTGQKH_GTLEKLLGSGAKTS_GTLEKLLGSGHKHL_GTLEKLLGSGLKTF_GTLEKLLGSGQKAF_GTLEKLLGSGSKIH_GTLEKLLGSGSKTN_GTLEKLLGNGHKAT_GTLEKLLGNGPKHV_GTLEKLLGNGQKLS_GTLEKLLGNGQKTL_GTLEKLLGNGQRSL_GTLEKLLGNGSKAS_GTLEKLLGNSAKTL_ATLEKLIGKGQKHG_ATLEKLIGKGQKHR_ATLEKLIGKGQKLV_ATLEKLIGNARNM_ATLEKLIGNGQKL_GTVEKLLSSGQKHL_GTLEKLLGSGEKR_GTLEKLLGSGQKH_GTSEKLLGSARV_GTSEKLLGSAKRI_GTVEKLLGSGHKAP_GTLEKLLGKGQKHF_GTLEKLLGKGQKHS_GTLEKLLGKGQKTQ_ANLEKLIGNGQKHV_ATLEKLIGTATRM_GTLDKLLGNGQKHF_GTVEKLLGSGQKH_GTVEKLLGSGQKL_ATLEKLTGNVLIR_GTLEKLLGNGQKH_GTLEKLLGNGQRI_GTLEKLLGNGQRT_ATLESLIGQRARR_GTLERLLGNGQAH_GTLEKLVGNAQKQV_GTLEKLVGNGHKAR_GTLEKLVGNGHKHR_GTLEKLVGNGHKYR_GTLEKLVGNGQKHG_GTLEKLVGNGRKHV_ATLEKLIRNGQNHT_GNLEKLLGSGQKHF_GTLEKLVGNARN_GTSEKLLGTGHKHL_GTLEKLVGDAQKHV_GTLEKLLGNWPRP_GTVEKLVGNGQKHA_GTIEKLLGNSAKTL_GTLEKLVGTGHKQ_GTLEKLVGTGKNM_GTLDKLVGNGHKHV_GTLEKLLGRGLKHF_GTLEKLLGRGQKAF_GTLEKLLGRGQKHF_GTLEKLLGRGQKHL_GTLEKLLGRGQKRL_GTLEKLLGRGQNTS_GTLEKLLGRRSKAF_ATLGKLREGVKSHL_ATLGKLREGVKSHV_GTLEKLVGNGHKH_GTLEKLVGNGHKL_GTLEKLVGNGHNL_GTLEKLVGNGQKH_GTLEKLVGNGQNH_GTLEKLVGNGQRT_GTLEKLVGNRKNM_TTLGKLSAGRQIDF_GNLEKLVGNGQKHV_ATLEKLIGRWSGAH_RTIEKLLGNGRNI_GTSEKLLGRVKNI_GTVEKLLGRVKNI_GTLEKLIGNAQKAR_GTLEKLIGNASKTL_GTLEKLIGNGQKAR_GTLEKLIGNGQKTL_GTLEKLIGNGSKAF_VTLEKLIGNGRNM_GTLEKVLGRGQKHL_VTLGKLSEGVKRHA_VTLGKLSEGVKRTV_VTLGKLSEGVKSNG_VTLGKLSEGVKSNV_VTLGKLSEGVKSRV_VTLGKLSEGVKSSR_ATLGKVNWQWAETR_GTVEKLIGSGQKHL_GTLDKLIGNDQKHV_GTLEKLIGNGQKH_GTLETLLGSGQKHL_GTLETLLGNGQKHF_GTLEKLLANGQKH_GTLEKFIGNGQKHV_GTLEKLIRNGQKHF_GTLEKLVGNVPSH_GTREKLLGLGRNI_ATLEKLIGYGQKHI_ATLEKLIGYGQKHV_ATLEKLTVMGIRM_ATLEKLMVTGKNT_GTLERLLGMAKRT_VTLRKPWEGVKSTF_ITLGKLSEGVKSTF_ATLWKLREGVKSHR_ATLWKLREGVKSHV_ATLEKLIGSVKRM_GTTEKLLGTVKI_GSPWKLRTLALA_GTVEKLLGSVKR_GLPWKLRTLALA_GTVEKLLGSVKRN_GTVEKLLGSVKRT_GTLEKLIGMARNT_GTLEKLLGSVKSL_ATLEKLIGTVKRT_GVPWKLRTLALA_VTLVKPSEGVKAHV_FTLGKLWDGVKSTF_GFPWKLRTLALA_VTLRKLWEGVKPQS_VTLRKLWEGVKPSE_VTLRKLWEGVKSTF_VTLRKLWEGVKSTI_VTLRKLWEGVKSTV_VALGKLWEGVKSAF_GTLKKLLGNGQRI_GTLKKLIGNGQKHV_VALRTLWEGVKSTF_GTLAMLTGNAQKHV_ATLGKLREGVKIHV_VILGRYPKVLKAT_GTLGKLLGSGQKHF_GTLGKLLGNGQKHF_VTLGKLWEGVKSAF_VTLGKLWEGVKSTF_TILGKLSEGVKRTF_GLPWKLRPLALL_VTLVKLSEGVSSHV_GRLKKLLGNGQRI_VTLRTLWEGVKSTF_GTLGKLLGDGQKHF_GTSEKLLGFSSKTF_GTLGKLLGRVKTH_VILGKHLRSDEANV_VILGKHLRSGEATL_VILGKHLRSGEATV_VILGKHLRSGEINV_VTLRKLWEGVKLT_VTLRKLWEGVKSP_VILGNHLRSGETNV_GTFGKLLGSGQKHF_GTLAKLIGNAQRTR_VILGKLSEGVKSNV_VILGKLSEGVKSTF_VILGKLSEGVNSHV_GTLGKLLGSGQRI_STLGKLLGERAERI_VILGKYLRSGEATL_VTLVKLREGVKSHA_GTLEKLLGMIKT_GTLGKLLGERAERI_GTLGKLLASGQKHF_VILGKHLRSGEAM_VILGKHLRSGEAT_VILGKHLRSGSRM_GTSEKLLGVVKR_VILGKLSEGVKRT_GTLGKLLASGRNI_VILGTHLRSGAANV_VILGKLWEGVKSTF_ATLEKLIGDGQNM_VILGKLSEGVIIPR_VIFGKLSEGVRAH_FLGMIPGSYGSLART_GTLVKLLGSGQKHF_GTLVKLLGNGQKLR_VILGTHLRSGEAN_FLGMILGSYGSLART_GTLGKLLAVESKTL_GTLGKLLGWVKRT_FLWGLIPGATSAGR_GTLGKLLAVGSKTL_ETLEKLLGNGQKLF_GTTEKLLGNGQKHC_GTLEKLTGNAQNM_GTVEKLTGNGQITL_GTVEKLTGNGQITF_GTLEKSTGNGQKHS_GTLEKLLGSSREAT_GTLEKLLGNGRETP_GTLEKLLGSGKND_GTLEKLLGSGQNN_GTLEKQTRNGQKHF_GTVEKLLGSGQNI_GTVEKLLGSGQNT_GTVEKLLGSGQTT_GTLEKLLGNDKNT_ATLEKLSVTAINM_GTLEKLVGNGLNM_GTLEKLVGNGQNM_GTLEKLVGNPGNT_ATLEKQIGNGQKHG_VTLGKLSEGVKSDA_GTLEKLIGNGQNM_GTLEKLVGNVTEAR_ATLEKLTGHGHNM_ATLERLTGKGINM_ATLEKLPGNGQKHS_ITLGKLSEGRQIDF_ATLEKLTGQRANT_ATLEKLMATAII_ATLEKLTGQRAN_GTLEKLIGRWPETL_GTLESLLASGPRL_ATLEKLTGNGAKAL_ATLEKLTGNGHKAH_ATLEKLTGNGQKPR_ATLEKLTGNGQKQL_ATLEKLTGNGQKSH_ATLEKLTGNGQKTH_ATLEKLTGNGQNTR_ATLEKLTGNGSKAW_ATLENLTGNGPKHV_ATLEKLTGNGHKQ_ATLEKLTGNGQKH_ATLEKLTGNGQKM_ATLEKLTGNGQRT_ATLEKLTGNGTRM_ATLEKLTGHGRNHT_ATSEKLLGRGKNI_ATLEKLTGTAKRT_ATLEKLTGTARRT_ATFEKLTGNGQKHV_GTLEKLPGNGQKHL_VTLGNLSEGVKSTF_ATLEKLTGQGAITH_ATLEKLTGQRGNTH_ITLGNLSEGVKSTF_ATLEKLSWQRSEAR_ATQEKLIGNGQKHI_ATLREAYRQRAEAP_ATLREAYRQRAEAR_GTLEKLRGNGQKHF_VTLEKLTGNGQNTR_GTLEKLTGNAQKAR_GTLEKLTGNAQKQF_GTLEKLTGNASKTL_GTLEKLTGNGQKAF_GTLEKLTGNGQKAL_GTLEKLTGNGQKQV_GTLEKLTGNGQKTL_GTLEKLTGNGTKAF_GTLEKLTGNRQKTL_ATHEKLIGQRANTH_VTLRKLWEGVESTF_GTLEKLTGKHKR_ATLEKLTGNVKRM_GTLERLTGNGQKTL_GALEKLTRNGQKHV_ATLEKLTWNGQNHN_GTLEKLTGTGKRL_GTLEKLTGTGQKH_GTTEKLLGNGQKPF_GTTEKLLGNGQKPI_GTTEKLLGNGQKYF_ATLEKLSRQWAKTY_VTLEKLTGNGQKH_GTLEKLTGNGQKH_ATLGKLREGVKIAC_GTSEKLLGRGKNI_GTSEKLLGRGQKH_GTFEKLTGNGQKHF_GTLEKLSATGRRT_GTVEKLTGNGQKH_VTLEKLTGQRSEHT_ATLESVTGNGHKHV_GTNEKLLGNGQKPF_VTLEKLTGKVRNM_VTLGNLWEGVKSTF_ATLETLTGQRANTH_GTLEKLTGTGPKHV_VTLRKLWEGVEST_GTLEKLTGNLKRM_VSLGNLWEGVKSTF_GTLAKLIGNAQKLC_ATLEKLTATARNI_ATLEKVNSPAR_ATLERLTATATRT_ATLEKLTGTVKRT_GTLEKLTATGRNI_GTMEKLLGSGQRI_GTLEKLTGQWPKAL_GTTEKLLGTGRN_ATLERLIGKGINM_ATLEKLIGHGRTH_GTSEKLLGSGQKTS_GTMEKLVGSGQKHF_GTLEKLLGKRPEA_FLGTDTWFDGRTAGGS_AKLEKLIGNGQKHV_ATLEMLTGQGAKTH_VTLEKLTAMGKRM_GTREKLLGTGQR_VILGNLWEGVKSTF_ATLEKLIGNGHISR_ATLEKLIGNGLKTR_ATLEKLIGNGPKHG_ATLEKLIGNGPQAR_ATLEKLIGNGQKQY_ATLEKLIGNGQKTR_ATLEKLIGNGQKYT_ATLEKLIGNGQNAH_ATLEKLIGNGQTAH_ATLEKLIGNGQTHG_ATLEKLIGNGRKTL_GMLEKLLGSGQKHL_GMLEKLLGSGQRAF_GMLEKLLGNGQKHF_GTLEKLLGRGKAH_GTLEKLLGRGKRT_ATLEKLIGTGKRI_ATLERLIGNGHQHV_GTIEKLLGSGQKTP_ATLEKLIGERAKAF_ATLEKLIGEWPKAR_GTLEKLIGYGQKHR_VILGKLASASIPT_ATLEKLIGNGSEAR_GTLEKLLGNGCKGI_ATLEKLIGMAINT_ATLEKLTGNGQKYG_ATLEKLTGKSAETR_ATLEKLTGTAHG_GSPCKLRTLALA_GTSEKLLGRGQKP_VTLEKLTGKVRND_GTRDKLLGNGQKHF_ATLEKLIGNGAKAY_ATLEKLIGNGQKI_GTLEKLLGNGQK_GTVEKLLGSGHRRA_GTLEKLVGMRRNT_ATLEKLIGRVRRT_GTLEKLFGNWPRP_GTLEKLLARDRK_ATLEKLIGTVRNM_DTLEKLLVTARRT_ATLENLIGNGQKT_RTLEKLLGNAAEAF_ATLEKLIGNGHKAC_ATLENAHSERPKTR_ATLEKLIGKWPEAF_ATLEKLTGNGTRT_ATLEKLNRQWSEAR_ATLEKLTSQWPKTH_ATLEKLTGSVRNI_GTLEKLHEMVKRT_ATLEKLIGNGQRM_ATLKRLQATARNT_VTLEKLTGNVRIL_GTLAKLTGNTQRTR_VTLGKHLRRGEQ_GTLEKLVVTGIR_GTSEKLLGSSAEAF_ATLEKLNSQWSETH_ATLEKLTGNGQKCG_ATLEKLTGNGQKQC_ATLEKLTGNGINT_VTLEKLPQWANG_GTTGEARSQRAKSR_ATLERLYWERP_ATLEKQLGTVRNS_ATLKNLQATAKRI_GTTEKLARQRSKIF_ATLGKLTGNGQKHI_ATLRNLSAMGKNI_ATLKNLQVTVINT_GTLKRWLARVTNM_ATLEKLIGNGQEAW_ATLEKLIWQRAETC_GTLEKLLGSGE_ELWRR_ATLDAPDR_ATLDA_GTLEKLGSQCTEA
ATLEKLVGNGQKHT_ATLEKLIGSGQKHG_ATLEKLIGSGQKHW_ATLEKLIGNAQKHT_ATLEKLIGNGHKHV_ATLEKLIGNGQKHA_ATLEKLIGNGQKHG_ATLEKLIGNGQKHI_ATLEKLIGNGQKHS_ATLEKLIGNGQKHT_ATLEKLIGNGQKHV_ATLEKLIGNGQKLV_ATLENLIGNGQKHA_ATLERLIGNGHKHV_ATLEKLIGHGHKHV_ATLEKLIGHGHKQV_ATLEKLIGQRANTH_ATLDKLIGQRANTH_ATLEKLIGTGQKHI_ATLEKLIGWGQKHG_GTSEKLLGSGQKHL_ATLEKLFGNGQKHT_ATLEKLIGQRAIH_ATLEKLIGQRANT_ATLEKLIGNAQKLH_ATLEKLIGNGHKHR_ATLEKLIGNGHNHV_ATLEKLIGNGLNHN_ATLEKLIGNGQKHR_ATLEKLIGNGQKLR_ATLEKLIGNGQKLS_ATLEKLIGNGQKLT_ATLEKLIGNGQNHN_ATLEKLIGNGQNHT_ATLEKLIGNGQRTR_ATLEKLIGNRAQAR_ATLENLIGNGQKHT_ATLEKLIGDGQKHG_ATLEKLIGDGQKHS_ATLERLIGNGQKHI_ATLDKLIGQRANT_VTLEKLVGNAQKHV_ATLEKLIGHGHNHV_ATLEKLIGHGQNHT_ATLEKVIGNGHKHF_ATLEKVIGNGHKHV_ATLEKLIGTARNI_GTLEKLVGNAQKHA_GTLEKLVGNAQKHV_GTLEKLVGNGHKHV_GTLEKLVGNGQKHA_GTLEKLVGNGQKHV_ATLEKLIGQRAKTH_GTSEKLLGTGQKHL_VTLEKLIGNGQKHG_VTLEKLIGNGQKHV_GTLEKLVGHAQKHV_GTLENLVGHAQKHV_ATLEKVIGQRANTH_GTLEKLIGNAQKHV_GTLEKLIGNGQKHF_GTLEKLIGNGQKHV_ATLEKLIGMARNT_GTLEKLVGTGHKHV_GTSEKLLGTVKI_VTLVKTSEGVKSHA_ATLEKLFGIGQKHT_ATLEKLIGIGHKHV_GTLAKLIGNAQKHV_VTLVKLTEGVKSHA_GTLEKSTGNGQKHF_ATLEKLSGNGQKHG_ATLEKLNGNGQKHG_GTLDKLVGNAQNM_ATLEKLTGSGQKHG_ATLEKLTGNGHKHV_ATLEKLTGNGQKHG_ATLEKLTGNGQKHI_ATLEKLTGNGQKHL_ATLEKLTGNGQKHS_ATLEKLTGNGQKHT_ATLEKLTGNGQKHV_ATLEKLTGNGQKHW_ATLEKLTGNGQKLA_ATLEKLTGNGQKLH_ATLEKLTGNGQKNV_ATLEKLTGNGQRTH_ATLEKLTGNGQKLV_ATLENLTGNGQKHV_ATLERLTGNGHKHV_ATLEKLTGKGHKHV_ATLEKLTGKGQKHI_ATLEKLTGKGQKHV_ATLEKLTGHGHKHV_ATLEKVTGNGQKHV_ATLEKVTGNGQKLV_VTLEKLPGNGQKHV_ATLEKLTGQRANIH_ATLEKLTGQRANTH_ATLDKLTGQRANTH_VTLEKLTGNGQKHV_GTLEKLTGNAQKHF_GTLEKLTGNAQKHL_GTLEKLTGNAQKHV_GTLEKLTGNAQKNV_GTLEKLTGNGQKHF_GTLEKLTGNGQKHV_ATLEKLTANGQKHG_ATREKLFGNGQKHT_VTLEKLTGKGQKHV_GTVEKLTGNGQKHF_GTVEKLTGNGQKHL_GTVEKLTGNGQKTF_GTVEKLTGNGQKTL_GTVEKLTGNGQKTS_VTLEKLAGNGQKHV_GTTEKLLGNGQKHF_GTTEKLLGNGQKVL_GTLEKLAGNGQKHF_ATLEKLIGMVTNT_ATLEKLMGNGQKHG_ATLEKLMGNGQKLG_GTLEKLTRNGQKHV_GTNEKLLGNGQKHF_GTREKLLGNGQKTL_GTLEKLTGTGQKHV_GTSEKLLGRGQKHL_ATLENLLGTAKRT_GTSEKLLGSGQKHF_GTSEKLLGSGQKHI_GTSEKLLGSGQKH_GTREKLLGSGQKHL_GTREKLLGSGQKNL_GTREKLLGSGQNHL_ATLEKLIGQRAIP_ATLEKLIGQRANR_ATLEKLIGQRATR_ATLEKLIGQRAT_RTLEKLLGNGQKHL_ATLEKLIGNGHKHF_ATLEKLIGNGHKHS_ATLEKLIGNGHKHT_ATLEKLIGNGLKHI_ATLEKLIGNGPKHV_ATLEKLIGNGQKHD_ATLEKLIGNGQKHY_ATLEKLIGNGQKLG_ATLEKLIGNGQKQV_ATLEKLIGNGQKRG_ATLEKLIGNRHKHV_GTSENLLGSGQKHL_ASLEKLIGQRATH_GTLEKLVGHAQNM_GTLEKLLGSGEKRL_GTLEKLLGSGQKHF_GTLEKLLGSGQKHL_GTLEKLLGSGQKRL_GTLEKLLGNGQKHF_GTLEKLLGNGQKHI_GTLEKLLGNGQKHL_GTLEKLLGNGQKHS_GTLEKLLGNGQKHV_ATLERLIGNGQKHG_ATLDKLIGQRAIR_ATLEKLIGNGLNH_ATLEKLIGNGQKH_ATLEKLIGNGQKM_ATLEKLIGNGQRI_ATLEKLIGNGQRT_ATLEKLIGHGHKDV_GTVEKLLGSGQKHL_GTVEKLLGSGQKHT_GTVEKLLGSGQRTI_GTVEKLLGNGQKPL_VTLGKQSEGVKSHA_ATLEKFIGNGHKHV_GTLEKLVGNAQKSR_GTLEKLVGNAQKTR_GTLEKLVGNARKHV_GTLEKLVGNGPKHV_GTLEKLVGNGQNAR_GTLEKLVGNGQNHA_GTLEKLVGNRQKHA_GRLEKLLGSGQKHL_GTVEKLTVRGQKTL_RTIEKLLGNGQKHF_ATLEKLIGRGQKHG_STLEKLIGNGQKHI_STLEKLIGNGQKHV_GTIEKLLGSGQKHL_GTIEKLLGNGQKHF_GTIEKLLGNGQRTL_GSLEKLVGNGQNAR_VTLENLIGNGQKHG_GTREKLLGTGQKHL_ATLEKLMGTVKNT_GTLEKLVGNAQKH_GTLEKLVGNAQKL_GTLEKLVGNAQKT_ATLEKLIGNVQKHT_GTLEKLIGNGQKHR_VTLGKLSEGVKSHA_VTLGKLSEGVKSHV_VTLGKLSEGVKSQR_GTLEKLLANGQKHL_GTSENLLGTGQKHL_GTLEKLLGAGQKHF_GTLEKLLGAGQKHS_ATLEKLIGMARRT_GTLEKLIGNAQKH_GTLEKVIGNAQKHV_GTLEKVIGNGHKHV_GTLEKVIGNGQKHF_GTLEKLLGNVKNI_GTLEKLVANGQKHA_GTREKLLGSWSKDV_ATLEKLTAMVTRT_ATLEKLIATARNI_GTSEKLRALVKNT_GTSEKLRALVKK_ATLEKLIVNGQKHG_ATLEKLIVNGQKHV_GTTEKLLGTVKM_GTLEKLIGNVKNT_GTLKKLLGNGQKHL_GTLKKLLGNGQNHL_GTLEKLLGSVNH_ATLVKLSEGVKVSR_VTLGKLWEGVSRTV_VTLVKLSEGVKAHV_VTLVKLSEGVKSHA_VTLVKLSEGVKSHV_VTLVKLSEGVKVSR_ATLEKLIGMVKS_VILGKHLRSGEANV_VILGKLSEGVKRHA_VILGKLSEGVKSHA_VILGKLSEGVKSHV_LTLVKLREGVKSHA_VILGNLSEGVKSHV_VTLVKISEGVKSHA_VTLVKISEGVKSHV_GTLEKLVGIGHKHV_VTLVKLTEGVKSHV_GTLAKLIGNAQNM_VTLVTLSEGVKVSR_VILGTHLRSGEANV_GTLEKSTGNAQKHF_GTLEKSTGNAQKHL_ATLEKLIGQRAID_ATLEKLIGSGQNM_ATLDKLIGQTREY_ATLEKLIGNGQNM_ATLEKLTGMVANM_ATLEKLTGMVTNM_GTLEKLVGNGHKPC_GTLEKLVGNAQNM_ATLEKLMATAINT_ATMEKLTGNGQKHI_ATLEKLNGNGQNHT_GTLEKLLGLERNT_ATLEKQIGNGQRT_ATLEKLTGKGQRT_ATLEKLPGNGQKHW_ATLDKQIGNGQRT_ATLGETHSLGSKTW_ATLDKLSGQRANTH_ATLEKLTGNGAKAH_ATLEKLTGNGHKHT_ATLEKLTGNGQKHR_ATLEKLTGNGQKLR_ATLEKLTGNGQRAY_ATLENLTGNGQKHR_ATLENLTGNGQKHT_ATLERLTGNGHKHD_ATLEKLIGLAREP_GTLEKLGGNGHKHV_ATPEKLIGNGQKHV_ATLEKLTGQGAKTH_ATLERSLGMAKNM_GTPEKLLGNGQKHL_GTLEKLRGNASKTL_ATLERLTGNGHKLV_VTLEKLTGNSQKHF_ATLEKLHWQRSQTR_GTLEKLTGNAHKHV_GTLEKLTGNAQKHS_GTLEKLTGNGHKHF_GTLEKLTGNGQKHR_GTLEKLTGNGQNHF_GTLEKLTGNGRKHF_GTLEKLTGNSQKHF_VTLEKLTGKWAKT_GTLENLTGNGQKHV_ETLEKLLGNGQKHF_GTLEKLTGKGQKHF_GTTEKLLGNGHKHF_GTTEKLLGNGQKTL_GTVENLTGNGQKHF_ATLEKLTGMARNT_GTLEKLTGNAQKH_GTTEKLLGNGQKIL_GTTEKLLGNGQKH_GTTEKLLGNGQRI_GTTEKLLGNGQRT_GTLEKFTGNGQKHV_ATLEKLMGNGQTHG_VTLEKLTGQRSGAH_GTNEKLLGNGQRPF_GTLEKLAGNGQRT_GTVEKLTGRGQKTL_ATMEKLVGSGQKHF_GTTEKLLGKGHKHF_DTLEKLLGNGQKHF_ETLEKLLGTGQKHF_ATLEKLTVNGQKHG_VTLEKLTGKVLT_DTLEKLVGNGQKHV_GTMEKLLGSGQKHF_GTMEKLLGSGQKHI_GTLEKLMGSGQKHF_GTLEKLMGSGQKHL_GTLEKLAGLRPKL_ATLEKWIGNGQKHI_GTSEKLLGSGLKHL_GTSEKLLGSGQKHS_GTSEKLLGSGQKLS_GTSEKLLGSGQKTL_DTLEKLIGNGQKHG_GTTEKLLGTGRNI_ATLEKLFGNGQRI_ATLEKLIGQRARR_GTLEKLTGRWPKTF_GTREKLLGSGQKH_GTREKLLGSGQKI_GTREKLLGSGQNA_GTREKLLGSGQNI_GTREKLLGSGQNT_GSREKLLGSGQKHL_GSSEKLLGSGQKH_VTLGNSSEGVKSHV_ATLEKLIGSGHKTW_ATLEKLIGNAQTHT_ATLEKLIGNGHKAR_ATLEKLIGNGHKHE_ATLEKLIGNGQKAR_ATLEKLIGNGQKAS_ATLEKLIGNGQRHV_GTHKKLLGNGQRI_GTSEKLFGSGQKHL_GTLEKLLGRAKRI_GTLEKLLGRPQSQ_GTSENLLGSGQKHS_GTREKLLGTGQKH_GTLEKLLGSGAKTS_GTLEKLLGSGHKHL_GTLEKLLGSGLKTF_GTLEKLLGSGQKAF_GTLEKLLGSGSKIH_GTLEKLLGSGSKTN_GTLEKLLGNGHKAT_GTLEKLLGNGPKHV_GTLEKLLGNGQKLS_GTLEKLLGNGQKTL_GTLEKLLGNGQRSL_GTLEKLLGNGSKAS_GTLEKLLGNSAKTL_ATLEKLIGKGQKHG_ATLEKLIGKGQKHR_ATLEKLIGKGQKLV_ATLEKLIGNAQKQ_ATLEKLIGNARNM_ATLEKLIGNGQKL_GTVEKLLSSGQKHL_GTLEKLLGSGEKR_GTLEKLLGSGQKH_GTSEKLLGSARV_GTSEKLLGSAKRI_GTVEKLLGSGHKAP_GTLEKLLGKGQKHF_GTLEKLLGKGQKHS_GTLEKLLGKGQKTQ_ANLEKLIGNGQKHV_ATLEKLIGTATRM_GTLDKLLGNGQKHF_GTVEKLLGSGQKH_GTVEKLLGSGQKL_ATLEKLTGNVLIR_GTLEKLLGNGQKH_GTLEKLLGNGQRI_GTLEKLLGNGQRT_ATLESLIGQRARR_ATVEKLIGHGHKHV_GTLERLLGNGQAH_GTLEKLVGNAQKQV_GTLEKLVGNGHKAR_GTLEKLVGNGHKHR_GTLEKLVGNGHKYR_GTLEKLVGNGQKHG_GTLEKLVGNGRKHV_ATLEKLIRNGQNHT_GNLEKLLGSGQKHF_GTLEKLVGNARN_GTSEKLLGTGHKHL_GTLEKLVGDAQKHV_GTLEKLLGNWPRP_GTVEKLVGNGQKHA_GTIEKLLGNSAKTL_GTLEKLVGTGHKQ_GTLEKLVGTGKNM_GTLDKLVGNGHKHV_GTLEKLLGRGLKHF_GTLEKLLGRGQKAF_GTLEKLLGRGQKHF_GTLEKLLGRGQKHL_GTLEKLLGRGQKRL_GTLEKLLGRGQNTS_GTLEKLLGRRSKAF_ATLGKLREGVKSHL_ATLGKLREGVKSHV_GTLEKLVGNGHKH_GTLEKLVGNGHKL_GTLEKLVGNGHKR_GTLEKLVGNGHNL_GTLEKLVGNGQKH_GTLEKLVGNGQNH_GTLEKLVGNGQRT_GTLEKLVGNRKNM_TTLGKLSAGRQIDF_ATLEKLIGKWAKTS_GNLEKLVGNGQKHV_ATLEKLIGRWSGAH_RTIEKLLGNGRNI_ATLEKLIGERANTH_GTSEKLLGRVKNI_GTVEKLLGRVKNI_GTLEKLIGNAQKAR_GTLEKLIGNASKTL_GTLEKLIGNGQKAR_GTLEKLIGNGQKTL_GTLEKLIGNGSKAF_VTLEKLIGNGRNM_GTLEKVLGRGQKHL_VTLGKLSEGVKRHA_VTLGKLSEGVKRTV_VTLGKLSEGVKSNG_VTLGKLSEGVKSNV_VTLGKLSEGVKSRV_VTLGKLSEGVKSSR_ATLGKVNWQWAETR_GTVEKLIGSGQKHL_GTLDKLIGNDQKHV_GTLEKLIGNGQKH_GTLETLLGSGQKHL_GTLETLLGNGQKHF_GTLEKLLANGQKH_GTLEKFIGNGQKHV_GTLEKLIRNGQKHF_ATLEKLMLTGKNT_GTLEKLVGNVPSH_GTREKLLGLGRNI_ATLEKLIGYGQKHI_ATLEKLIGYGQKHV_ATLEKLTVMGIRM_ATLEKLMVTGKNT_GTLERLLGMAKRT_VTLRKPWEGVKSTF_ITLGKLSEGVKSTF_ATLWKLREGVKSHR_ATLWKLREGVKSHV_ATLEKLIGSVKRM_GTTEKLLGTVKI_GSPWKLRTLALA_GTVEKLLGSVKR_GLPWKLRTLALA_GTVEKLLGSVKRN_GTVEKLLGSVKRT_GTLEKLIGMARNT_GTLEKLLGSVKSL_ATLEKLIGTVKRT_GVPWKLRTLALA_VTLVKPSEGVKAHV_FTLGKLWDGVKSTF_GFPWKLRTLALA_VTLRKLWEGVKPQS_VTLRKLWEGVKPSE_VTLRKLWEGVKSTF_VTLRKLWEGVKSTI_VTLRKLWEGVKSTV_VALGKLWEGVKSAF_GTLKKLLGNGQRI_GTLKKLIGNGQKHV_VALRTLWEGVKSTF_GTLAMLTGNAQKHV_ATLGKLREGVKIHV_VILGRYPKVLKAT_GTLGKLLGSGQKHF_GTLGKLLGNGQKHF_VTLGKLWEGVKSAF_VTLGKLWEGVKSTF_TILGKLSEGVKRTF_GLPWKLRPLALL_VTLVKLSEGVSSHV_GRLKKLLGNGQRI_VTLRTLWEGVKSTF_GTLGKLLGDGQKHF_GTSEKLLGFSSKTF_GTLGKLLGRVKTH_VILGKHLRSDEANV_VILGKHLRSGEATL_VILGKHLRSGEATV_VILGKHLRSGEINV_VTLRKLWEGVKLT_VTLRKLWEGVKSP_VILGNHLRSGETNV_GTFGKLLGSGQKHF_GTLAKLIGNAQRTR_VILGKLSEGVKSNV_VILGKLSEGVKSTF_VILGKLSEGVNSHV_GTLGKLLGSGQRI_STLGKLLGERAERI_VTLVKISEGVKSHD_VILGKYLRSGEATL_VTLVKLREGVKSHA_GTLEKLLGMIKT_GTLGKLLGERAERI_GTLGKLLASGQKHF_VILGKHLRSGEAM_VILGKHLRSGEAT_VILGKHLRSGSRM_GTSEKLLGVVKR_VILGKLSEGVKRT_GTLGKLLASGRNI_VILGTHLRSGAANV_VILGKLWEGVKSTF_ATLEKLIGDGQNM_VILGKLSEGVIIPR_VIFGKLSEGVRAH_FLGMIPGSYGSLART_GTLVKLLGSGQKHF_GTLVKLLGNGQKLR_VILGTHLRSGEAN_FLGMILGSYGSLART_GTLGKLLAVESKTL_GTLGKLLGWVKRT_FLWGLIPGATSAGR_GTLGKLLAVGSKTL_ETLEKLLGNGQKLF_GTTEKLLGNGQKHC_GTLEKLTGNAQNM_GTVEKLTGNGQITL_GTVEKLTGNGQITF_GTLEKSTGNGQKHS_VTVEKLLGSGQTT_GTLEKLLGSSREAT_GTLEKLLGNGRETP_GTLEKLLGSGKND_GTLEKLLGSGQNN_GTLEKQTRNGQKHF_GTVEKLLGSGQNI_GTVEKLLGSGQNT_GTVEKLLGSGQTT_GTLEKLLGNDKNT_ATLEKLSVTAINM_GTLEKLVGNGLNM_GTLEKLVGNGQNM_GTLEKLVGNPGNT_ATLEKQIGNGQKHG_VTLGKLSEGVKSDA_GTLEKLIGNGQNM_GTLEKLVGNVTEAR_ATLEKLTGHGHNM_ATLERLTGKGINM_ATLEKLPGNGQKHS_ITLGKLSEGRQIDF_DTLEKLTGNGHKHT_ATLEKLTGQRANT_ATLEKLMATAII_ATLEKLTGQRAN_GTLEKLIGRWPETL_GTLESLLASGPRL_ATLEKLTGNGAKAL_ATLEKLTGNGHKAH_ATLEKLTGNGQKPR_ATLEKLTGNGQKQL_ATLEKLTGNGQKSH_ATLEKLTGNGQKTH_ATLEKLTGNGQNTR_ATLEKLTGNGSKAW_ATLENLTGNGPKHV_ATLDKLTGQRANT_ATLEKLTGNGHKQ_ATLEKLTGNGQKH_ATLEKLTGNGQKM_ATLEKLTGNGQRT_ATLEKLTGNGTRM_ATLEKLTGHGHKPV_ATLEKLTGHGRNHT_ATSEKLLGRGKNI_ARLEKLTGQRATP_ATLEKLTGTAKRT_ATLEKLTGTARRT_ATFEKLTGNGQKHV_ATLEKLTRNGQNHT_GTLEKLPGNGQKHL_VTLGNLSEGVKSTF_ATLEKLTGQGAITH_ATLEKLTGQRGNTH_ITLGNLSEGVKSTF_ATLEKLSWQRSEAR_ATQEKLIGNGQKHI_ATLREAYRQRAEAP_ATLREAYRQRAEAR_GTLEKLRGNGQKHF_VTLEKLTGNGQNTR_GTLEKLTGNAQKAR_GTLEKLTGNAQKQF_GTLEKLTGNASKTL_GTLEKLTGNGQKAF_GTLEKLTGNGQKAL_GTLEKLTGNGQKQV_GTLEKLTGNGQKTL_GTLEKLTGNGTKAF_GTLEKLTGNRQKTL_ATHEKLIGQRANTH_VTLRKLWEGVESTF_GTLEKLTGKHKR_ATLEKLTGNVKRM_GTLERLTGNGQKTL_GALEKLTRNGQKHV_ATLEKLTWNGQNHN_GTLEKLTGTGKRL_GTLEKLTGTGQKH_GTTEKLLGNGQKPF_GTTEKLLGNGQKPI_GTTEKLLGNGQKYF_ATLEKLSRQWAKTY_VTLEKLTGNGQKH_GTLEKLTGNGQKH_ATLGKLREGVKIAC_GTSEKLLGRGKNI_GTSEKLLGRGQKH_GTFEKLTGNGQKHF_GTLEKLSATGRRT_GTVEKLTGNGQKH_GTVEKLTGNGQKT_VTLEKLTGQRSEHT_ATLESVTGNGHKHV_GTNEKLLGNGQKPF_VTLEKLTGKVRNM_VTLGNLWEGVKSTF_ATLETLTGQRANTH_ATLERSLAMAKNM_ATLEKLTATAIRT_ATLEKLIGNAPKHT_ATLEKLIGNASKAH_ATLEKLIGNGAKVS_ATLEKLIGNGLQAR_GTLEKLLGRGETR_GTLEKLLGRPQRS_ATVEKLIGNAQKHT_ATLEKLIGNGKNM_GTLEKLLGKGQKIQ_STLEKLIGTARNI_VTLGKLSEGVKRH_GTLEKLTATVKRT_ATLEKLIGSVPKAR_VILGKYLRRGEATL_VTLRKPWEGVNIYL_VILGTHLRSGEAH_ATLEKLTGQGATNP_GTLDKLTGNDQNTR_GTLEKVTGNAQNM_GTLEKSTGNGRRT_ATLEKLIGNGQNTW_ATLENLIGNGQKTY_ATLEKLTGPGQKHG_ATLEKLSRSRA_GTLEKLTGNVQKH_GMLERLTGNGQKTL_ATLREAIPSARRGP_ATLENLIVMGRNI_ATLEKLTRPAS_ATLEKLIGNATRT_ATLEKLIGNGRRW_GTLEKLLGSGRRV_ATLEKLTVTGRRT_GTLEKLVGKLRRM_ITLGNLSEGVKPH_GSPRKLRTLALA_ATLERLIGNEA_GTLEKLAGNGQRD_ATLEKLIGNGQNT_ATLEKLTGSGKKHG_ATLEKLTGAAKRT_GTVENLTGNGQKH_GTLEKLLGM_ATLEKLMVTG_ATLEKLTWQRSKTW_ATLEMLIATARNI_ATLERSQVMLRRT_GTLEKLLGQGKNG_GTLREVDRYGSKA_VTLGKHLQLRRGN_GTVEKLWGSVKRN_GIFRKVARFGPKTY_ATLEKLTGNGQN_GSWVRIFAAGKQT_ATLERRPSDGKEH_GTMEKLLGSGQEHF_GTSRNSSGEAKN_GTLEITNWERTKA_ATLANCVSALSHI_GTLEIAYRPMAQNL_ATLEKLTVW_GNLRKARG_GTLDKLVGNWP_VTLREVNR_VTLGKLSESRQKPS_ATLGKAHSFWAKTW_VILGRYPKVLKTT_GTLEKLTSQGAETL_GTTEKLLGQLK_ATLEKLIGNGQEAF_ATLEKHDW_ATLREANS_GTLEKPVS_VPWKRS_ITLGKLREGD_ATLEKLIV_GTLEKLSWFLT_ATLRN_ATLENLTGNGQEHV_ATLEKLTGEWAETR_ATLEKLTGMVDEH_ATLEKCDSVRPKTY_VTLRKCVGGCEAVR_GFRGNCERLLL_ATLEKLTGNGSETC
ATLEKLVGNGQKHT_ATLEKLVGNSQKHT_ATLEKLIGSGQKHG_ATLEKLIGSGQKHW_ATLEKLIGNAQKHT_ATLEKLIGNGHKHV_ATLEKLIGNGQKHA_ATLEKLIGNGQKHG_ATLEKLIGNGQKHI_ATLEKLIGNGQKHS_ATLEKLIGNGQKHT_ATLEKLIGNGQKHV_ATLEKLIGNGQKLV_ATLENLIGNGQKHA_ATLERLIGNGHKHV_ATLEKLIGHGHKHV_ATLEKLIGHGHKQV_ATLEKLIGHGQKHV_ATLEKLIGQRANTH_ATLDKLIGQRANTH_ATLEKLIGTGQKHI_ATLEKLIGWGQKHG_GTSEKLLGSGQKHL_ATLEKLFGNGQKHT_ATLEKLIGQRAIH_ATLEKLIGQRANT_ATLEKLVGTAKNT_ATLEKLIGSGQNHW_ATLEKLIGNAQKLH_ATLEKLIGNGHKHR_ATLEKLIGNGHNHV_ATLEKLIGNGLNHN_ATLEKLIGNGQKHR_ATLEKLIGNGQKLR_ATLEKLIGNGQKLS_ATLEKLIGNGQKLT_ATLEKLIGNGQNHN_ATLEKLIGNGQNHT_ATLEKLIGNGQRTR_ATLEKLIGNRAQAR_ATLENLIGNGQKHT_ATLEKLIGDGQKHG_ATLEKLIGDGQKHS_ATLERLIGNGQKHI_ATLDKLIGQRANT_VTLEKLVGNAQKHV_ATLEKLIGHGHNHV_ATLEKLIGHGQNHT_ATLEKIVGNGQKHT_ATLEKVIGNGHKHF_ATLEKVIGNGHKHV_ATLEKLIGTARNI_GTLEKLVGNAQKHA_GTLEKLVGNAQKHV_GTLEKLVGNGHKHV_GTLEKLVGNGQKHA_GTLEKLVGNGQKHV_ATLEKLIGQRAKTH_GTSEKLLGTGQKHL_VTLEKLIGNGQKHG_VTLEKLIGNGQKHV_GTLEKLVGHAQKHV_GTLENLVGHAQKHV_ATLEKVIGQRANTH_GTLEKLIGNAQKHV_GTLEKLIGNGQKHF_GTLEKLIGNGQKHV_ATLEKLIGMARNT_GTLEKLVGTGHKHV_ATLEKLMALARNT_GTSEKLLGTVKI_VTLVKTSEGVKSHA_ATLEKLFGIGQKHT_ATLEKLIGIGHKHV_VILGKHFRSGEATL_GTLAKLIGNAQKHV_VTLVKLTEGVKSHA_GTLEKSTGNGQKHF_ATLEKLSGNGQKHG_ATLEKLNGNGQKHG_GTLDKLVGNAQNM_ATLEKLTGSGQKHG_ATLEKLTGNGHKHV_ATLEKLTGNGQKHG_ATLEKLTGNGQKHI_ATLEKLTGNGQKHL_ATLEKLTGNGQKHS_ATLEKLTGNGQKHT_ATLEKLTGNGQKHV_ATLEKLTGNGQKHW_ATLEKLTGNGQKLA_ATLEKLTGNGQKLH_ATLEKLTGNGQKNV_ATLEKLTGNGQRTH_ATLEKLTGNGQKLV_ATLENLTGNGQKHV_ATLERLTGNGHKHV_ATLEKLTGKGHKHV_ATLEKLTGKGQKHI_ATLEKLTGKGQKHV_ATLEKLTGHGHKHV_ATLEKVTGNGQKHV_ATLEKVTGNGQKLV_VTLEKLPGNGQKHV_ATLEKLTGQRANIH_ATLEKLTGQRANTH_ATLDKLTGQRANTH_VTLEKLTGNGQKHV_GTLEKLTGNAQKHF_GTLEKLTGNAQKHL_GTLEKLTGNAQKHV_GTLEKLTGNAQKNV_GTLEKLTGNGQKHF_GTLEKLTGNGQKHV_ATLEKLTANGQKHG_ATREKLFGNGQKHT_VTLEKLTGKGQKHV_GTVEKLTGNGQKHF_GTVEKLTGNGQKHL_GTVEKLTGNGQKTF_GTVEKLTGNGQKTL_GTVEKLTGNGQKTS_VTLEKLAGNGQKHV_GTTEKLLGNGQKHF_GTTEKLLGNGQKVL_VTVEKLAGNGQKHV_GTLEKLAGNGQKHF_ATLEKLIGMVTNT_ATLEKLMGNGQKHG_ATLEKLMGNGQKLG_GTLEKLTRNGQKHV_GTNEKLLGNGQKHF_GTREKLLGNGQKTL_GTLEKLTGTGQKHV_GTSEKLLGRGQKHL_ATLENLLGTAKRT_ATLEKLVGNGQKHY_GTSEKLLGSGQKHF_GTSEKLLGSGQKHI_GTSEKLLGSGQKH_GTREKLLGSGQKHL_GTREKLLGSGQKNL_GTREKLLGSGQNHL_ATLEKLIGQRAIP_ATLEKLIGQRAKH_ATLEKLIGQRANR_ATLEKLIGQRATR_ATLEKLIGQRAT_ATLEKLIGSGQKH_ATLEKLIGSGQKRG_RTLEKLLGNGQKHL_ATLEKLIGNGHKHF_ATLEKLIGNGHKHG_ATLEKLIGNGHKHS_ATLEKLIGNGHKHT_ATLEKLIGNGLKHI_ATLEKLIGNGPKHV_ATLEKLIGNGQKHD_ATLEKLIGNGQKHY_ATLEKLIGNGQKLG_ATLEKLIGNGQKQS_ATLEKLIGNGQKQV_ATLEKLIGNGQKRG_ATLEKLIGNRHKHV_GTSENLLGSGQKHL_ASLEKLIGQRATH_GTLEKLVGHAQNM_GTLEKLLGSGEKRL_GTLEKLLGSGQKHF_GTLEKLLGSGQKHL_GTLEKLLGSGQKRL_GTLEKLLGNGQKHF_GTLEKLLGNGQKHI_GTLEKLLGNGQKHL_GTLEKLLGNGQKHS_GTLEKLLGNGQKHV_ATLERLIGNGQKHG_ATLDKLIGQRAIR_ATLEKLIGNGHKQ_ATLEKLIGNGLNH_ATLEKLIGNGQKH_ATLEKLIGNGQKM_ATLEKLIGNGQRI_ATLEKLIGNGQRT_ATLEKLIGHGHKDV_GTVEKLLGSGQKHL_GTVEKLLGSGQKHT_GTVEKLLGSGQRTI_GTVEKLLGNGQKPL_ATLEKLVGNVQKHT_VTLGKQSEGVKSHA_ATLEKFIGNGHKHV_GTLEKLVGNAQKSR_GTLEKLVGNAQKTR_GTLEKLVGNARKHV_GTLEKLVGNGPKHV_GTLEKLVGNGQNAR_GTLEKLVGNGQNHA_GTLEKLVGNRQKHA_GRLEKLLGSGQKHL_GTVEKLTVRGQKTL_RTIEKLLGNGQKHF_ATLEKLIGRGQKHG_ATLEKLIGRGQKHW_STLEKLIGNGQKHI_STLEKLIGNGQKHV_GTIEKLLGSGQKHL_GTIEKLLGNGQKHF_GTIEKLLGNGQRTL_GSLEKLVGNGQNAR_VTLENLIGNGQKHG_GTREKLLGTGQKHL_ATLEKLMGTVKNT_GTLEKLVGNAQKH_GTLEKLVGNAQKL_GTLEKLVGNAQKT_ATLEKLIGNVQKHT_GTLEKLIGNGQKHR_VTLGKLSEGVKSHA_VTLGKLSEGVKSHV_VTLGKLSEGVKSQR_GTLEKLLANGQKHL_GTSENLLGTGQKHL_GTLEKLLGAGQKHF_GTLEKLLGAGQKHS_ATLEKLIGMARRT_GTLEKLIGNAQKH_GTLEKVIGNAQKHV_GTLEKVIGNGHKHV_GTLEKVIGNGQKHF_GTLEKLLGNVKNI_GTLEKLVANGQKHA_GTREKLLGSWSKDV_ATLEKLTAMVTRT_ATLEKLIATARNI_GTSEKLRALVKNT_GTSEKLRALVKK_ATLEKLIVNGQKHG_ATLEKLIVNGQKHV_GTTEKLLGTVKM_GTLEKLIGNVKNT_GTLKKLLGNGQKHL_GTLKKLLGNGQNHL_GTLEKLLGSVNH_ATLVKLSEGVKVSR_GTREKLLGTWSKDV_VTLGKLWEGVSRTV_VTLVKLSEGVKAHV_VTLVKLSEGVKSHA_VTLVKLSEGVKSHV_VTLVKLSEGVKVSR_ATLEKLIGMVKS_VILGKHLRSGEANV_VILGKLSEGVKRHA_VILGKLSEGVKSHA_VILGKLSEGVKSHV_LTLVKLREGVKSHA_VILGNLSEGVKSHV_VTLVKISEGVKSHA_VTLVKISEGVKSHV_GTLEKLVGIGHKHV_VTLVKLTEGVKSHV_GTLAKLIGNAQNM_VTLVTLSEGVKVSR_VILGTHLRSGEANV_GTLEKSTGNAQKHF_GTLEKSTGNAQKHL_ATLEKLVGNGQNI_ATLEKLVGNGQNT_ATLEKLIGQRAID_ATLEKLIGSGQNM_ATLDKLIGQTREY_ATLEKLIGNGQNM_ATLEKLTGMVANM_ATLEKLTGMVTNM_GTLEKLVGNGHKPC_GTLEKLVGNAQNM_ATLEKLMATAINT_ATMEKLTGNGQKHI_ATLEKLNGNGQNHT_GTLEKLLGLERNT_ATLEKQIGNGQRT_ATLEKLTGKGQRT_ATLEKLPGNGQKHW_ATLDKQIGNGQRT_ATLGETHSLGSKTW_ATLDKLSGQRANTH_ATLEKLTGNGAKAH_ATLEKLTGNGHKHT_ATLEKLTGNGQKHR_ATLEKLTGNGQKLR_ATLEKLTGNGQRAY_ATLENLTGNGQKHR_ATLENLTGNGQKHT_ATLERLTGNGHKHD_ATLEKLIGLAREP_GTLEKLGGNGHKHV_ATPEKLIGNGQKHV_ATLEKLTGQGAKTH_ATLERSLGMAKNM_GTPEKLLGNGQKHL_GTLEKLRGNASKTL_ATLERLTGNGHKLV_VTLEKLTGNSQKHF_ATLEKLHWQRSQTR_GTLEKLTGNAHKHV_GTLEKLTGNAQKHS_GTLEKLTGNGHKHF_GTLEKLTGNGQKHR_GTLEKLTGNGQNHF_GTLEKLTGNGRKHF_GTLEKLTGNSQKHF_VTLEKLTGKWAKT_GTLENLTGNGQKHV_ETLEKLLGNGQKHF_GTLEKLTGKGQKHF_GTTEKLLGNGHKHF_GTTEKLLGNGQKTL_GTVENLTGNGQKHF_ATLEKLTGMARNT_GTLEKLTGNAQKH_GTTEKLLGNGQKIL_GTTEKLLGNGQKH_GTTEKLLGNGQRI_GTTEKLLGNGQRT_GTLEKFTGNGQKHV_ATLEKLMGNGQTHG_VTLEKLTGQRSGAH_GTNEKLLGNGQRPF_GTLEKLAGNGQRT_GTVEKLTGRGQKTL_ATMEKLVGSGQKHF_GTTEKLLGKGHKHF_DTLEKLLGNGQKHF_ETLEKLLGTGQKHF_ATLEKLTVNGQKHG_VTLEKLTGKVLT_DTLEKLVGNGQKHV_GTMEKLLGSGQKHF_GTMEKLLGSGQKHI_GTLEKLMGSGQKHF_GTLEKLMGSGQKHL_GTLEKLAGLRPKL_ATLEKWIGNGQKHI_GTSEKLLGSGLKHL_GTSEKLLGSGQKHS_GTSEKLLGSGQKLS_GTSEKLLGSGQKTL_DTLEKLIGNGQKHG_GTTEKLLGTGRNI_ATLEKLVGNGKNI_ATLEKLFGNGQRI_ATLEKLIGQRARR_GTLEKLTGRWPKTF_GTREKLLGSGQKH_GTREKLLGSGQKI_GTREKLLGSGQNA_GTREKLLGSGQNI_GTREKLLGSGQNT_GSREKLLGSGQKHL_GSSEKLLGSGQKH_VTLGNSSEGVKSHV_ATLEKLIGSGHKTW_ATLEKLIGNAQTHT_ATLEKLIGNGHKAR_ATLEKLIGNGHKHE_ATLEKLIGNGQKAR_ATLEKLIGNGQKAS_ATLEKLIGNGQRHV_GTHKKLLGNGQRI_GTSEKLFGSGQKHL_GTLEKLLGRAKRI_GTLEKLLGRPQSQ_GTSENLLGSGQKHS_GTREKLLGTGQKH_GTLEKLLGSGAKTS_GTLEKLLGSGHKHL_GTLEKLLGSGLKTF_GTLEKLLGSGQKAF_GTLEKLLGSGSKIH_GTLEKLLGSGSKTN_GTLEKLLGNGHKAT_GTLEKLLGNGPKHV_GTLEKLLGNGQKLS_GTLEKLLGNGQKTL_GTLEKLLGNGQRSL_GTLEKLLGNGSKAS_GTLEKLLGNSAKTL_ATLEKLIGKGQKHG_ATLEKLIGKGQKHR_ATLEKLIGKGQKLV_ATVEKLIGNGQKHT_ATLEKLIGNAQKQ_ATLEKLIGNARNM_ATLEKLIGNGQKL_GTVEKLLSSGQKHL_GTLEKLLGSGEKR_GTLEKLLGSGQKH_GTSEKLLGSARV_GTSEKLLGSAKRI_GTVEKLLGSGHKAP_GTLEKLLGKGQKHF_GTLEKLLGKGQKHS_GTLEKLLGKGQKTQ_ANLEKLIGNGQKHV_ATLEKLIGTARRT_ATLEKLIGTATRM_GTLDKLLGNGQKHF_GTVEKLLGSGQKH_GTVEKLLGSGQKL_ATLEKLTGNVLIR_GTLEKLLGNGQKH_GTLEKLLGNGQRI_GTLEKLLGNGQRT_ATLESLIGQRARR_ATVEKLIGHGHKHV_GTLERLLGNGQAH_GTLEKLVGNAQKQV_GTLEKLVGNGHKAR_GTLEKLVGNGHKHR_GTLEKLVGNGHKYR_GTLEKLVGNGQKHG_GTLEKLVGNGRKHV_ATLEKLIRNGQKHT_ATLEKLIRNGQNHT_GNLEKLLGSGQKHF_GTLEKLVGNARN_GTSEKLLGTGHKHL_GTLEKLVGDAQKHV_GTLEKLLGNWPRP_GTVEKLVGNGQKHA_GTIEKLLGNSAKTL_GTLEKLVGTGHKQ_GTLEKLVGTGKNM_GTLDKLVGNGHKHV_GTLEKLLGRGLKHF_GTLEKLLGRGQKAF_GTLEKLLGRGQKHF_GTLEKLLGRGQKHL_GTLEKLLGRGQKRL_GTLEKLLGRGQNTS_GTLEKLLGRRSKAF_ATLGKLREGVKSHL_ATLGKLREGVKSHV_GTLEKLVGNGHKH_GTLEKLVGNGHKL_GTLEKLVGNGHKR_GTLEKLVGNGHNL_GTLEKLVGNGQKH_GTLEKLVGNGQNH_GTLEKLVGNGQRT_GTLEKLVGNRKNM_TTLGKLSAGRQIDF_ATLEKLIGKWAKTS_GNLEKLVGNGQKHV_ATLEKLIGRWSGAH_RTIEKLLGNGRNI_ATLEKLIGERANTH_GTSEKLLGRVKNI_GTVEKLLGRVKNI_GTLEKLIGNAQKAR_GTLEKLIGNASKTL_GTLEKLIGNGQKAR_GTLEKLIGNGQKTL_GTLEKLIGNGSKAF_VTLEKLIGNGRNM_GTLEKVLGRGQKHL_VTLGKLSEGVKRHA_VTLGKLSEGVKRTV_VTLGKLSEGVKSNG_VTLGKLSEGVKSNV_VTLGKLSEGVKSRV_VTLGKLSEGVKSSR_ATLGKVNWQWAETR_GTVEKLIGSGQKHL_GTLDKLIGNDQKHV_GTLEKLIGNGQKH_GTLETLLGSGQKHL_GTLETLLGNGQKHF_GTLEKLLANGQKH_GTLEKFIGNGQKHV_GTLEKLIRNGQKHF_ATLEKLMLTGKNT_GTLEKLVGNVPSH_VTLGKLREGVKSHA_GTREKLLGLGRNI_ATLEKLIGYGQKHI_ATLEKLIGYGQKHV_ATLEKLTVMGIRM_ATLEKLMVTGKNT_GTLERLLGMAKRT_VTLRKPWEGVKSTF_ITLGKLSEGVKSTF_ATLWKLREGVKSHR_ATLWKLREGVKSHV_ATLEKLIGSVKRM_GTTEKLLGTVKI_GSPWKLRTLALA_GTVEKLLGSVKR_GLPWKLRTLALA_GTVEKLLGSVKRN_GTVEKLLGSVKRT_GTLEKLIGMARNT_GTLEKLLGSVKSL_ATLEKLIGTVKRT_GVPWKLRTLALA_VTLVKPSEGVKAHV_FTLGKLWDGVKSTF_GFPWKLRTLALA_VTLRKLWEGVKPQS_VTLRKLWEGVKPSE_VTLRKLWEGVKSTF_VTLRKLWEGVKSTI_VTLRKLWEGVKSTV_VALGKLWEGVKSAF_GTLKKLLGNGQRI_GTLKKLIGNGQKHV_VALRTLWEGVKSTF_GTLAMLTGNAQKHV_ATLGKLREGVKIHV_VILGRYPKVLKAT_GTLGKLLGSGQKHF_GTLGKLLGNGQKHF_VTLGKLWEGVKSAF_VTLGKLWEGVKSTF_TILGKLSEGVKRTF_GLPWKLRPLALL_VTLVKLSEGVSSHV_GRLKKLLGNGQRI_VTLRTLWEGVKSTF_GTLGKLLGDGQKHF_GTSEKLLGFSSKTF_GTLGKLLGRVKTH_VILGKHLRSDEANV_VILGKHLRSGEATL_VILGKHLRSGEATV_VILGKHLRSGEINV_VTLRKLWEGVKLT_VTLRKLWEGVKSP_VILGNHLRSGETNV_GTFGKLLGSGQKHF_GTLAKLIGNAQRTR_VILGKLSEGVKSNV_VILGKLSEGVKSTF_VILGKLSEGVNSHV_GTLGKLLGSGQRI_STLGKLLGERAERI_VTLVKISEGVKSHD_VILGKYLRSGEATL_VTLVKLREGVKSHA_GTLEKLLGMIKT_GTLGKLLGERAERI_GTLGKLLASGQKHF_VILGKHLRSGEAM_VILGKHLRSGEAT_VILGKHLRSGSRM_GTSEKLLGVVKR_VILGKLSEGVKRT_GTLGKLLASGRNI_VILGTHLRSGAANV_VILGKLWEGVKSTF_ATLEKLIGDGQNM_VILGKLSEGVIIPR_VIFGKLSEGVRAH_FLGMIPGSYGSLART_GTLVKLLGSGQKHF_GTLVKLLGNGQKLR_VILGTHLRSGEAN_FLGMILGSYGSLART_GTLGKLLAVESKTL_VTLGKLLAVGSKTL_GTLGKLLGWVKRT_FLWGLIPGATSAGR_GTLGKLLAVGSKTL_ETLEKLLGNGQKLF_GTTEKLLGNGQKHC_GTLEKLTGNAQNM_ATLEKLMGNGQTNG_GTVEKLLGVWPET_GTVEKLTGNGQITL_GTVEKLTGNGQITF_GTLEKSTGNGQKHS_VTVEKLLGSGQTT_GTLEKLLGSSREAT_GTLEKLLGNGRETP_GTLEKLLGSGKND_GTLEKLLGSGQNN_GTLEKQTRNGQKHF_GTVEKLLGSGQNI_GTVEKLLGSGQNT_GTVEKLLGSGQTT_GTLEKLLGNDKNT_GTLEKLVGNGPQTV_ATLEKLSVTAINM_GTLEKLVGNGLNM_GTLEKLVGNGQNM_GTLEKLVGNPGNT_ATLEKQIGNGQKHG_VTLGKLSEGVKSDA_GTLEKLIGNGQNM_GTLEKLVGNVTEAR_ATLEKLTGHGHNM_ATLERLTGKGINM_ATLEKLPGNGQKHS_ATLEKLPGNGQKHV_ITLGKLSEGRQIDF_DTLEKLTGNGHKHT_ATLEKLTGQRANT_ATLEKLMATAII_ATLEKLTGQRAN_GTLEKLIGRWPETL_PTLEKLTGNAQKHT_GTLESLLASGPRL_ATLEKLTGSSAKAL_ATLEKLTGNGAKAL_ATLEKLTGNGHKAH_ATLEKLTGNGHRHV_ATLEKLTGNGQKPR_ATLEKLTGNGQKQL_ATLEKLTGNGQKSH_ATLEKLTGNGQKTH_ATLEKLTGNGQNTR_ATLEKLTGNGSKAW_ATLENLTGNGPKHV_ATLDKLTGQRANT_ATLEKLTGNGHKQ_ATLEKLTGNGQKH_ATLEKLTGNGQKL_ATLEKLTGNGQKM_ATLEKLTGNGQRT_ATLEKLTGNGTRM_ATLEKLTGHGHKPV_ATLEKLTGHGRNHT_ATSEKLLGRGKNI_ARLEKLTGQRATP_ATLEKLTGTAKRT_ATLEKLTGTARRT_ATFEKLTGNGQKHV_ATLEKLTRNGQNHT_GTLEKLPGNGQKHL_VTLGNLSEGVKSTF_ATLEKLTGQGAITH_ATLEKLTGQRGNTH_ITLGNLSEGVKSTF_ATLEKLSWQRSEAR_ATQEKLIGNGQKHI_ATLREAYRQRAEAP_ATLREAYRQRAEAR_GTLEKLRGNGQKHF_VTLEKLTGNGQNTR_GTLEKLTGNAQKAR_GTLEKLTGNAQKQF_GTLEKLTGNASKTL_GTLEKLTGNGQKAF_GTLEKLTGNGQKAL_GTLEKLTGNGQKQV_GTLEKLTGNGQKTL_GTLEKLTGNGTKAF_GTLEKLTGNRQKTL_GTLEKVTGNAQKHV_ATLEKLTATGRRT_ATSEKLIGRGQKHW_ATLEKLIGNGQKTY_ATLEKLIGNRSKAH_GTLEKLLGRGQNI_ATLEKLIGKRSETR_ATLEKLIGNGHKH_ATLERLIGNGQRI_VTLGKLSEGVKRNG_GTLAKVGRQWAEAR_ATLAKLIGNGQKHT_GTLVKIREGVKSHA_ATLEKLPGNGLKHR_ATLEKLTGSGRNT_ATLEKLTGSRAKTW_ATLEKLTGNARKHT_ATLEKTDRFGPKTR_ATLERLTGNRHKHD_ATLEKLTGRGQKQL_ATLEKYNRFWAKAR_ATLEKLIGHGHKK_AALEKLIGHGHKHV_ATLEKLVRNGQKHT_ATLEKLIDNGQKHY_ATLEKLIGNGTRT_GTVEKLLSKRPETP_ATLVEVSGQWAKAH_ATLEKLIGKVRRT_ATLEKLTVAARNM_AILEKLIGTGHKHV_GTFGKLLGSGQNT_ATLEKLTGNAPKAC_GTLEKWLVMVRR_ATLEKLIAVGPEAW_AKLEKLTGNGHKHV_ATLEKLTGNGRN_GALEKLLGRGQNTR_AILEKLIGNGQNHT_ATLGKINRFGAKAL_GTREKLRALVR_GTLGKLLASGGT_ATLEKLTGNGANAL_GTLEKLTGNGQNT_ATSREADRERPKAR_ATLEKLIGSGQ_ARLGKTDREWPKGT_VTLVKTCEGVKSHA_ATLRKVGW_ATLEKSQVMVKNI_GTLEKFQATARNM_ATLGKLTGMARNT_ATLEKLTGNGSETW_GTPRNYSAPVVRS_ATLEKLTGNGPEA_VTLGTHLRSGETNV_ADARETDWPAGKHS_ATLEKLTSVGSETL_ATLEKLIGEWPETH_ATLGKTDRQRPQTC_GTLEKLPRQRPKTC_ATLEKVYWEWP_ATLEKVNW_ATLEKLTGSG_ATLEKLIV_ITLGKLSEGASN_AYVGEIDWERSKAR_VTLVKLSEGVQRPC_GTLEKLLGNESGDS_GTVEKL_ATLDETGS_GTLRKTCRECTKAG
ATLEKLVGNGQKHT_ATLEKLVGNGQKLH_ATLEKLVGNSQKHT_ATLEKLVGNSQNTH_ATLEKLIGSGQKHG_ATLEKLIGSGQKHW_ATLEKLIGNAQKHT_ATLEKLIGNGHKHV_ATLEKLIGNGQKHA_ATLEKLIGNGQKHG_ATLEKLIGNGQKHI_ATLEKLIGNGQKHS_ATLEKLIGNGQKHT_ATLEKLIGNGQKHV_ATLEKLIGNGQKLV_ATLENLIGNAQKHT_ATLENLIGNGQKHA_ATLENLIGNGQKHS_ATLERLIGNGHKHV_ATLEKLIGHGHKHV_ATLEKLIGHGHKQV_ATLEKLIGHGQKHV_ATLEKLIGQRANTH_ATLDKLIGQRANTH_ATLEKLIGTGQKHI_ATLEKLIGWGQKHG_GTSEKLLGSGQKHL_ATLEKLFGNGQKHT_ATLEKLIGQRAIH_ATLEKLIGQRANT_ATLEKLVGTAKNT_ATLEKLIGSGQNHW_ATLEKLIGNAQKLH_ATLEKLIGNGHKHR_ATLEKLIGNGHNHV_ATLEKLIGNGLNHN_ATLEKLIGNGQKHR_ATLEKLIGNGQKLR_ATLEKLIGNGQKLS_ATLEKLIGNGQKLT_ATLEKLIGNGQNHN_ATLEKLIGNGQNHT_ATLEKLIGNGQRTR_ATLEKLIGNRAQAR_ATLENLIGNGQKHT_ATLEKLIGDGQKHG_ATLEKLIGDGQKHS_ATLERLIGNGQKHI_ATLDKLIGQRANT_VTLEKLVGNAQKHV_ATLEKLIGHGHNHV_ATLEKLIGHGQNHT_ATLEKIVGNGQKHT_ATLEKIVGNSQKHT_ATLEKVIGNGHKHF_ATLEKVIGNGHKHV_ATLEKLIGTARNI_GTLEKLVGNAQKHA_GTLEKLVGNAQKHV_GTLEKLVGNGHKHV_GTLEKLVGNGQKHA_GTLEKLVGNGQKHV_ATLEKLIGQRAKTH_GTSEKLLGTGQKHL_VTLEKLIGNGQKHG_VTLEKLIGNGQKHV_GTLEKLVGHAQKHV_GTLENLVGHAQKHV_ATLEKVIGQRANTH_GTLEKLIGNAQKHV_GTLEKLIGNGQKHF_GTLEKLIGNGQKHV_ATLEKLIGMARNT_GTLEKLVGTGHKHV_ATLEKLMALARNT_GTSEKLLGTVKI_VTLVKTSEGVKSHA_ATLEKLFGIGQKHT_VSLVKLSEGVKAHV_ATLEKLIGIGHKHV_VILGKHFRSGEATL_GTLAKLIGNAQKHV_VTLVKLTEGVKSHA_GTLEKSTGNGQKHF_GTLEKSTGNGQKHL_ATLEKLSGNGQKHG_ATLEKLNGNGQKHG_GTLDKLVGNAQNM_ATLEKLTGSGQKHG_ATLEKLTGNGHKHV_ATLEKLTGNGQKHG_ATLEKLTGNGQKHI_ATLEKLTGNGQKHL_ATLEKLTGNGQKHS_ATLEKLTGNGQKHT_ATLEKLTGNGQKHV_ATLEKLTGNGQKHW_ATLEKLTGNGQKLA_ATLEKLTGNGQKLH_ATLEKLTGNGQKNV_ATLEKLTGNGQRTH_ATLEKLTGNGQKLV_ATLENLTGNGQKHA_ATLENLTGNGQKHV_ATLERLTGNGHKHV_ATLEKLTGKGHKHV_ATLEKLTGKGQKHI_ATLEKLTGKGQKHV_ATLDKLTGNAQKHT_ATLEKLTGHGHKHV_ATLEKVTGNGQKHV_ATLEKVTGNGQKLV_VTLEKLPGNGQKHV_ATLEKLTGQRANIH_ATLEKLTGQRANTH_ATLDKLTGQRANTH_VTLEKLTGNGQKHV_GTLEKLTGNAQKHF_GTLEKLTGNAQKHL_GTLEKLTGNAQKHV_GTLEKLTGNAQKNV_GTLEKLTGNGQKHF_GTLEKLTGNGQKHV_ATLEKLTANGQKHG_ATREKLFGNGQKHT_VTLEKLTGKGQKHV_GTVEKLTGNGQKHF_GTVEKLTGNGQKHL_GTVEKLTGNGQKTF_GTVEKLTGNGQKTL_GTVEKLTGNGQKTS_VTLEKLAGNGQKHV_GTTEKLLGNGQKHF_GTTEKLLGNGQKVL_VTVEKLAGNGQKHV_GTLEKLAGNGQKHF_ATLEKLIGMVTNT_ATLEKLMGNGQKHG_ATLEKLMGNGQKLG_GTLEKLTRNGQKHV_GTNEKLLGNGQKHF_GTREKLLGNGQKTL_GTLEKLTGTGQKHV_ATSEKLIGNAQKHT_GTSEKLLGRGQKHL_ATLEKLTGSVQKHG_ATLENLLGTAKRT_ATLEKLVGNGQKHY_ATLEKLVGNGQKNY_ATLEKLVGNRQKHT_GTSEKLLGSGQKHF_GTSEKLLGSGQKHI_GTSEKLLGSGQKH_ATLEKLVGNSQKP_GTREKLLGSGQKHL_GTREKLLGSGQKNL_GTREKLLGSGQNHL_ATLEKLIGQRAIP_ATLEKLIGQRAKH_ATLEKLIGQRANR_ATLEKLIGQRATR_ATLEKLIGQRAT_ATLEKLIGSGQKH_ATLEKLIGSGQKRG_RTLEKLLGNGQKHL_ATLEKLIGNAQKHY_ATLEKLIGNGAQAR_ATLEKLIGNGHKHF_ATLEKLIGNGHKHG_ATLEKLIGNGHKHS_ATLEKLIGNGHKHT_ATLEKLIGNGLKHI_ATLEKLIGNGPKHV_ATLEKLIGNGQKHD_ATLEKLIGNGQKHY_ATLEKLIGNGQKLG_ATLEKLIGNGQKQS_ATLEKLIGNGQKQV_ATLEKLIGNGQKRG_ATLEKLIGNGRKHG_ATLEKLIGNRHKHV_GTSENLLGSGQKHL_ASLEKLIGQRATH_GTLEKLVGHAQNM_GTLEKLLGSGEKRL_GTLEKLLGSGQKHF_GTLEKLLGSGQKHL_GTLEKLLGSGQKRL_GTLEKLLGNGQKHF_GTLEKLLGNGQKHI_GTLEKLLGNGQKHL_GTLEKLLGNGQKHS_GTLEKLLGNGQKHV_ATLERLIGNGQKHG_ATLDKLIGQRAIR_ATLEKLIGNGHKQ_ATLEKLIGNGLNH_ATLEKLIGNGQKH_ATLEKLIGNGQKM_ATLEKLIGNGQRI_ATLEKLIGNGQRT_ATLEKLIGHGHKDV_GTVEKLLGSGQKHL_GTVEKLLGSGQKHT_GTVEKLLGSGQRTI_GTVEKLLGNGQKPL_ATLEKLVGNVQKHT_VTLGKQSEGVKSHA_ATLEKFIGNGHKHV_GTLEKLVGNAQKSR_GTLEKLVGNAQKTR_GTLEKLVGNARKHV_GTLEKLVGNGPKHV_GTLEKLVGNGQNAR_GTLEKLVGNGQNHA_GTLEKLVGNRQKHA_GRLEKLLGSGQKHL_GTVEKLTVRGQKTL_RTIEKLLGNGQKHF_ATLEKLIGRGQKHG_ATLEKLIGRGQKHW_STLEKLIGNGQKHI_STLEKLIGNGQKHV_GTIEKLLGSGQKHL_GTIEKLLGNGQKHF_GTIEKLLGNGQRTL_GSLEKLVGNGQNAR_VTLENLIGNGQKHG_GTREKLLGTGQKHL_ATLEKLMGTVKNT_GTLEKLVGNAQKH_GTLEKLVGNAQKL_GTLEKLVGNAQKT_ATLEKLIGNVQKHT_GTLEKLIGNGQKHR_VTLGKLSEGVKSHA_VTLGKLSEGVKSHV_VTLGKLSEGVKSQR_GTLEKLLANGQKHL_GTSENLLGTGQKHL_GTLEKLLGAGQKHF_GTLEKLLGAGQKHS_ATLEKLIGMARRT_GTLEKLIGNAQKH_GTLEKVIGNAQKHV_GTLEKVIGNGHKHV_GTLEKVIGNGQKHF_GTLEKLLGNVKNI_GTLEKLVANGQKHA_GTREKLLGSWSKDV_ATLEKLTAMVTRT_ATLEKLIATARNI_GTSEKLRALVKNT_GTSEKLRALVKK_ATLEKLIVNGQKHG_ATLEKLIVNGQKHV_GTTEKLLGTVKM_GTLEKLIGNVKNT_GTLKKLLGNGQKHL_GTLKKLLGNGQNHL_GTLEKLLGSVNH_ATLVKLSEGVKVSR_GTREKLLGTWSKDV_VTLGKLWEGVSRTV_VTLVKLSEGVKAHV_VTLVKLSEGVKSHA_VTLVKLSEGVKSHV_VTLVKLSEGVKVSR_ATLEKLIGMVKS_VILGKHLRSGEANV_VILGKLSEGVKRHA_VILGKLSEGVKSHA_VILGKLSEGVKSHV_LTLVKLREGVKSHA_VILGNLSEGVKSHV_VTLVKISEGVKSHA_VTLVKISEGVKSHV_GTLEKLVGIGHKHV_VTLVKLTEGVKSHV_GTLAKLIGNAQNM_VTLVTLSEGVKVSR_VILGTHLRSGEANV_GTLEKSTGNAQKHF_GTLEKSTGNAQKHL_ATLEKLVGNGQNI_ATLEKLVGNGQNT_ATLEKLIGQRAID_ATLEKLIGSGQNM_ATLEKLIGDGQIHS_ATLDKLIGQTREY_ATLEKLIGNGQNM_ATLEKLTGMVANM_ATLEKLTGMVTNM_GTLEKLVGNGHKPC_GTLEKLVGNAQNM_ATLEKLMATAINT_ATMEKLTGNGQKHI_ATLEKLNGNGQNHT_GTLEKLLGLERNT_ATLEKQIGNGQRT_ATLEKLTGKGQRT_ATLEKLPGNGQKHW_ATLDKQIGNGQRT_ATLGETHSLGSKTW_ATLDKLSGQRANTH_ATLEKLTGNAQKHS_ATLEKLTGNGAKAH_ATLEKLTGNGHKHT_ATLEKLTGNGQKHR_ATLEKLTGNGQKHY_ATLEKLTGNGQKLR_ATLEKLTGNGQRAY_ATLENLTGNGQKHR_ATLENLTGNGQKHT_ATLERLTGNGHKHD_ATLEKLIGLAREP_GTLEKLGGNGHKHV_ATLEKLTGTARNT_ATPEKLIGNGQKHV_ATLEKLTGQGAKTH_VTLEKLTGKGKRM_ATLERSLGMAKNM_GTPEKLLGNGQKHL_GTLEKLRGNASKTL_STLENLTGNGQKHA_ATLERLTGNGHKLV_VTLEKLTGNSQKHF_ATLEKLHWQRSQTR_GTLEKLTGNAHKHV_GTLEKLTGNAQKHS_GTLEKLTGNGHKHF_GTLEKLTGNGQKHR_GTLEKLTGNGQNHF_GTLEKLTGNGRKHF_GTLEKLTGNSQKHF_VTLEKLTGKWAKT_GTLENLTGNGQKHV_ETLEKLLGNGQKHF_GTLEKLTGKGQKHF_GTTEKLLGNGHKHF_GTTEKLLGNGQKTL_GTVENLTGNGQKHF_ATLEKLTGMARNT_GTLEKLTGNAQKH_GTTEKLLGNGQKIL_GTTEKLLGNGQKH_GTTEKLLGNGQRI_GTTEKLLGNGQRT_GTLEKFTGNGQKHV_ATLEKLMGNGQTHG_VTLEKLTGQRSGAH_GTNEKLLGNGQRPF_GTLEKLAGNGQRT_GTVEKLTGRGQKTL_ATMEKLVGSGQKHF_GTTEKLLGKGHKHF_DTLEKLLGNGQKHF_GTLEKLTANGRKHF_ETLEKLLGTGQKHF_ATLEKLTGKWAKAF_ATLEKLTVNGQKHG_VTLEKLTGKVLT_DTLEKLVGNGQKHV_GTMEKLLGSGQKHF_GTMEKLLGSGQKHI_GTLEKLMGSGQKHF_GTLEKLMGSGQKHL_GTLEKLAGLRPKL_ATLEKWIGNGQKHI_GTSEKLLGSGLKHL_GTSEKLLGSGQKHS_GTSEKLLGSGQKLS_GTSEKLLGSGQKTL_DTLEKLIGNGQKHG_GTTEKLLGTGRNI_ATLEKLVGKQPKAY_ATLEKLVGNGKNI_ATLEKLVGNSRRT_ATLEKLFGNGQRI_ATLEKLIGQRARR_GTLEKLTGRWPKTF_GTREKLLGSGQKH_GTREKLLGSGQKI_GTREKLLGSGQNA_GTREKLLGSGQNI_GTREKLLGSGQNT_GSREKLLGSGQKHL_GSSEKLLGSGQKH_VTLGNSSEGVKSHV_ATLEKLIGSGHKTW_ATLEKLIGNAQTHT_ATLEKLIGNGHKAR_ATLEKLIGNGHKHE_ATLEKLIGNGQKAR_ATLEKLIGNGQKAS_ATLEKLIGNGQRHV_GTHKKLLGNGQRI_GTSEKLFGSGQKHL_GTLEKLLGRAKRI_GTLEKLLGRPQSQ_GTSENLLGSGQKHS_GTREKLLGTGQKH_GTLEKLLGSGAKTS_GTLEKLLGSGHKHL_GTLEKLLGSGLKTF_GTLEKLLGSGQKAF_GTLEKLLGSGSKIH_GTLEKLLGSGSKTN_GTLEKLLGNGHKAT_GTLEKLLGNGPKHV_GTLEKLLGNGQKLS_GTLEKLLGNGQKTL_GTLEKLLGNGQRSL_GTLEKLLGNGSKAS_GTLEKLLGNSAKTL_ATLEKLIGDGRRT_ATLEKLIGKGHKHV_ATLEKLIGKGQKHG_ATLEKLIGKGQKHR_ATLEKLIGKGQKLV_ATVEKLIGNGQKHT_ATLEKLIGNAQKQ_ATLEKLIGNARNM_ATLEKLIGNGQKL_GTVEKLLSSGQKHL_GTLEKLLGSGEKR_GTLEKLLGSGQKH_GTSEKLLGSARV_GTSEKLLGSAKRI_GTVEKLLGSGHKAP_GTLEKLLGKGQKHF_GTLEKLLGKGQKHS_GTLEKLLGKGQKTQ_ANLEKLIGNGQKHV_ATLEKLIGTARRT_ATLEKLIGTATRM_GTLDKLLGNGQKHF_GTVEKLLGSGQKH_GTVEKLLGSGQKL_ATLEKLTGNVLIR_GTLEKLLGNGQKH_GTLEKLLGNGQRI_GTLEKLLGNGQRT_ATLESLIGQRARR_ATVEKLIGHGHKHV_ATLEKFIGNGTQAR_GTREKLLGSARKI_GTLERLLGNGQAH_GTLEKLVGNAQKQV_GTLEKLVGNGHKAR_GTLEKLVGNGHKHR_GTLEKLVGNGHKYR_GTLEKLVGNGQKHG_GTLEKLVGNGRKHV_ATLEKLIRNGQKHT_ATLEKLIRNGQNHT_GNLEKLLGSGQKHF_GTLEKLVGNARN_GTSEKLLGTGHKHL_GTLEKLVGDAQKHV_GTLEKLLGNWPRP_GTVEKLVGNGQKHA_GTIEKLLGNSAKTL_GTLEKLVGTGHKQ_GTLEKLVGTGKNM_GTLDKLVGNGHKHV_GTLEKLLGRGLKHF_GTLEKLLGRGQKAF_GTLEKLLGRGQKHF_GTLEKLLGRGQKHL_GTLEKLLGRGQKRL_GTLEKLLGRGQNTS_GTLEKLLGRRSKAF_ATLGKLREGVKSHL_ATLGKLREGVKSHV_GTLEKLVGNGHKH_GTLEKLVGNGHKL_GTLEKLVGNGHKR_GTLEKLVGNGHNL_GTLEKLVGNGQKH_GTLEKLVGNGQNH_GTLEKLVGNGQRT_GTLEKLVGNRKNM_TTLGKLSAGRQIDF_ATLEKLIGKWAKTS_GNLEKLVGNGQKHV_ATLEKLIGRWSGAH_RTIEKLLGNGRNI_ATLEKLIGERANTH_GTSEKLLGRVKNI_GTVEKLLGRVKNI_GTLEKLIGNAQKAR_GTLEKLIGNASKTL_GTLEKLIGNGQKAR_GTLEKLIGNGQKTL_GTLEKLIGNGSKAF_VTLEKLIGNGRNM_GTLEKVLGRGQKHL_VTLGKLSEGVKRHA_VTLGKLSEGVKRTV_VTLGKLSEGVKSNG_VTLGKLSEGVKSNV_VTLGKLSEGVKSRV_VTLGKLSEGVKSSR_ATLGKVNWQWAETR_GTVEKLIGSGQKHL_GTLDKLIGNDQKHV_GTLEKLIGNGQKH_GTLETLLGSGQKHL_GTLETLLGNGQKHF_GTLEKLLANGQKH_GTLEKFIGNGQKHV_GTLEKLIRNGQKHF_ATLEKLMLTGKNT_GTLEKLVGNVPSH_VTLGKLREGVKSHA_ATLEKLIGPWAKTL_GTREKLLGLGRNI_ATLEKLIGYGQKHI_ATLEKLIGYGQKHV_ATLEKLTVMGIRM_ATLEKLMVTGKNT_GTLERLLGMAKRT_VTLRKPWEGVKSTF_ATLEKLLAMGINK_ITLGKLSEGVKSTF_GTSEKLRALVKS_ATLWKLREGVKSHR_ATLWKLREGVKSHV_ATLEKLIGSVKRM_GTTEKLLGTVKI_GSPWKLRTLALA_GTVEKLLGSVKR_GLPWKLRTLALA_GTVEKLLGSVKRN_GTVEKLLGSVKRT_GTLEKLIGMARNT_GTLEKLLGSVKSL_ATLEKLIGTVKRT_GVPWKLRTLALA_VTLVKPSEGVKAHV_FTLGKLWDGVKSTF_GFPWKLRTLALA_VTLRKLWEGVKPQS_VTLRKLWEGVKPSE_VTLRKLWEGVKSTF_VTLRKLWEGVKSTI_VTLRKLWEGVKSTV_VALGKLWEGVKSAF_GTLKKLLGNGQRI_GTLKKLIGNGQKHV_VALRTLWEGVKSTF_GTLAMLTGNAQKHV_ATLGKLREGVKIHV_GTVDKLLGSVKRN_VILGRYPKVLKAT_GTLGKLLGSGQKHF_GTLGKLLGNGQKHF_VTLGKLWEGVKSAF_VTLGKLWEGVKSTF_TILGKLSEGVKRTF_GLPWKLRPLALL_VTLVKLSEGVSSHV_GRLKKLLGNGQRI_VTLRTLWEGVKSTF_GTLGKLLGDGQKHF_GTSEKLLGFSSKTF_GTLGKLLGRVKTH_VILGKHLRSDEANV_VILGKHLRSGEATL_VILGKHLRSGEATV_VILGKHLRSGEINV_VTLRKLWEGVKLT_VTLRKLWEGVKSP_VILGNHLRSGETNV_GTFGKLLGSGQKHF_GTLAKLIGNAQRTR_VILGKLSEGVKSNV_VILGKLSEGVKSTF_VILGKLSEGVNSHV_GTLGKLLGSGQRI_STLGKLLGERAERI_VTLVKISEGVKSHD_VILGKYLRSGEATL_VTLVKLREGVKSHA_GTLEKLLGMIKT_GTLGKLLGERAERI_GTLGKLLASGQKHF_VILGKHLRSGEAM_VILGKHLRSGEAT_VILGKHLRSGSRM_ATLEKLVGNSPEAY_GTSEKLLGVVKR_VILGKLSEGVKRT_GTLGKLLASGRNI_VILGTHLRSGAANV_VILGKLWEGVKSTF_ATLEKLIGDGQNM_VILGKLSEGVIIPR_VIFGKLSEGVRAH_FLGMIPGSYGSLART_GTLVKLLGSGQKHF_GTLVKLLGNGQKLR_VILGTHLRSGEAN_FLGMILGSYGSLART_GTLGKLLAVESKTL_VTLGKLLAVGSKTL_GTLGKLLGWVKRT_FLWGLIPGATSAGR_GTLGKLLAVGSKTL_ETLEKLLGNGQKLF_GTTEKLLGNGQKHC_GTLEKLTGNAQNM_ATLEKLMGNGQTNG_GTVEKLLGVWPET_ATLEKSTGNGHKHV_GTVEKLTGNGQITL_GTVEKLTGNGQITF_ATPEKLTGQRANTH_GTLEKSTGNGQKHS_VTVEKLLGSGQTT_GTLEKLLGSSREAT_GTLEKLLGNGRETP_GTLEKLLGSGKND_GTLEKLLGSGQNN_GTLEKQTRNGQKHF_GTVEKLLGSGQNI_GTVEKLLGSGQNT_GTVEKLLGSGQTT_GTLEKLLGNDKNT_GTLEKLVGNGPQTV_ATLEKLSVTAINM_GTLEKLVGNGLNM_GTLEKLVGNGQNM_GTLEKLVGNPGNT_ATLEKQIGNGQKHG_VTLGKLSEGVKSDA_ATLEKQIGNAKRT_GTLEKLIGNGQNM_GTLEKLVGNVTEAR_ATLEKLTGHGHNM_ATLERLTGKGINM_ATLEKLPGNGQKHS_ATLEKLPGNGQKHV_ITLGKLSEGRQIDF_DTLEKLTGNGHKHT_ATLEKLTGQRANT_ATLEKLMATAII_ATLEKLTGQRAN_GTLEKLIGRWPETL_PTLEKLTGNAQKHT_GTLESLLASGPRL_ATLEKLTGSSAKAL_ATLEKLTGNGAKAL_ATLEKLTGNGHKAH_ATLEKLTGNGHRHV_ATLEKLTGNGQKPR_ATLEKLTGNGQKQL_ATLEKLTGNGQKSH_ATLEKLTGNGQKTH_ATLEKLTGNGQNTR_ATLEKLTGNGSKAW_ATLENLTGNGPKHV_GTLEKLLGYGRETP_ATLDKLTGQRANT_ATLEKLTGNARNI_ARLERLTGNGHKHV_GTTEKLLGNGQKN_GTLEKLTGNGIRI_ATLEKLSVTHRNI_ATLEKLTGVARRT_ATLEKLIGNAQKSY_ATLEKLIGNAKRT_VTLGKLREAVKSNG_ATLGKLREGVKSYL_VILGKLSRSGQTN_GTREKLLAAVRT_GTLEKLTGNGQNM_ATLEKLDSQRA_GTLEKPTGNGQKHV_ATLEKLTGNGLKTR_ATLEKLTGNGQNK_ASLEKLTGNGQKHA_GTLEKLGGNGHNT_ATLEKLTGMPRNI_ATLEKLSATARRT_ATLEKLTATGRRI_ATLERSLGTVTRM_ATLEKLQALAKNT_GTLENLTGMARRM_ATLEKLVGNGRRI_ATLEKLIGNAQKP_ATLEKLIGNGHKP_ATLEKLVGNVRNT_ATLGKLREGVKSHR_GTLEKLVGNGLKY_ELPWKLRPLALL_ATLEKLVVTGKNT_ATLEKLIGNSSETG_ATLEKLTGNAQNT_ATLEKLTGNATNT_ATLEKLTGQGAQNA_ATLEKLIGNGQNT_ATLEKLTGRARRM_ATLEKRSSEWPKTY_ATLEKLTGNRAQAP_ATMEKLTGMGKRT_GTLEKLTGNGQKPS_GTTEKLLSNGQKVL_ATLERSQVPVRNM_ATLEKLIGNGQR_ATLKKLTANGQKHG_ATLEKLIGRGPKAL_ATFEKLIGRGQKHG_VTLGKHLRSDEAM_GTLEKLLGLARRI_ATLEKLMAMVRRT_VTLGKLFRSGQVRR_ATMEKLTGNGQNT_ATLEKLIGKRAETC_ATLEKTRR_GTTEKLLGPVGT_ATVGKANR_ATLRNSSGMVTNT_ATWRTSQGMVKRI_VTLRKPWKG_GTSEKLLSVVKR_GTFGKVVSVRSKT_ATLRRSLVPVRRT_GTLEKLTSERAEH_ATLEKLTGNG_ATLEKLVG_GTLEKLVGQCHRGS_ATLRN_ATLEKLTAPTC_GTREKLLEYGAETS
ATLEKLVGNGQKHT_ATLEKLVGNGQKLH_ATLEKLVGNGQKLL_ATLEKLVGNGQKLQ_ATLEKLVGNSQKHT_ATLEKLVGNSQNTH_ATLEKLIGSGQKHG_ATLEKLIGSGQKHW_ATLEKLIGNAQKHT_ATLEKLIGNGHKHV_ATLEKLIGNGQKHA_ATLEKLIGNGQKHG_ATLEKLIGNGQKHI_ATLEKLIGNGQKHS_ATLEKLIGNGQKHT_ATLEKLIGNGQKHV_ATLEKLIGNGQKLV_ATLENLIGNAQKHT_ATLENLIGNGQKHA_ATLENLIGNGQKHS_ATLERLIGNGHKHV_ATLEKLIGHGHKHV_ATLEKLIGHGHKQV_ATLEKLIGHGQKHV_ATLEKLIGQRANTH_ATLDKLIGQRANTH_ATLEKLIGTGQKHI_ATLEKLIGTGQKHW_ATLEKLIGWGQKHG_ATLEKLVGNGQKLR_ATLEKLVGNSQNSH_GTSEKLLGSGQKHL_ATLEKLFGNGQKHT_ATLEKLVGDSQKHT_ATLEKLIGQRAIH_ATLEKLIGQRANT_ATLEKLVGTAKNT_ATLEKLIGSGQNHW_ATLEKLIGNAQKLH_ATLEKLIGNGHKHR_ATLEKLIGNGHNHV_ATLEKLIGNGLNHN_ATLEKLIGNGQKHR_ATLEKLIGNGQKLR_ATLEKLIGNGQKLS_ATLEKLIGNGQKLT_ATLEKLIGNGQNHN_ATLEKLIGNGQNHT_ATLEKLIGNGQRTR_ATLEKLIGNRAQAR_ATLENLIGSGQKHG_ATLENLIGNGQKHT_ATLEKLIGDGQKHG_ATLEKLIGDGQKHS_ATLERLIGNGQKHI_ATLDKLIGQRANT_VTLEKLVGNAQKHV_ATLEKLIGNAQRT_ATLEKLIGHGHNHV_ATLEKLIGHGQNHT_ATLEKIVGNGQKHT_ATLEKIVGNSQKHT_ATLEKVIGNGHKHF_ATLEKVIGNGHKHV_ATLEKLIGTARNI_ATLEKLVGNVPKIT_GTLEKLVGNAQKHA_GTLEKLVGNAQKHV_GTLEKLVGNGHKHV_GTLEKLVGNGQKHA_GTLEKLVGNGQKHV_ATLEKLIGQRAKTH_GTSEKLLGTGQKHL_VTLEKLIGNGQKHG_VTLEKLIGNGQKHV_GTLEKLVGHAQKHV_GTLENLVGHAQKHV_ATLEKVIGQRANTH_GTLEKLIGNAQKHV_GTLEKLIGNGQKHF_GTLEKLIGNGQKHV_ATLEKLIGMARNT_GTLEKLVGTGHKHV_ATLEKLMALARNT_ATLEKLIGTLRNI_GTSEKLLGTVKI_VTLVKTSEGVKSHA_ATLEKLFGIGQKHT_VSLVKLSEGVKAHV_ATLEKLIGIGHKHV_VILGKHFRSGEATL_GTLAKLIGNAQKHV_VTLVKLTEGVKSHA_GTLEKSTGNGQKHF_GTLEKSTGNGQKHL_ATLEKLVGNSQNT_ATLEKLSGNGQKHG_ATLEKLNGNGQKHG_GTLDKLVGNAQNM_ATLEKLTGSGQKHG_ATLEKLTGNGHKHV_ATLEKLTGNGQKHG_ATLEKLTGNGQKHI_ATLEKLTGNGQKHL_ATLEKLTGNGQKHS_ATLEKLTGNGQKHT_ATLEKLTGNGQKHV_ATLEKLTGNGQKHW_ATLEKLTGNGQKLA_ATLEKLTGNGQKLH_ATLEKLTGNGQKNV_ATLEKLTGNGQRTH_ATLEKLTGNGQKLV_ATLENLTGNGQKHA_ATLENLTGNGQKHV_ATLERLTGNGHKHV_ATLEKLTGKGHKHV_ATLEKLTGKGQKHI_ATLEKLTGKGQKHV_ATLDKLTGNAQKHT_ATLEKLTGHGHKHV_ATLEKVTGSGQKHW_ATLEKVTGNGQKHV_ATLEKVTGNGQKLV_VTLEKLPGNGQKHV_ATLEKLTGQRANIH_ATLEKLTGQRANTH_ATLDKLTGQRANTH_VTLEKLTGNGQKHV_GTLEKLTGNAQKHF_GTLEKLTGNAQKHL_GTLEKLTGNAQKHV_GTLEKLTGNAQKNV_GTLEKLTGNGQKHF_GTLEKLTGNGQKHV_ATLEKLTANGQKHG_ATREKLFGNGQKHT_VTLEKLTGKGQKHV_GTVEKLTGNGQKHF_GTVEKLTGNGQKHL_GTVEKLTGNGQKTF_GTVEKLTGNGQKTL_GTVEKLTGNGQKTS_VTLEKLAGNGQKHV_GTTEKLLGNGQKHF_GTTEKLLGNGQKVL_VTVEKLAGNGQKHV_GTLEKLAGNGQKHF_ATLEKLIGMVTNT_ATLEKLMGNGQKHG_ATLEKLMGNGQKLG_GTLEKLTRNGQKHV_GTNEKLLGNGQKHF_GTREKLLGNGQKTL_GTLEKLTGTGQKHV_ATSEKLIGNAQKHT_GTSEKLLGRGQKHL_ATLEKLTGSVQKHG_ATLEKLTGTVKNT_ATLENLLGTAKRT_ATLEKLIGHGQKH_ATLEKLVGNGQKHY_ATLEKLVGNGQKNY_ATLEKLVGNGSKTY_ATLEKLVGNRQKHT_ATLEKLVGNSQKHY_ATLEKLVGNSQKQT_ATLEKLVGNSQKRY_GTSEKLLGSGQKHF_GTSEKLLGSGQKHI_GTSEKLLGSGQKH_ATLEKLVGNSQKP_GTREKLLGSGQKHL_GTREKLLGSGQKNL_GTREKLLGSGQNHL_ATLEKLIGQRAIP_ATLEKLIGQRAKH_ATLEKLIGQRANR_ATLEKLIGQRATR_ATLEKLIGQRAT_ATLEKLIGSGQKH_ATLEKLIGSGQKRG_RTLEKLLGNGQKHL_ATLEKLIGNAQKHY_ATLEKLIGNGAQAR_ATLEKLIGNGHKHF_ATLEKLIGNGHKHG_ATLEKLIGNGHKHS_ATLEKLIGNGHKHT_ATLEKLIGNGLKHI_ATLEKLIGNGPKHV_ATLEKLIGNGQKHD_ATLEKLIGNGQKHY_ATLEKLIGNGQKLG_ATLEKLIGNGQKQS_ATLEKLIGNGQKQV_ATLEKLIGNGQKRG_ATLEKLIGNGRKHG_ATLEKLIGNRHKHV_GTSENLLGSGQKHL_ASLEKLIGQRATH_GTLEKLVGHAQNM_GTLEKLLGSGEKRL_GTLEKLLGSGQKHF_GTLEKLLGSGQKHL_GTLEKLLGSGQKRL_GTLEKLLGNGQKHF_GTLEKLLGNGQKHI_GTLEKLLGNGQKHL_GTLEKLLGNGQKHS_GTLEKLLGNGQKHV_ATLERLIGNGQKHG_ATLDKLIGQRAIR_ATLEKLIGNGHKQ_ATLEKLIGNGLNH_ATLEKLIGNGQKH_ATLEKLIGNGQKM_ATLEKLIGNGQRI_ATLEKLIGNGQRT_ATLEKLIGHGHKDV_GTVEKLLGSGQKHL_GTVEKLLGSGQKHT_GTVEKLLGSGQRTI_GTVEKLLGNGQKPL_ATLEKLVGNVQKHT_VTLGKQSEGVKSHA_ATLEKFIGNGHKHV_GTLEKLVGNAQKSR_GTLEKLVGNAQKTR_GTLEKLVGNARKHV_GTLEKLVGNGPKHV_GTLEKLVGNGQNAR_GTLEKLVGNGQNHA_GTLEKLVGNRQKHA_GRLEKLLGSGQKHL_GTVEKLTVRGQKTL_RTIEKLLGNGQKHF_ATLEKLIGRGQKHG_ATLEKLIGRGQKHS_ATLEKLIGRGQKHW_STLEKLIGNGQKHI_STLEKLIGNGQKHV_GTIEKLLGSGQKHL_GTIEKLLGNGQKHF_GTIEKLLGNGQRTL_GSLEKLVGNGQNAR_VTLENLIGNGQKHG_GTREKLLGTGQKHL_ATLEKLMGTVKNT_VTLAKLSEGVKSNG_GTLEKLVGNAQKH_GTLEKLVGNAQKL_GTLEKLVGNAQKT_ATLEKLIGNVQKHT_GTLEKLIGNGQKHR_ATLEKLIASGQKHG_VTLGKLSEGVKSHA_VTLGKLSEGVKSHV_VTLGKLSEGVKSQR_GTLEKLLANGQKHL_GTSENLLGTGQKHL_GTLEKLLGAGQKHF_GTLEKLLGAGQKHS_ATLEKLIGMARRT_GTLEKLIGNAQKH_GTLEKVIGNAQKHV_GTLEKVIGNGHKHV_GTLEKVIGNGQKHF_GTLEKVIGNGQKHL_GTLEKLLGNVKNI_GTLEKLVANGQKHA_GTREKLLGSWSKDV_ATLEKLTAMVTRT_ATLEKLIATARNI_GTSEKLRALVKNT_GTSEKLRALVKK_ATLEKLIVNGQKHG_ATLEKLIVNGQKHV_GTTEKLLGTVKM_GTLEKLIGNVKNT_GTLKKLLGNGQKHL_GTLKKLLGNGQNHL_GTLEKLLGSVNH_ATLVKLSEGVKVSR_GTREKLLGTWSKDV_VTLGKLWEGVSRTV_VTLVKLSEGVKAHV_VTLVKLSEGVKSHA_VTLVKLSEGVKSHV_VTLVKLSEGVKVSR_ATLEKLIGMVKS_VILGKHLRSGEANV_VILGKLSEGVKRHA_VILGKLSEGVKSHA_VILGKLSEGVKSHV_LTLVKLREGVKSHA_VILGNLSEGVKSHV_VTLVKISEGVKSHA_VTLVKISEGVKSHV_GTLEKLVGIGHKHV_VTLVKLTEGVKSHV_GTLAKLIGNAQNM_VTLVTLSEGVKVSR_VILGTHLRSGEANV_GTLEKSTGNAQKHF_GTLEKSTGNAQKHL_ATLEKLVGNGQNI_ATLEKLVGNGQNT_ATLEKLIGQRAID_ATLEKLIGSGQNM_ATLEKLIGDGQIHS_ATLDKLIGQTREY_ATLEKLIGNGQNM_ATLEKLTGMVANM_ATLEKLTGMVTNM_GTLEKLVGNGHKPC_GTLEKLVGNAQNM_ATLEKLMATAINT_ATMEKLTGNGQKHI_ATLEKLNGNGQNHT_GTLEKLLGLERNT_ATLEKQIGNGQRT_GTLEKLLGNVNNI_ATLEKLTGKGQRT_ATLEKLPGNGQKHW_ATLDKQIGNGQRT_ATLGETHSLGSKTW_ATLDKLSGQRANTH_ATLEKLTGNAQKHS_ATLEKLTGNAQKNT_ATLEKLTGNGAKAH_ATLEKLTGNGHKHT_ATLEKLTGNGQKHR_ATLEKLTGNGQKHY_ATLEKLTGNGQKLR_ATLEKLTGNGQRAY_ATLENLTGNGQKHR_ATLENLTGNGQKHT_ATLEKLTGMHKNI_ATLERLTGNGHKHD_ATLEKLIGLAREP_GTLEKLGGNGHKHV_ATLEKLTGTARNT_ATPEKLIGNGQKHV_ATLEKLTGQGAKTH_ATLEKLTGQRAKTN_VTLEKLTGKGKRM_ATLERSLGMAKNM_GTPEKLLGNGQKHL_GTLEKLRGNASKTL_STLENLTGNGQKHA_ATLERLTGNGHKLV_VTLEKLTGNSQKHF_ATLEKLHWQRSQTR_GTLEKLTGNAHKHV_GTLEKLTGNAQKHS_GTLEKLTGNGHKHF_GTLEKLTGNGQKHR_GTLEKLTGNGQNHF_GTLEKLTGNGRKHF_GTLEKLTGNSQKHF_VTLEKLTGKWAKT_GTLENLTGNGQKHV_ETLEKLLGNGQKHF_GTLEKLTGKGQKHF_GTTEKLLGNGHKHF_GTTEKLLGNGQKTL_GTVENLTGNGQKHF_ATLEKLTGMAKRM_ATLEKLTGMARNT_GTLEKLTGNAQKH_GNLEKLTGNGHKHF_GTTEKLLGNGQKIL_GTTEKLLGNGQKH_GTTEKLLGNGQRI_GTTEKLLGNGQRT_GTLEKFTGNGQKHV_ATLEKLMGNGQTHG_VTLEKLTGQRSGAH_GTNEKLLGNGQRPF_GTLEKLAGNGQRT_GTVEKLTGRGQKTL_ATMEKLVGSGQKHF_GTTEKLLGKGHKHF_DTLEKLLGNGQKHF_GTLEKLTANGRKHF_ETLEKLLGTGQKHF_ATLEKLTGKWAKAF_ATLEKLTVNGQKHG_VTLEKLTGKVLT_DTLEKLVGNGQKHV_GTMEKLLGSGQKHF_GTMEKLLGSGQKHI_GTLEKLMGSGQKHF_GTLEKLMGSGQKHL_GTLEKLAGLRPKL_ATLEKWIGNGQKHI_GTSEKLLGSGLKHL_GTSEKLLGSGQKHS_GTSEKLLGSGQKLS_GTSEKLLGSGQKTL_DTLEKLIGNGQKHG_GTTEKLLGTGRNI_ATLEKLVGKQPKAY_ATLEKLVGNGKNI_ATLEKLVGNSRRT_ATLEKLFGNGQRI_ATLEKLIGQRARR_GTLEKLTGRWPKTF_GTREKLLGSGQKH_GTREKLLGSGQKI_GTREKLLGSGQNA_GTREKLLGSGQNI_GTREKLLGSGQNT_GSREKLLGSGQKHL_GSSEKLLGSGQKH_VTLGNSSEGVKSHV_ATLEKLIGSGAKTW_ATLEKLIGSGHKTW_ATLEKLIGNAQKAH_ATLEKLIGNAQTHT_ATLEKLIGNGHKAR_ATLEKLIGNGHKHE_ATLEKLIGNGQKAH_ATLEKLIGNGQKAR_ATLEKLIGNGQKAS_ATLEKLIGNGQRHV_GTHKKLLGNGQRI_GTSEKLFGSGQKHL_GTLEKLLGRAKRI_GTLEKLLGRPQSQ_GTSENLLGSGQKHS_GTREKLLGTGQKH_GTLEKLLGSGAKTS_GTLEKLLGSGHKHL_GTLEKLLGSGLKTF_GTLEKLLGSGQKAF_GTLEKLLGSGSKIH_GTLEKLLGSGSKTN_GTLEKLLGNGHKAT_GTLEKLLGNGPKHV_GTLEKLLGNGQKLS_GTLEKLLGNGQKTL_GTLEKLLGNGQRSL_GTLEKLLGNGSKAS_GTLEKLLGNSAKTL_ATLEKLVGMGKRT_ATLEKLIGDGRRT_ATLEKLIGKGHKHV_ATLEKLIGKGQKHG_ATLEKLIGKGQKHR_ATLEKLIGKGQKLV_ATVEKLIGNGQKHT_ATLEKLIGNAQKQ_ATLEKLIGNARNM_ATLEKLIGNGQKL_GTVEKLLSSGQKHL_GTLEKLLGSGEKR_GTLEKLLGSGQKH_GTSEKLLGSARV_ATLEKVTGNGLKLV_GTSEKLLGSAKRI_GTVEKLLGSGHKAP_GTLEKLLGKGQKHF_GTLEKLLGKGQKHS_GTLEKLLGKGQKTQ_ANLEKLIGNGQKHV_ATLEKLIGTARRT_ATLEKLIGTATRM_GTLDKLLGNGQKHF_GTVEKLLGSGQKH_GTVEKLLGSGQKL_ATLEKLTGNVLIR_GTLEKLLGNGQKH_GTLEKLLGNGQRI_GTLEKLLGNGQRT_ATLESLIGQRARR_ATVEKLIGHGHKHV_ATLEKFIGNGTQAR_GTREKLLGSARKI_GTLERLLGNGQAH_GTLEKLVGNAQKQA_GTLEKLVGNAQKQV_GTLEKLVGNGHKAR_GTLEKLVGNGHKHR_GTLEKLVGNGHKYR_GTLEKLVGNGQKHG_GTLEKLVGNGRKHV_ATLEKLIRSGQKHG_ATLEKLIRNASKSH_ATLEKLIRNGQKHT_ATLEKLIRNGQNHT_GNLEKLLGSGQKHF_GTLEKLVGNARN_GTSEKLLGTGHKHL_GTLEKLVGDAQKHV_GTLEKLLGNWPRP_GTVEKLVGNGQKHA_GTIEKLLGNSAKTL_GTLEKLVGTGHKQ_GTLEKLVGTGKNM_GTLDKLVGNGHKHV_GTLEKLLGRGLKHF_GTLEKLLGRGLKHL_GTLEKLLGRGQKAF_GTLEKLLGRGQKHF_GTLEKLLGRGQKHL_GTLEKLLGRGQKRL_GTLEKLLGRGQNTS_GTLEKLLGRRSKAF_ATLGKLREGVKSHL_ATLGKLREGVKSHV_ATLEKLIGRVKRT_GTLEKLVGNGHKH_GTLEKLVGNGHKL_GTLEKLVGNGHKR_GTLEKLVGNGHNL_GTLEKLVGNGQKH_GTLEKLVGNGQNH_GTLEKLVGNGQRT_GTLEKLVGNRKNM_TTLGKLSAGRQIDF_ATLEKLIGKWAKTS_GNLEKLVGNGQKHV_ATLEKLIGRWSGAH_RTIEKLLGNGRNI_ATLEKLIGERANTH_GTSEKLLGRVKNI_GTVEKLLGRVKNI_GTLEKLIGNAQKAR_GTLEKLIGNASKTL_GTLEKLIGNGQKAR_GTLEKLIGNGQKTL_GTLEKLIGNGSKAF_VTLEKLIGNGRNM_GTLEKVLGRGQKHL_ATLEKLIGNVKRT_VTLGKLSEGVKRHA_VTLGKLSEGVKRTV_VTLGKLSEGVKSNG_VTLGKLSEGVKSNV_VTLGKLSEGVKSRV_VTLGKLSEGVKSSR_ATLGKVNWQWAETR_GTVEKLIGSGQKHL_GTLDKLIGNDQKHV_GTLEKLLGAGLKHF_GTLEKLIGNGQKH_GTLETLLGSGQKHL_GTLETLLGNGQKHF_GTLEKLLANGQKH_GTLEKFIGNGQKHV_GTLEKLIRNGQKHF_GTLEKLIGRGQKHL_ATLEKLMLTGKNT_GTLEKLVGNVPSH_VTLGKLREGVKSHA_ATLEKLIGPWAKTL_GTREKLLGLGRNI_ATLEKLIGYGQKHI_ATLEKLIGYGQKHV_ATLEKLTVMGIRM_ATLEKLMVTGKNT_GTLERLLGMAKRT_VTLRKPWEGVKSTF_ATLEKLLAMGINK_ITLGKLSEGVKSTF_GTSEKLRALVKS_ATLWKLREGVKSHR_ATLWKLREGVKSHV_ATLEKLIGSVKRM_GTTEKLLGTVKI_GSPWKLRTLALA_GTVEKLLGSVKR_GLPWKLRTLALA_GTVEKLLGSVKRN_GTVEKLLGSVKRT_GTLEKLIGMARNT_GTLEKLLGSVKSL_ATLEKLIGTVKRT_GVPWKLRTLALA_VTLVKPSEGVKAHV_FTLGKLWDGVKSTF_GFPWKLRTLALA_VTLRKLWEGVKPQS_VTLRKLWEGVKPSE_VTLRKLWEGVKSTF_VTLRKLWEGVKSTI_VTLRKLWEGVKSTV_VALGKLWEGVKSAF_GTLKKLLGNGQRI_GTLKKLIGNGQKHV_VALRTLWEGVKSTF_GTLAMLTGNAQKHV_ATLGKLREGVKIHV_GTVDKLLGSVKRN_VILGRYPKVLKAT_GTLGKLLGSGQKHF_GTLGKLLGNGQKHF_VTLGKLWEGVKSAF_VTLGKLWEGVKSTF_TILGKLSEGVKRTF_GLPWKLRPLALL_VTLVKLSEGVSSHV_GRLKKLLGNGQRI_VTLRTLWEGVKSTF_GTLGKLLGDGQKHF_GTSEKLLGFSSKTF_GTLGKLLGRVKTH_VILGKHLRSDEANV_VILGKHLRSGEATL_VILGKHLRSGEATV_VILGKHLRSGEINV_VTLRKLWEGVKLT_VTLRKLWEGVKSP_VILGNHLRSGETNV_GTFGKLLGSGQKHF_GTLAKLIGNAQRTR_VILGKLSEGVKSNV_VILGKLSEGVKSTF_VILGKLSEGVNSHV_GTLGKLLGSGQRI_STLGKLLGERAERI_VTLVKISEGVKSHD_VILGKYLRSGEATL_VTLVKLREGVKSHA_TILGKLSEGVKRT_GTLEKLLGMIKT_GTLGKLLGERAERI_GTLGKLLASGQKHF_VILGKHLRSGEAM_VILGKHLRSGEAT_VILGKHLRSGSRM_ATLEKLVGNSPEAY_GTSEKLLGVVKR_VILGKLSEGVKRT_GTLGKLLASGRNI_VILGTHLRSGAANV_VILGKLWEGVKSTF_ATLEKLIGDGQNM_VILGKLSEGVIIPR_VIFGKLSEGVRAH_FLGMIPGSYGSLART_GTLVKLLGSGQKHF_GTLVKLLGNGQKLR_VILGTHLRSGEAN_FLGMILGSYGSLART_GTLGKLLAVESKTL_VTLGKLLAVGSKTL_GTLGKLLGWVKRT_FLWGLIPGATSAGR_GTLGKLLAVGSKTL_ETLEKLLGNGQKLF_GTTEKLLGNGQKHC_GTLEKLTGNAQNM_ATLEKLMGNGQTNG_GTVEKLLGVWPET_ETLEKLLGTGQKPF_ATLEKSTGNGHKHV_GTVEKLTGNGQITL_GTVEKLTGNGQITF_ATPEKLTGQRANTH_GTLEKSTGNGQKHS_VTVEKLLGSGQTT_GTLEKLLGSSREAT_GTLEKLLGNGRETP_GTLEKLLGSGKND_GTLEKLLGSGQNN_ATLEKRVGNGQKLH_ATLEKSLGTVINT_ATLEKIDWFGSKAL_ATLEKSVGNSQKHT_ATLEKLTGQRAKL_ATLEKLTGNGQRT_ATLEKLTGNGKKLV_ATLEKLTGMGRNI_ATREKLVGNGQKLH_GTLEKLTGNRTQAR_ATLEKLTGNVAKTY_ATLEKLVGNGAKAP_ETLEKLIGKWAKTS_ATLEKLIGNAQKAY_ATLEKLIGNGHKTR_ATLEKLIGKRAETL_ATLEKLIRNGQISY_ATLEKLIGRGQKTR_ATLENLIGQRPKTR_ATLEKLIGLGRNT_VTFARYGKVLSL_ATLEKLVGNGPETY_ATLEKWLVTLKTH_ATLEKRTGSGQKHG_ATLEKLVGNGQKC_ATLEKSTGKAINT_ATLENSRAMGRNI_ATLEKLVSQ_GTTEKLLGMANA_ATLEKLSGMPRRT_ATLEKLTGNGSKKR_ATLEKLTGNAKRT_ATLEKLTGNGRNT_ATLEKLRGQWAKTP_ATLEKLIGIRSETL_GTLEKLTGNGHRT_ATREKLIGRGQKHG_VTLVKLSEGVKDM_ATLEKLTSVRSKAW_ATLEKLIGSGKNT_TTLEKLVGNSQNTH_ATLEKIVGNGQKQ_GTFEKLVGNRQKHA_VTLEYLIGNGQKHG_ATLEKLLVKVKNT_ATLREIDWPTGTS_FLWGLTPRATSAGR_ATLEKLGSEWPKTS_ATLEKLHSLGSETW_GTSEKLLGSGQT_VTLGNLSEGVKRTC_GTLDKLIGNDQKM_ATLEKLTGSGKRT_GTTEKHSATVKNI_ASLEKLIGSGQKHW_ATLRNSSVMVKRM_GTLEKLLGRA_GTLEKLMVMGKRT_GTLEKLLVMARNI_ATLEKLVGQFAEYP_ADIREARRERPKAT_ATLERACWQWAKAH_ATLEKISWEWAKTY_ATLEKLIGNGQ_ATWKNSLAMHKNT_ATSGKISRQRSKTH_ATSEKLIGSGQKHG_ATLEKFNSLWSKTR_ATLEKLVRERAETH_VTLGKQREASKAM_AHSRRF_GTLEKLLGQGSETL_ATLDETHR_VTPGNCGKGLNLP_GTLEKLLGSGD_ATLENVGR_ATLEKLIAMATST_ATLEKLVSEWAEAT_ATLEKLTGNGQEA_GTLERS_ATLEKLVGNGQEVT_ATLEKLTGNGHQTC_ATLETVNREWCKRT
ATLEKLVGNGQKHH_ATLEKLVGNGQKHT_ATLEKLVGNGQKLH_ATLEKLVGNGQKLL_ATLEKLVGNGQKLQ_ATLEKLVGNSQKHT_ATLEKLVGNSQNTH_ATLEKLIGSGQKHG_ATLEKLIGSGQKHW_ATLEKLIGNAQKHT_ATLEKLIGNGHKHV_ATLEKLIGNGQKHA_ATLEKLIGNGQKHG_ATLEKLIGNGQKHI_ATLEKLIGNGQKHS_ATLEKLIGNGQKHT_ATLEKLIGNGQKHV_ATLEKLIGNGQKLV_ATLENLIGNAQKHT_ATLENLIGNGQKHA_ATLENLIGNGQKHS_ATLERLIGNGHKHV_ATLEKLIGHGHKHV_ATLEKLIGHGHKQV_ATLEKLIGHGQKHV_ATLEKLFGTGQKHT_ATLEKLIGQRANTH_ATLEKLVGNIQNTH_ATLDKLIGQRANTH_ATLEKLIGTGQKHI_ATLEKLIGTGQKHW_ATLEKLIGWGQKHG_ATLEKLVGNSQNTS_ATLEKLVGNGQKLR_ATLEKLVGNGQKLV_ATLEKLVGNRQSHT_ATLEKLVGNRTEHS_ATLEKLVGNSQNSH_GTSEKLLGSGQKHL_ATLEKLFGNGQKHT_ATLEKLVGDSQKHT_ATLEKLVGNSQKT_ATLEKLIGQRAIH_ATLEKLIGQRANT_ATLEKLVGTAKNT_ATLEKLIGSGQNHW_ATLEKLIGNAQKHR_ATLEKLIGNAQKLH_ATLEKLIGNGHKHR_ATLEKLIGNGHNHV_ATLEKLIGNGLNHN_ATLEKLIGNGQKHR_ATLEKLIGNGQKLR_ATLEKLIGNGQKLS_ATLEKLIGNGQKLT_ATLEKLIGNGQNHN_ATLEKLIGNGQNHT_ATLEKLIGNGQRTR_ATLEKLIGNRAQAR_ATLENLIGSGQKHG_ATLENLIGSGQKHW_ATLENLIGNGQKHT_ATLEKLIGDGQKHG_ATLEKLIGDGQKHS_ATLERLIGNGQKHI_ATLDKLIGQRANT_VTLEKLVGNAQKHV_ATLEKLIGNAQRT_ATLEKLIGHGHNHV_ATLEKLIGHGQNHT_ATLEKIVGNGQKHT_ATLEKIVGNSQKHT_ATLEKVIGNGHKHF_ATLEKVIGNGHKHV_ATLEKLIGTARNI_ATLEKLVGNVPKIT_GTLEKLVGNAQKHA_GTLEKLVGNAQKHV_GTLEKLVGNGHKHV_GTLEKLVGNGQKHA_GTLEKLVGNGQKHV_ATLEKLIGQRAKTH_GTSEKLLGTGQKHL_VTLEKLIGNGQKHG_VTLEKLIGNGQKHV_GTLEKLVGHAQKHV_GTLENLVGHAQKHV_ATLEKVIGQRANTH_GTLEKLIGNAQKHV_GTLEKLIGNGQKHF_GTLEKLIGNGQKHV_ATLEKLIGMARNT_GTLEKLVGTGHKHV_ATLEKLMALARNT_ATLEKLIGTLRNI_GTSEKLLGTVKI_VTLVKTSEGVKSHA_ATLEKLFGIGQKHT_VSLVKLSEGVKAHV_ATLEKLIGIGHKHV_VILGKHFRSGEATL_GTLAKLIGNAQKHV_VTLVKLTEGVKSHA_GTLEKSTGNGQKHF_GTLEKSTGNGQKHL_ATLEKLVGNSQNN_ATLEKLVGNSQNT_ATLEKLSGNGQKHG_ATLEKLNGNGQKHG_GTLDKLVGNAQNM_ATLEKLTGSGQKHG_ATLEKLTGSGQKHW_ATLEKLTGNGHKHV_ATLEKLTGNGQKHG_ATLEKLTGNGQKHI_ATLEKLTGNGQKHL_ATLEKLTGNGQKHN_ATLEKLTGNGQKHS_ATLEKLTGNGQKHT_ATLEKLTGNGQKHV_ATLEKLTGNGQKHW_ATLEKLTGNGQKLA_ATLEKLTGNGQKLH_ATLEKLTGNGQKNV_ATLEKLTGNGQRTH_ATLEKLTGNGQKLV_ATLENLTGNGQKHA_ATLENLTGNGQKHV_ATLERLTGNGHKHV_ATLEKLTGKGHKHV_ATLEKLTGKGQKHI_ATLEKLTGKGQKHV_ATLEKLTGKGQKLE_ATLDKLTGNAQKHT_ATLEKLTGHGHKHV_ATLEKVTGSGQKHW_ATLEKVTGNGQKHA_ATLEKVTGNGQKHV_ATLEKVTGNGQKLV_VTLEKLPGNGQKHV_ATLEKLTGQRANIH_ATLEKLTGQRANTH_ATLDKLTGQRANTH_VTLEKLTGNGQKHV_GTLEKLTGNAQKHF_GTLEKLTGNAQKHL_GTLEKLTGNAQKHV_GTLEKLTGNAQKNV_GTLEKLTGNGQKHF_GTLEKLTGNGQKHV_ATLEKLTANGQKHG_ATREKLFGNGQKHT_VTLEKLTGKGQKHV_GTVEKLTGNGQKHF_GTVEKLTGNGQKHL_GTVEKLTGNGQKTF_GTVEKLTGNGQKTL_GTVEKLTGNGQKTS_VTLEKLAGNGQKHV_GTTEKLLGNGQKHF_GTTEKLLGNGQKVL_VTVEKLAGNGQKHV_GTLEKLAGNGQKHF_ATLEKLIGMVTNT_ATLEKLMGNGQKHG_ATLEKLMGNGQKLG_GTLEKLTRNGQKHV_GTNEKLLGNGQKHF_GRTEKLLGNGQKVL_GTREKLLGNGQKTL_GTLEKLTGTGQKHV_ATSEKLIGNAQKHT_GTSEKLLGRGQKHL_ATLEKLTGSVQKHG_ATLEKLTGTVKNT_ATLENLLGTAKRT_ATLEKLIGHGQKH_ATLEKLVGNGQKHY_ATLEKLVGNGQKNY_ATLEKLVGNGSKTY_ATLEKLVGNRQKAH_ATLEKLVGNRQKHT_ATLEKLVGNSQKHY_ATLEKLVGNSQKQT_ATLEKLVGNSQKRY_ATLEKLVGNSTKAY_GTSEKLLGSGQKHF_GTSEKLLGSGQKHI_GTSEKLLGSGQKH_ATLEKLVGKRSEAY_ATLEKLVGNGQRT_ATLEKLVGNSQKP_ATLEKLVGNTKRI_GTREKLLGSGQKHL_GTREKLLGSGQKNL_GTREKLLGSGQNHL_ATLEKLIGQRAIP_ATLEKLIGQRAKH_ATLEKLIGQRANR_ATLEKLIGQRATR_ATLEKLIGQRAT_ATLEKLIGSGQKH_ATLEKLIGSGQKRG_RTLEKLLGNGQKHL_ATLEKLIGNAQKHY_ATLEKLIGNGAQAR_ATLEKLIGNGHKHF_ATLEKLIGNGHKHG_ATLEKLIGNGHKHS_ATLEKLIGNGHKHT_ATLEKLIGNGLKHI_ATLEKLIGNGLKHT_ATLEKLIGNGPKHV_ATLEKLIGNGQKHD_ATLEKLIGNGQKHY_ATLEKLIGNGQKLG_ATLEKLIGNGQKQS_ATLEKLIGNGQKQV_ATLEKLIGNGQKRG_ATLEKLIGNGRKHG_ATLEKLIGNRHKHV_GTSENLLGSGQKHL_ASLEKLIGQRATH_GTLEKLVGHAQNM_GTLEKLLGSGEKRL_GTLEKLLGSGQKHF_GTLEKLLGSGQKHL_GTLEKLLGSGQKRL_GTLEKLLGNGQKHF_GTLEKLLGNGQKHI_GTLEKLLGNGQKHL_GTLEKLLGNGQKHS_GTLEKLLGNGQKHV_ATLERLIGNGQKHG_ATLDKLIGQRAIR_ATLEKLIGNGHKQ_ATLEKLIGNGHNM_ATLEKLIGNGLNH_ATLEKLIGNGQKH_ATLEKLIGNGQKM_ATLEKLIGNGQRI_ATLEKLIGNGQRT_STLEKLVGNGQKHT_ATLEKLIGHGHKDV_GTVEKLLGSGQKHL_GTVEKLLGSGQKHT_GTVEKLLGSGQRTI_GTVEKLLGNGQKPL_ATLEKLVGKWAKTP_ATLEKLVGNVQKHT_VTLGKQSEGVKSHA_ATLEKFIGNGHKHV_GTLEKLVGNAQKSR_GTLEKLVGNAQKTR_GTLEKLVGNARKHV_GTLEKLVGNGPKHV_GTLEKLVGNGQNAR_GTLEKLVGNGQNHA_GTLEKLVGNRQKHA_GRLEKLLGSGQKHL_GTVEKLTVRGQKTL_RTIEKLLGNGQKHF_ATLEKLIGRGQKHG_ATLEKLIGRGQKHS_ATLEKLIGRGQKHW_STLEKLIGNGQKHI_STLEKLIGNGQKHV_GTIEKLLGSGQKHL_GTIEKLLGNGQKHF_GTIEKLLGNGQRTL_GSLEKLVGNGQNAR_VTLENLIGNGQKHG_GTREKLLGTGQKHL_ATLEKLMGTVKNT_VTLAKLSEGVKSNG_GTLEKLVGNAQKH_GTLEKLVGNAQKL_GTLEKLVGNAQKT_ATLEKLIGNVQKHT_GTLEKLIGNGQKHR_ATLEKLIASGQKHG_VTLGKLSEGVKSHA_VTLGKLSEGVKSHV_VTLGKLSEGVKSQR_GTLEKLLANGQKHL_GTSENLLGTGQKHL_GTLEKLLGAGQKHF_GTLEKLLGAGQKHS_ATLEKLIGMARRT_GTLEKLIGNAQKH_GTLEKVIGNAQKHV_GTLEKVIGNGHKHV_GTLEKVIGNGQKHF_GTLEKVIGNGQKHL_GTLEKLLGNVKNI_GTLEKLVANGQKHA_GTLEKVIGHAQKHV_GTREKLLGSWSKDV_ATLEKLTAMVTRT_ATLEKLIATARNI_GTSEKLRALVKNT_GTSEKLRALVKK_ATLEKLIVNGQKHG_ATLEKLIVNGQKHV_GTTEKLLGTVKM_GTLEKLIGNVKNT_GTLKKLLGNGQKHL_GTLKKLLGNGQNHL_GTLEKLLGSVNH_ATLVKLSEGVKVSR_GTREKLLGTWSKDV_VTLGKLWEGVSRTV_VTLVKLSEGVKAHV_VTLVKLSEGVKSHA_VTLVKLSEGVKSHV_VTLVKLSEGVKVSR_ATLEKLIGMVKS_VILGKHLRSGEANV_VILGKLSEGVKRHA_VILGKLSEGVKSHA_VILGKLSEGVKSHV_LTLVKLREGVKSHA_VILGNLSEGVKSHV_VTLVKISEGVKSHA_VTLVKISEGVKSHV_GTLEKLVGIGHKHV_VTLVKLTEGVKSHV_GTLAKLIGNAQNM_VTLVTLSEGVKVSR_VILGTHLRSGEANV_ATLEKLVGNGQIAP_GTLEKSTGNAQKHF_GTLEKSTGNAQKHL_ATLEKLVGNGQNI_ATLEKLVGNGQNS_ATLEKLVGNGQNT_ATLEKLIGQRAID_ATLEKLIGSGQNM_ATLEKLIGDGQIHS_ATLDKLIGQTREY_ATLEKLIGNGQNM_ATLEKLTGMVANM_ATLEKLTGMVTNM_GTLEKLVGNGHKPC_GTLEKLVGNAQNM_ATLEKLMATAINT_ATMEKLTGNGQKHI_ATLEKLNGNGQNHT_GTLEKLLGLERNT_ATLEKQIGNGQRT_GTLEKLLGNVNNI_ATLEKLTGKGQRT_ATLEKLPGNGQKHW_ATLDKQIGNGQRT_ATLGETHSLGSKTW_ATLDKLSGQRANTH_ATLEKLTGNAQKHS_ATLEKLTGNAQKNT_ATLEKLTGNGAKAH_ATLEKLTGNGHKHT_ATLEKLTGNGQKHR_ATLEKLTGNGQKHY_ATLEKLTGNGQKLR_ATLEKLTGNGQRAY_ATPEKLVGNGQKLH_ATLENLTGNGQKHR_ATLENLTGNGQKHT_ATLEKLTGTGQKH_ATLEKLTGMHKNI_ATLERLTGNAHKHV_ATLERLTGNGHKHD_ATLEKLIGLAREP_GTLEKLGGNGHKHV_ATLEKLTGTARNT_ATPEKLIGNGQKHV_ATLEKLTGQGAKTH_ATLEKLTGQRAKTN_VTLEKLTGKGKRM_ATLERSLGMAKNM_GTPEKLLGNGQKHL_GTLEKLRGNASKTL_STLENLTGNGQKHA_ATLERLTGNGHKLV_VTLEKLTGNSQKHF_ATLEKLHWQRSQTR_GTLEKLTGNAHKHV_GTLEKLTGNAQKHS_GTLEKLTGNGHKHF_GTLEKLTGNGQKHR_GTLEKLTGNGQNHF_GTLEKLTGNGRKHF_GTLEKLTGNSQKHF_VTLEKLTGKWAKT_GTLENLTGNGQKHV_ETLEKLLGNGQKHF_GTLEKLTGKGQKHF_GTVEKLTGNGQTHL_GTTEKLLGNGHKHF_GTTEKLLGNGQKTL_GTVENLTGNGQKHF_ATLEKLTGMAKRM_ATLEKLTGMARNT_GTLEKLTGNAQKH_GNLEKLTGNGHKHF_GTTEKLLGNGQKIL_ATLERLTGKWAKAR_GTTEKLLGNGQKH_GTTEKLLGNGQRI_GTTEKLLGNGQRT_GTLEKFTGNGQKHV_ATLEKLMGNGQTHG_VTLEKLTGQRSGAH_GTNEKLLGNGQRPF_GTLEKLAGNGQRT_GTVEKLTGRGQKTL_ATMEKLVGSGQKHF_GTTEKLLGKGHKHF_DTLEKLLGNGQKHF_GTLEKLTANGRKHF_ETLEKLLGTGQKHF_ATLEKLTGKWAKAF_ATLEKLTVNGQKHG_VTLEKLTGKVLT_DTLEKLVGNGQKHV_GTMEKLLGSGQKHF_GTMEKLLGSGQKHI_GTLEKLMGSGQKHF_GTLEKLMGSGQKHL_GTLEKLAGLRPKL_ATLEKWIGNGQKHI_GTSEKLLGSGLKHL_GTSEKLLGSGQKHS_GTSEKLLGSGQKLS_GTSEKLLGSGQKTL_DTLEKLIGNGQKHG_ATLEKLVGTGRNY_GTTEKLLGTGRNI_ATLEKLVGKQPKAY_ATLEKLVGNGKNI_ATLEKLVGNSRRT_ATLEKLFGNGQRI_ATLEKLIGQRARR_GTLEKLTGRWPKTF_GTREKLLGSGQKH_GTREKLLGSGQKI_GTREKLLGSGQNA_GTREKLLGSGQNI_GTREKLLGSGQNT_GSREKLLGSGQKHL_GSSEKLLGSGQKH_VTLGNSSEGVKSHV_TTLEKLVGNGQKLQ_ATLEKLIGSGAKTW_ATLEKLIGSGHKTW_ATLEKLIGNAQKAH_ATLEKLIGNAQTHT_ATLEKLIGNGHKAR_ATLEKLIGNGHKHE_ATLEKLIGNGQKAH_ATLEKLIGNGQKAR_ATLEKLIGNGQKAS_ATLEKLIGNGQRHV_GTHKKLLGNGQRI_GTSEKLFGSGQKHL_GTLEKLLGRAKRI_GTLEKLLGRPQSQ_GTSENLLGSGQKHS_GTREKLLGTGQKH_GTLEKLLGSGAKTS_GTLEKLLGSGHKHL_GTLEKLLGSGLKTF_GTLEKLLGSGQKAF_GTLEKLLGSGSKIH_GTLEKLLGSGSKTN_GTLEKLLGNGHKAT_GTLEKLLGNGPKHV_GTLEKLLGNGQKLS_GTLEKLLGNGQKTL_GTLEKLLGNGQRSL_GTLEKLLGNGSKAS_GTLEKLLGNSAKTL_ATLEKLVGMGKRT_ATLEKLIGDGRRT_ATLEKLIGKGHKHV_ATLEKLIGKGQKHG_ATLEKLIGKGQKHR_ATLEKLIGKGQKLV_ATVEKLIGNGQKHT_ATLEKLIGNAQKQ_ATLEKLIGNARNM_ATLEKLIGNGQKL_GTVEKLLSSGQKHL_GTLEKLLGSGEKR_GTLEKLLGSGQKH_GTSEKLLGSARV_ATLEKVTGNGLKLV_GTSEKLLGSAKRI_GTVEKLLGSGHKAP_GTLEKLLGKGQKHF_GTLEKLLGKGQKHS_GTLEKLLGKGQKTQ_ANLEKLIGNGQKHV_ATLEKLIGTARRT_ATLEKLIGTATRM_GTLDKLLGNGQKHF_GTVEKLLGSGQKH_GTVEKLLGSGQKL_ATLEKLTGNVLIR_GTLEKLLGNGQKH_GTLEKLLGNGQRI_GTLEKLLGNGQRT_ATLESLIGQRARR_ATVEKLIGHGHKHV_ATLEKFIGNGTQAR_GTREKLLGSARKI_GTLERLLGNGQAH_GTLEKLVGNAQKQA_GTLEKLVGNAQKQV_GTLEKLVGNGHKAR_GTLEKLVGNGHKHR_GTLEKLVGNGHKYR_GTLEKLVGNGQKHG_GTLEKLVGNGRKHV_ATLEKLIRSGQKHG_ATLEKLIRNASKSH_ATLEKLIRNGQKHT_ATLEKLIRNGQNHT_GNLEKLLGSGQKHF_GTLEKLVGNARN_GTSEKLLGTGHKHL_GTLEKLVGDAQKHV_GTLEKLLGNWPRP_GTVEKLVGNGQKHA_GTIEKLLGNSAKTL_GTLEKLVGTGHKQ_GTLEKLVGTGKNM_GTLDKLVGNGHKHV_GTLEKLLGRGLKHF_GTLEKLLGRGLKHL_GTLEKLLGRGQKAF_GTLEKLLGRGQKHF_GTLEKLLGRGQKHL_GTLEKLLGRGQKRL_GTLEKLLGRGQNTS_GTLEKLLGRRSKAF_ATLGKLREGVKSHL_ATLGKLREGVKSHV_ATLEKLIGRVKRT_GTLEKLVGNGHKH_GTLEKLVGNGHKL_GTLEKLVGNGHKR_GTLEKLVGNGHNL_GTLEKLVGNGQKH_GTLEKLVGNGQNH_GTLEKLVGNGQRT_GTLEKLVGNRKNM_TTLGKLSAGRQIDF_ATLEKLIGKWAKTS_GNLEKLVGNGQKHV_ATLEKLIGRWSGAH_RTIEKLLGNGRNI_ATLEKLIGERANTH_GTSEKLLGRVKNI_GTVEKLLGRVKNI_GTLEKLIGNAQKAR_GTLEKLIGNASKTL_GTLEKLIGNGQKAR_GTLEKLIGNGQKTL_GTLEKLIGNGSKAF_GTLEKLLGTGSKAS_VTLEKLIGNGRNM_GTLEKVLGRGQKHL_ATLEKLIGNVKRT_VTLGKLSEGVKRHA_VTLGKLSEGVKRTV_VTLGKLSEGVKSNG_VTLGKLSEGVKSNV_VTLGKLSEGVKSRV_VTLGKLSEGVKSSR_ATLGKVNWQWAETR_GTVEKLIGSGQKHL_GTLDKLIGNDQKHV_GTLEKLLGAGLKHF_GTLEKLIGNGQKH_GTLETLLGSGQKHL_GTLETLLGNGQKHF_ATLEKIIGRGQKHW_GTLEKLLANGQKH_GTLEKFIGNGQKHV_GTLEKLIRNGQKHF_GTLEKLIGRGQKHL_ATLEKLMLTGKNT_GTLEKLVGNVPSH_VTLGKLREGVKSHA_ATLEKLIGPWAKTL_GTREKLLGLGRNI_ATLEKLIGYGQKHI_ATLEKLIGYGQKHV_ATLEKLTVMGIRM_ATLEKLMVTGKNT_GTLERLLGMAKRT_VTLRKPWEGVKSTF_ATLEKLLAMGINK_ITLGKLSEGVKSTF_GTSEKLRALVKS_ATLWKLREGVKSHR_ATLWKLREGVKSHV_ATLEKLIGSVKRM_GTTEKLLGTVKI_GSLQKLVGNGQNAR_GSPWKLRTLALA_GTVEKLLGSVKR_GLPWKLRTLALA_GTVEKLLGSVKRN_GTVEKLLGSVKRT_GTLEKLIGMARNT_GTLEKLLGSVKSL_ATLEKLIGTVKRT_GVPWKLRTLALA_VTLVKPSEGVKAHV_FTLGKLWDGVKSTF_GFPWKLRTLALA_VTLRKLWEGVKPQS_VTLRKLWEGVKPSE_VTLRKLWEGVKSTF_VTLRKLWEGVKSTI_VTLRKLWEGVKSTV_VALGKLWEGVKSAF_GTLKKLLGNGQRI_GTLKKLIGNGQKHV_VALRTLWEGVKSTF_GTLAMLTGNAQKHV_ATLGKLREGVKIHV_GTVDKLLGSVKRN_VILGRYPKVLKAT_GTLGKLLGSGQKHF_GTLGKLLGNGQKHF_VTLGKLWEGVKSAF_VTLGKLWEGVKSTF_TILGKLSEGVKRTF_TILGKLSEGVKRTI_GLPWKLRPLALL_VTLVKLSEGVSSHV_GRLKKLLGNGQRI_VTLRTLWEGVKSTF_GTLGKLLGDGQKHF_GTSEKLLGFSSKTF_GTLGKLLGRVKTH_VILGKHLRSDEANV_VILGKHLRSGEATL_VILGKHLRSGEATV_VILGKHLRSGEINV_VTLRKLWEGVKLT_VTLRKLWEGVKSP_VILGNHLRSGETNV_GTFGKLLGSGQKHF_GTLAKLIGNAQRTR_VILGKLSEGVKSNV_VILGKLSEGVKSTF_VILGKLSEGVNSHV_GTLGKLLGSGQRI_STLGKLLGERAERI_VTLVKISEGVKSHD_VILGKYLRSGEATL_DTLEKLLGNGQKLF_ATLEKLVGNGQNY_ATLENLTGNGQKPR_ATLEKLTGERANTH_GTTEKLLGSGQRT_TTLEKLVGNGQKLL_ATLEKLIGNGRNT_GTLEKLLGSGSKI_STLEKLVGNGQNH_ATLEKLVGMARRF_ATLEKLIRFRPETL_VSLVKTSEGVKRHA_VTLRKPWEGVRVL_VILGKLREGVKSHV_ATLEKLVGNGPEAT_ATLEKLVGNGTETS_ATLENWWGMARNS_ATLEKLVGQRPEVA_GTLEKLLAAPPVT_ATLEKLTGNGPKHG_ATLEKISSERPKAL_GTTEKLLGNGQKGV_GTLEKLTGNGRNT_GTREKLLGRGRK_ATLEKLVGTRRI_ATLEKLIGRGAKR_ATLEKLIGSGQQHG_ATLEKLMATATK_ATLEKLIGNGQKP_GTLEKLLGSGLKL_ATLEKLVGNVRNT_ATLEKLVGTVRRF_VRLVKLSEGVKARV_VTLGKFIGSGKIER_ATLEKLVVTVKSY_VTLGITSVLVRPT_ATLEKLIGQGAT_ATLEKLVGMGRRC_GTLEKLTGTWAEAR_GTAEKLTGNGQKHL_GTLKKRSAMGRG_ATLEKLIRLSSEAL_GTLENLTGNGQKHG_ATLEKQLATVRNM_VTLGSYRSALSLR_ATLVEANWESSQAR_ATLEELTGNAQKLH_ATLGRLQVMLKRI_ATLEKLTGNGQNG_ATLEKLTGHGHKEC_ATLEKLTGKWAKCI_ATLEKLSWQLTETH_ATLEKLLAMAKNC_VTTPKIVGSCETVR_GTLEKLLSFRFQNE_ATLRKVSGQRPETY_ATLEKLVWEFAKYP_ATLEELVGNGQKLQ_ATLAKLIGNGHKHR_VTLVTLLSA_ATLGTSELAVG_GRAKSYSVMVKRL_ATLRNLLVMGRNY_ATLEKLTGNGQEAH_ATLEKPWAMAKNC_ATLEKLVG_ATLEKLVRERSETY_ATLENLQVTVRNI_ATLRN_GTVRETGGEWA_ASLEKLIGPTCNS_GTSETCLVQAKNT_ATLENLIVQCPKAY
ATLEKLVGNGQKFT_ATLEKLVGNGQKHH_ATLEKLVGNGQKHS_ATLEKLVGNGQKHT_ATLEKLVGNGQKLH_ATLEKLVGNGQKLL_ATLEKLVGNGQKLQ_ATLEKLVGNSQKHT_ATLEKLVGNSQNTH_ATLEKLVGHGQKLH_ATLEKLIGSGQKHG_ATLEKLIGSGQKHW_ATLEKLIGNAQKHT_ATLEKLIGNGHKHV_ATLEKLIGNGQKHA_ATLEKLIGNGQKHG_ATLEKLIGNGQKHI_ATLEKLIGNGQKHS_ATLEKLIGNGQKHT_ATLEKLIGNGQKHV_ATLEKLIGNGQKLV_ATLENLIGNAQKHT_ATLENLIGNGQKHA_ATLENLIGNGQKHS_ATLERLIGNGHKHV_ATLEKLIGHGHKHV_ATLEKLIGHGHKQV_ATLEKLIGHGQKHV_ATLEKLFGTGQKHT_ATLEKLIGQRANTH_ATLEKLVGNIQNTH_ATLDKLIGQRANTH_ATLEKLIGTGQKHI_ATLEKLIGTGQKHW_ATLEKLIGWGQKHG_ATLEKLVGNSQNTS_ATLEKLVGNGQKHR_ATLEKLVGNGQKLR_ATLEKLVGNGQKLV_ATLEKLVGNRQSHT_ATLEKLVGNRTEHS_ATLEKLVGNSQNSH_GTSEKLLGSGQKHL_ATLEKLFGNGQKHT_ATLEKLVGDSQKHT_ATLEKLVGNSQKT_ATLEKLIGQRAIH_ATLEKLIGQRANT_ATLEKLVGTAKNT_ATLEKLIGSGQNHW_ATLEKLIGNAQKHR_ATLEKLIGNAQKLH_ATLEKLIGNGHKHR_ATLEKLIGNGHNHV_ATLEKLIGNGLNHN_ATLEKLIGNGQKHR_ATLEKLIGNGQKLR_ATLEKLIGNGQKLS_ATLEKLIGNGQKLT_ATLEKLIGNGQNHN_ATLEKLIGNGQNHT_ATLEKLIGNGQRTR_ATLEKLIGNRAQAR_ATLENLIGSGQKHG_ATLENLIGSGQKHW_ATLENLIGNGQKHT_ATLEKLIGDGQKHG_ATLEKLIGDGQKHS_ATLERLIGNGQKHI_ATLDKLIGQRANT_VTLEKLVGNAQKHV_ATLEKLIGNAQRT_ATLEKLIGHGHNHV_ATLEKLIGHGQNHT_ATLEKIVGNGQKHT_ATLEKIVGNSQKHT_ATLEKVIGNGHKHF_ATLEKVIGNGHKHV_ATLEKLIGTARNI_ATLEKLVGNVPKIT_GTLEKLVGNAQKHA_GTLEKLVGNAQKHV_GTLEKLVGNGHKHV_GTLEKLVGNGQKHA_GTLEKLVGNGQKHV_ATLEKLIGQRAKTH_GTSEKLLGTGQKHL_VTLEKLIGNGQKHG_VTLEKLIGNGQKHV_GTLEKLVGHAQKHV_GTLENLVGHAQKHV_ATLEKVIGQRANTH_GTLEKLIGNAQKHV_GTLEKLIGNGQKHF_GTLEKLIGNGQKHV_ATLEKLIGMARNT_GTLEKLVGTGHKHV_ATLEKLMALARNT_ATLEKLIGTLRNI_GTSEKLLGTVKI_VTLVKTSEGVKSHA_ATLEKLFGIGQKHT_VSLVKLSEGVKAHV_ATLEKLIGIGHKHV_VILGKHFRSGEATL_GTLAKLIGNAQKHV_VTLVKLTEGVKSHA_GTLEKSTGNGQKHF_GTLEKSTGNGQKHL_ATLEKLVGNSQNN_ATLEKLVGNSQNT_ATLEKLSGNGQKHG_ATLEKLNGNGQKHG_GTLDKLVGNAQNM_ATLEKSVGNGQKHH_ATLEKLTGSGQKHG_ATLEKLTGSGQKHW_ATLEKLTGNAQKHI_ATLEKLTGNGHKHV_ATLEKLTGNGQKHA_ATLEKLTGNGQKHG_ATLEKLTGNGQKHI_ATLEKLTGNGQKHL_ATLEKLTGNGQKHN_ATLEKLTGNGQKHS_ATLEKLTGNGQKHT_ATLEKLTGNGQKHV_ATLEKLTGNGQKHW_ATLEKLTGNGQKLA_ATLEKLTGNGQKLH_ATLEKLTGNGQKNV_ATLEKLTGNGQRTH_ATLEKLTGNGQKLV_ATLENLTGNGQKHA_ATLENLTGNGQKHV_ATLERLTGNGHKHV_ATLEKLTGKGHKHV_ATLEKLTGKGQKHI_ATLEKLTGKGQKHV_ATLEKLTGKGQKLE_ATVEKLTGNGQKHT_ATLDKLTGNAQKHT_ATLEKLTGHGHKHV_ATLEKVTGSGQKHW_ATLEKVTGNGQKHA_ATLEKVTGNGQKHV_ATLEKVTGNGQKLV_VTLEKLPGNGQKHV_ATLEKLTGQRANIH_ATLEKLTGQRANTH_ATLERLTGKWAKA_ATLDKLTGQRANTH_VTLEKLTGNGQKHV_GTLEKLTGNAQKHF_GTLEKLTGNAQKHL_GTLEKLTGNAQKHV_GTLEKLTGNAQKNV_GTLEKLTGNGQKHF_GTLEKLTGNGQKHV_ATLEKLTANGQKHG_ATREKLFGNGQKHT_VTLEKLTGKGQKHV_GTVEKLTGNGQKHF_GTVEKLTGNGQKHL_GTVEKLTGNGQKTF_GTVEKLTGNGQKTL_GTVEKLTGNGQKTS_VTLEKLAGNGQKHV_GTTEKLLGNGQKHF_GTTEKLLGNGQKVL_VTVEKLAGNGQKHV_GTLEKLAGNGQKHF_ATLEKLIGMVTNT_ATLEKLMGNGQKHG_ATLEKLMGNGQKLG_GTLEKLTRNGQKHV_GTNEKLLGNGQKHF_GRTEKLLGNGQKVL_GTREKLLGNGQKTL_GTLEKLTGTGQKHV_ATSEKLIGNAQKHT_GTSEKLLGRGQKHL_ATLEKLTGSVQKHG_ATLEKLTGTVKNT_ATLENLLGTAKRT_ATLEKLIGHGQKH_ATLEKLVGNGQKHY_ATLEKLVGNGQKNY_ATLEKLVGNGQKPH_ATLEKLVGNGQRTY_ATLEKLVGNGRKHT_ATLEKLVGNGSKTY_ATLEKLVGNRQKAH_ATLEKLVGNRQKHT_ATLEKLVGNSQKHY_ATLEKLVGNSQKQT_ATLEKLVGNSQKRY_ATLEKLVGNSTKAY_GTSEKLLGSGQKHF_GTSEKLLGSGQKHI_GTSEKLLGSGQKLN_GTSEKLLGSGQKH_ATLEKLVGKGQKHT_ATLEKLVGKRSEAY_ATLEKLVGNGQKI_ATLEKLVGNGQKL_ATLEKLVGNGQRT_ATLEKLVGNSQKP_ATLEKLVGNSQTR_ATLEKLVGNTKRI_GTREKLLGSGQKHL_GTREKLLGSGQKNL_GTREKLLGSGQNHL_ATLEKLIGQRAIP_ATLEKLIGQRAKH_ATLEKLIGQRANR_ATLEKLIGQRATR_ATLEKLIGQRAT_ATLEKLIGSGQKH_ATLEKLIGSGQKRG_RTLEKLLGNGQKHL_ATLEKLIGNAQKHY_ATLEKLIGNGAQAR_ATLEKLIGNGHKHF_ATLEKLIGNGHKHG_ATLEKLIGNGHKHS_ATLEKLIGNGHKHT_ATLEKLIGNGLKHI_ATLEKLIGNGLKHT_ATLEKLIGNGPKHV_ATLEKLIGNGQKHD_ATLEKLIGNGQKHY_ATLEKLIGNGQKLG_ATLEKLIGNGQKQS_ATLEKLIGNGQKQV_ATLEKLIGNGQKRG_ATLEKLIGNGRKHG_ATLEKLIGNRHKHV_GTSENLLGSGQKHL_ASLEKLIGQRATH_GTLEKLVGHAQNM_GTLEKLLGSGEKRL_GTLEKLLGSGQKHF_GTLEKLLGSGQKHL_GTLEKLLGSGQKRL_GTLEKLLGNGQKHF_GTLEKLLGNGQKHI_GTLEKLLGNGQKHL_GTLEKLLGNGQKHS_GTLEKLLGNGQKHV_ATLERLIGNGQKHG_ATLDKLIGQRAIR_ATLEKLIGNGHKQ_ATLEKLIGNGHNM_ATLEKLIGNGLNH_ATLEKLIGNGQKH_ATLEKLIGNGQKM_ATLEKLIGNGQRI_ATLEKLIGNGQRT_STLEKLVGNGQKHT_ATLEKLIGHGHKDV_GTVEKLLGSGQKHL_GTVEKLLGSGQKHT_GTVEKLLGSGQRTI_GTVEKLLGNGQKPL_ATLEKLVGKWAKTP_ATLEKLVGNVQKHT_VTLGKQSEGVKSHA_ATLEKFIGNGHKHV_GTLEKLVGNAQKSR_GTLEKLVGNAQKTR_GTLEKLVGNARKHV_GTLEKLVGNGPKHV_GTLEKLVGNGQNAR_GTLEKLVGNGQNHA_GTLEKLVGNRQKHA_GRLEKLLGSGQKHL_GTVEKLTVRGQKTL_RTIEKLLGNGQKHF_ATLEKLIGRGQKHG_ATLEKLIGRGQKHS_ATLEKLIGRGQKHW_STLEKLIGNGQKHI_STLEKLIGNGQKHV_GTIEKLLGSGQKHL_GTIEKLLGNGQKHF_GTIEKLLGNGQRTL_GSLEKLVGNGQNAR_VTLENLIGNGQKHG_GTREKLLGTGQKHL_ATLEKLMGTVKNT_VTLAKLSEGVKSNG_GTLEKLVGNAQKH_GTLEKLVGNAQKL_GTLEKLVGNAQKT_ATLEKLIGNVQKHT_GTLEKLIGNGQKHR_ATLEKLIASGQKHG_VTLGKLSEGVKSHA_VTLGKLSEGVKSHV_VTLGKLSEGVKSQR_GTLEKLLANGQKHL_GTSENLLGTGQKHL_GTLEKLLGAGQKHF_GTLEKLLGAGQKHS_ATLEKLIGMARRT_GTLEKLIGNAQKH_GTLEKVIGNAQKHV_GTLEKVIGNGHKHV_GTLEKVIGNGQKHF_GTLEKVIGNGQKHL_GTLEKLLGNVKNI_GTLEKLVANGQKHA_GTLEKVIGHAQKHV_GTREKLLGSWSKDV_ATLEKLTAMVTRT_ATLEKLIATARNI_GTSEKLRALVKNT_GTSEKLRALVKK_ATLEKLIVNGQKHG_ATLEKLIVNGQKHV_GTTEKLLGTVKM_GTLEKLIGNVKNT_GTLKKLLGNGQKHL_GTLKKLLGNGQNHL_GTLEKLLGSVNH_ATLVKLSEGVKVSR_GTREKLLGTWSKDV_VTLGKLWEGVSRTV_VTLVKLSEGVKAHV_VTLVKLSEGVKSHA_VTLVKLSEGVKSHV_VTLVKLSEGVKVSR_ATLEKLIGMVKS_VILGKHLRSGEANV_VILGKLSEGVKRHA_VILGKLSEGVKSHA_VILGKLSEGVKSHV_LTLVKLREGVKSHA_VILGNLSEGVKSHV_VTLVKISEGVKSHA_VTLVKISEGVKSHV_GTLEKLVGIGHKHV_VTLVKLTEGVKSHV_GTLAKLIGNAQNM_VTLVTLSEGVKVSR_VILGTHLRSGEANV_ATLEKLVGNGQIAP_GTLEKSTGNAQKHF_GTLEKSTGNAQKHL_ATLEKLVGNGQNI_ATLEKLVGNGQNS_ATLEKLVGNGQNT_ATLEKLIGQRAID_ATLEKLIGSGQNM_ATLEKLIGDGQIHS_ATLDKLIGQTREY_ATLEKLIGNGQNM_ATLEKLTGMVANM_ATLEKLTGMVTNM_GTLEKLVGNGHKPC_GTLEKLVGNAQNM_ATLEKLMATAINT_ATMEKLTGNGQKHI_ATLEKLNGNGQNHT_GTLEKLLGLERNT_ATLEKQIGNGQRT_GTLEKLLGNVNNI_ATLEKLTGKGQRT_ATLEKLPGNGQKHW_ATLDKQIGNGQRT_ATLGETHSLGSKTW_ATLDKLSGQRANTH_ATLEKLTGSGQKNG_ATLEKLTGNAQKHS_ATLEKLTGNAQKNT_ATLEKLTGNGAKAH_ATLEKLTGNGHKHT_ATLEKLTGNGLKHW_ATLEKLTGNGQKHR_ATLEKLTGNGQKHY_ATLEKLTGNGQKLR_ATLEKLTGNGQRAY_ATPEKLVGNGQKLH_ATLENLTGNGQKHR_ATLENLTGNGQKHT_ATLEKLTGTGQKH_ATLEKLTGMHKNI_ATLERLTGNAHKHV_ATLERLTGNGHKHD_ATLEKLIGLAREP_GTLEKLGGNGHKHV_ATLEKLTGTARNT_ATLREIDSHSAKTL_ATPEKLIGNGQKHV_ATLEKLTGQGAKTH_ATLEKLTGQRAKTN_VTLEKLTGKGKRM_ATLERSLGMAKNM_GTPEKLLGNGQKHL_GTLEKLRGNASKTL_STLENLTGNGQKHA_ATLERLTGNGHKLV_VTLEKLTGNSQKHF_ATLEKLHWQRSQTR_GTLEKLTGNAHKHV_GTLEKLTGNAQKHS_GTLEKLTGNGHKHF_GTLEKLTGNGQKHR_GTLEKLTGNGQNHF_GTLEKLTGNGRKHF_GTLEKLTGNSQKHF_VTLEKLTGKWAKT_GTLENLTGNGQKHV_ETLEKLLGNGQKHF_GTLEKLTGKGQKHF_GTVEKLTGNGQKDK_GTVEKLTGNGQTHL_GTTEKLLGNGHKHF_GTTEKLLGNGQKTL_GTVENLTGNGQKHF_ATLEKLTGMAKRM_ATLEKLTGMARNT_GTLEKLTGNAQKH_ATLEKLTGKVKS_GNLEKLTGNGHKHF_GTTEKLLGNGQKIL_ATLERLTGKWAKAR_GTTEKLLGNGQKH_GTTEKLLGNGQRI_GTTEKLLGNGQRT_GTLEKFTGNGQKHV_ATLEKLMGNGQTHG_VTLEKLTGQRSGAH_GTNEKLLGNGQRPF_GTLEKLAGNGQRT_GTVEKLTGRGQKTL_ATMEKLVGSGQKHF_GTTEKLLGKGHKHF_DTLEKLLGNGQKHF_GTLEKLTANGRKHF_ETLEKLLGTGQKHF_ATLEKLTGKWAKAF_ATLEKLTVNGQKHG_VTLEKLTGKVLT_DTLEKLVGNGQKHV_GTMEKLLGSGQKHF_GTMEKLLGSGQKHI_GTLEKLMGSGQKHF_GTLEKLMGSGQKHL_GTLEKLAGLRPKL_ATLEKWIGNGQKHI_ATLEKLVGNGQNLH_GTSEKLLGSGLKHL_GTSEKLLGSGQKHS_GTSEKLLGSGQKLS_GTSEKLLGSGQKTL_DTLEKLIGNGQKHG_ATLEKLVGTGRNY_GTTEKLLGTGRNI_ATLEKLVGKQPKAY_ATLEKLVGNGKNI_ATLEKLVGNGKNY_ATLEKLVGNGQKY_ATLEKLVGNRQIH_ATLEKLVGNSRRT_ATLEKLFGNGQRI_ATLEKLIGQRARR_GTLEKLTGRWPKTF_GTREKLLGSGQKH_GTREKLLGSGQKI_GTREKLLGSGQNA_GTREKLLGSGQNI_GTREKLLGSGQNT_ATLEKVVGNGQKHH_GSREKLLGSGQKHL_GSSEKLLGSGQKH_GTLEKLTVNGQKHR_VTLGNSSEGVKSHV_TTLEKLVGNGQKLQ_ATLEKLIGSGAKTW_ATLEKLIGSGHKTW_ATLEKLIGNAQKAH_ATLEKLIGNAQTHT_ATLEKLIGNGHKAR_ATLEKLIGNGHKHE_ATLEKLIGNGQKAH_ATLEKLIGNGQKAR_ATLEKLIGNGQKAS_ATLEKLIGNGQRHV_GTHKKLLGNGQRI_GTSEKLFGSGQKHL_GTLEKLLGRAKRI_GTLEKLLGRPQSQ_GTSENLLGSGQKHS_GTREKLLGTGQKH_GTLEKLLGSGAKTS_GTLEKLLGSGHKHL_GTLEKLLGSGLKTF_GTLEKLLGSGQKAF_GTLEKLLGSGSKIH_GTLEKLLGSGSKTN_GTLEKLLGNGHKAT_GTLEKLLGNGPKHV_GTLEKLLGNGQKLS_GTLEKLLGNGQKTL_GTLEKLLGNGQRSL_GTLEKLLGNGSKAS_GTLEKLLGNSAKTL_ATLEKLVGMGKRT_ATLEKLIGDGRRT_ATLEKLIGKGHKHV_ATLEKLIGKGQKHG_ATLEKLIGKGQKHR_ATLEKLIGKGQKLV_ATVEKLIGNGQKHT_ATLEKLIGNAQKQ_ATLEKLIGNARNM_ATLEKLIGNGQKL_ATLEKLIGNRHNT_GTVEKLLSSGQKHL_GTLEKLLGSGEKR_GTLEKLLGSGQKH_GTSEKLLGSARV_ATLEKVTGNGLKLV_GTSEKLLGSAKRI_GTVEKLLGSGHKAP_GTLEKLLGKGQKHF_GTLEKLLGKGQKHS_GTLEKLLGKGQKTQ_ANLEKLIGNGQKHV_ATLEKLIGTARRT_ATLEKLIGTATRM_GTLDKLLGNGQKAL_GTLDKLLGNGQKHF_ATLEKLVGRWAKAY_GTVEKLLGSGQKH_GTVEKLLGSGQKL_ATLEKLTGNVLIR_GTLEKLLGNGQKH_GTLEKLLGNGQRI_GTLEKLLGNGQRT_ATLESLIGQRARR_ATVEKLIGHGHKHV_ATLEKFIGNGTQAR_GTREKLLGSARKI_GTLERLLGNGQAH_GTLEKLVGNAQKQA_GTLEKLVGNAQKQV_GTLEKLVGNGHKAR_GTLEKLVGNGHKHR_GTLEKLVGNGHKYR_GTLEKLVGNGQKHG_GTLEKLVGNGRKHV_ATLEKLIRSGQKHG_ATLEKLIRNASKSH_ATLEKLIRNGQKHT_ATLEKLIRNGQNHT_GNLEKLLGSGQKHF_GTLEKLVGNARN_GTSEKLLGTGHKHL_GTLEKLVGDAQKHV_GTLEKLLGNWPRP_GTVEKLVGNGQKHA_GTIEKLLGNSAKTL_GTLEKLVGTGHKQ_GTLEKLVGTGKNM_GTLDKLVGNGHKHV_GTLEKLLGRGLKHF_GTLEKLLGRGLKHL_GTLEKLLGRGQKAF_GTLEKLLGRGQKHF_GTLEKLLGRGQKHL_GTLEKLLGRGQKRL_GTLEKLLGRGQNTS_GTLEKLLGRRSKAF_ATLGKLREGVKSHL_ATLGKLREGVKSHV_ATLEKLIGRVKRT_GTLEKLVGNGHKH_GTLEKLVGNGHKL_GTLEKLVGNGHKR_GTLEKLVGNGHNL_GTLEKLVGNGQKH_GTLEKLVGNGQNH_GTLEKLVGNGQRT_GTLEKLVGNRKNM_TTLGKLSAGRQIDF_ATLEKLIGKWAKTS_GNLEKLVGNGQKHV_ATLEKLIGRWSGAH_RTIEKLLGNGRNI_ATLEKLIGERANTH_GTSEKLLGRVKNI_GTVEKLLGRVKNI_GTLEKLIGNAQKAR_GTLEKLIGNASKTL_GTLEKLIGNGQKAR_GTLEKLIGNGQKTL_GTLEKLIGNGSKAF_GTLEKLLGTGSKAS_VTLEKLIGNGRNM_GTLEKVLGRGQKHL_ATLEKLIGNVKRT_VTLGKLSEGVKRHA_VTLGKLSEGVKRTV_VTLGKLSEGVKSNG_VTLGKLSEGVKSNV_VTLGKLSEGVKSRV_VTLGKLSEGVKSSR_ATLGKVNWQWAETR_GTVEKLIGSGQKHL_GTLDKLIGNDQKHV_GTLEKLLGAGLKHF_GTLEKLIGNGQKH_GTLETLLGSGQKHL_GTLETLLGNGQKHF_ATLEKIIGRGQKHW_GTLEKLLANGQKH_GTLEKFIGNGQKHV_GTLEKLIRNGQKHF_GTLEKLIGRGQKHL_ATLEKLMLTGKNT_GTLEKLVGNVPSH_VTLGKLREGVKSHA_ATLEKLIGPWAKTL_GTREKLLGLGRNI_ATLEKLIGYGQKHI_ATLEKLIGYGQKHV_ATLEKLTVMGIRM_ATLEKLMVTGKNT_GTLERLLGMAKRT_VTLRKPWEGVKSTF_ATLEKLLAMGINK_ITLGKLSEGVKSTF_GTSEKLRALVKS_ATLWKLREGVKSHR_ATLWKLREGVKSHV_ATLEKLIGSVKRM_GTTEKLLGTVKI_GSLQKLVGNGQNAR_GSPWKLRTLALA_GTVEKLLGSVKR_GLPWKLRTLALA_GTVEKLLGSVKRN_GTVEKLLGSVKRT_GTLEKLIGMARNT_GTLEKLLGSVKSL_ATLEKLIGTVKRT_GVPWKLRTLALA_VTLVKPSEGVKAHV_FTLGKLWDGVKSTF_GFPWKLRTLALA_GISEKLLGTVKI_VTLRKLWEGVKPQS_VTLRKLWEGVKPSE_VTLRKLWEGVKSTF_GTLEKLVGIGRKHV_ATLEKLVGNSTEYA_ATLENASGELSKHT_ATLEKLVGYGQNS_ATLEKPVGNGQKLH_ATLEKLTGRGQKH_ATLEKLTGSGQKH_ATLEKLTDNGQKHG_ATLEKLVSNGQKHH_ATLEKLIGNGRKAP_GTLEKLAWERSKTR_ATLEKLTGIGPKHV_ATLEKLLATGRRT_ATLEKLIGKWGKNF_GTLEKLIGNAQKTR_VTLGKLREGVKSHV_GTLERLLGKVKH_ATLENSWGTAKNF_ATLEKLTGQGGKDT_GTLEKLMGSGQITL_ATLEKLVGNGKRC_ATLDNSQGRALTH_VTLENLIGNGQRT_ATLEKLTGKGKNI_ATLEKLTGRGRRT_ATLEKLTGNGHTSR_ATLEKLTGHGHKAR_ATLDKLRGQRANTH_ATLEKLTGMAKR_ATMEKLFGNGQRT_ATLEKLVGKRAKTA_GTLKKLTGNGQNHF_GTLEKLVDNGHKHR_GTLEKLVSNGQKH_GTRETAVGFRSKSL_GTVEKLLGLGAAYH_GTLEKLVGTVLRM_GTLEKLLGNGH_GTSEKLRVVLKT_ATLKNLLAPVRNM_ATLEKLIGSGQNT_ATLEKLIGSSAEAR_ATLEKSYWQRAKTY_GTLEKLAWPWAERL_ATLEKLMGRVRRT_ATLEKLTGNGH_ATLKNWLAMGKRI_ATLEKLMVMGKHI_GTLEKLLGRA_VTLVKLSEVSKRM_GTSEKLLGSWSEAF_ATLEKLNWERA_ATLEKLFGNDQRI_ATLEKLVENGQKLL_ATLEKAHRFRSETR_GTLEKLTGNAQ_ATLEKLEAIVRNI_ATLDKLTGKREN_ATLEKLQGMFRRI_GRWKNLSGLGKRT_GTLEKLLGVRQS_ATLEKSGRELAEAY_AIWKRWWVMGKNT_ANLEKLIGNGQNTC_ATLEKLDWERAKTP_ATLEKLVG_ATLEKLIGNG_ATLRN_GTLEKLAGNGQE_ATLEKLVGNGQNC_ATLRKTCGERSEAS_GTREKLCG_ATLEKLVGEWAEVA
ATLEKLVGNAQKLH_ATLEKLVGNGHKAH_ATLEKLVGNGHKHT_ATLEKLVGNGLKFT_ATLEKLVGNGLKHS_ATLEKLVGNGQKFT_ATLEKLVGNGQKHA_ATLEKLVGNGQKHH_ATLEKLVGNGQKHS_ATLEKLVGNGQKHT_ATLEKLVGNGQKHV_ATLEKLVGNGQKLH_ATLEKLVGNGQKLL_ATLEKLVGNGQKLQ_ATLEKLVGNSQKHS_ATLEKLVGNSQKHT_ATLEKLVGNSQNTH_ATLEKLVGHGQKLA_ATLEKLVGHGQKLH_ATLEKLIGSGQKHG_ATLEKLIGSGQKHW_ATLEKLIGNAQKHT_ATLEKLIGNGHKHV_ATLEKLIGNGQKHA_ATLEKLIGNGQKHG_ATLEKLIGNGQKHH_ATLEKLIGNGQKHI_ATLEKLIGNGQKHS_ATLEKLIGNGQKHT_ATLEKLIGNGQKHV_ATLEKLIGNGQKLV_ATLENLIGNAQKHT_ATLENLIGNGQKHA_ATLENLIGNGQKHS_ATLERLIGNGHKHV_ATLEKLIGHGHKHV_ATLEKLIGHGHKQV_ATLEKLIGHGQKHV_ATLEKLFGTGQKHT_ATLEKLIGQRANTH_ATLEKLVGNIQNTH_ATLESLVGNGQKHH_ATLDKLIGQRANTH_ATLEKLIGTGQKHI_ATLEKLIGTGQKHW_ATLEKLIGWGQKHG_ATLEKLVGNSQNTS_ATLEKLAGDSQKHT_ATLEKLVGNGQKHR_ATLEKLVGNGQKLR_ATLEKLVGNGQKLV_ATLEKLVGNRQSHT_ATLEKLVGNRTEHS_ATLEKLVGNSQNSH_GTSEKLLGSGQKHL_ATLEKLVGRWAKA_ATLEKLFGNGQKHT_ATLEKLVGDSQKHT_ATLEKLVGNSQKT_ATLEKLIGQRAIH_ATLEKLIGQRANT_ATLEKLVGTAKNT_ATLEKLIGSGQNHW_ATLEKLIGNAQKHR_ATLEKLIGNAQKLH_ATLEKLIGNGHKHR_ATLEKLIGNGHNHV_ATLEKLIGNGLNHN_ATLEKLIGNGQKHR_ATLEKLIGNGQKLR_ATLEKLIGNGQKLS_ATLEKLIGNGQKLT_ATLEKLIGNGQNHN_ATLEKLIGNGQNHT_ATLEKLIGNGQRTR_ATLEKLIGNRAQAR_ATLENLIGSGQKHG_ATLENLIGSGQKHW_ATLENLIGNGQKHT_ATLEKLIGDGQKHG_ATLEKLIGDGQKHS_ATLERLIGNGQKHI_ATLDKLIGQRANT_VTLEKLVGNAQKHV_ATLEKLIGNAQRT_ATLEKLIGHGHNHV_ATLEKLIGHGQKLH_ATLEKLIGHGQNHT_ATLEKIVGNGQKHT_ATLEKIVGNSQKHT_ATLEKVIGNGHKHF_ATLEKVIGNGHKHV_ATLEKLIGTARNI_ATLEKLVGNVPKIT_GTLEKLVGNAQKHA_GTLEKLVGNAQKHV_GTLEKLVGNGHKHV_GTLEKLVGNGQKHA_GTLEKLVGNGQKHV_ATLEKLIGQRAKTH_GTSEKLLGTGQKHL_VTLEKLIGNGQKHG_VTLEKLIGNGQKHV_GTLEKLVGHAQKHV_GTLENLVGHAQKHV_ATLEKVIGQRANTH_GTLEKLIGNAQKHV_GTLEKLIGNGQKHF_GTLEKLIGNGQKHV_ATLEKLIGMARNT_GTLEKLVGTGHKHV_ATLEKLMALARNT_ATLEKLIGTLRNI_GTSEKLLGTVKI_VTLVKTSEGVKSHA_ATLEKLFGIGQKHT_VSLVKLSEGVKAHV_ATLEKLIGIGHKHV_VILGKHFRSGEATL_GTLAKLIGNAQKHV_VTLVKLTEGVKSHA_GTLEKSTGNGQKHF_GTLEKSTGNGQKHL_ATLEKLVGNSQNN_ATLEKLVGNSQNT_ATLEKLSGNGQKHG_ATLEKLNGNGQKHG_GTLDKLVGNAQNM_ATLEKSVGNGQKHH_ATLEKLTGSGQKHG_ATLEKLTGSGQKHW_ATLEKLTGNAQKHI_ATLEKLTGNGHKHV_ATLEKLTGNGQKHA_ATLEKLTGNGQKHG_ATLEKLTGNGQKHI_ATLEKLTGNGQKHL_ATLEKLTGNGQKHN_ATLEKLTGNGQKHS_ATLEKLTGNGQKHT_ATLEKLTGNGQKHV_ATLEKLTGNGQKHW_ATLEKLTGNGQKLA_ATLEKLTGNGQKLH_ATLEKLTGNGQKNV_ATLEKLTGNGQRTH_ATLEKLTGNGQKLV_ATLEKLEGNGQKHH_ATLENLTGNGQKHA_ATLENLTGNGQKHV_ATLERLTGNGHKHV_ATLEKLTGKGHKHV_ATLEKLTGKGQKHI_ATLEKLTGKGQKHV_ATLEKLTGKGQKLE_ATVEKLTGNGQKHT_ATLDKLTGNAQKHT_ATLEKLTGHGHKHV_ATLEKVTGSGQKHW_ATLEKVTGNGQKHA_ATLEKVTGNGQKHV_ATLEKVTGNGQKLV_ATLENLTGHGQKHA_VTLEKLPGNGQKHV_ATLEKLTGQRANIH_ATLEKLTGQRANTH_ATLERLTGKWAKA_ATLDKLTGQRANTH_VTLEKLTGNGQKHV_GTLEKLTGNAQKHF_GTLEKLTGNAQKHL_GTLEKLTGNAQKHV_GTLEKLTGNAQKNV_GTLEKLTGNGQKHF_GTLEKLTGNGQKHV_ATLEKLTANGQKHG_ATREKLFGNGQKHT_VTLEKLTGKGQKHV_GTVEKLTGNGQKHF_GTVEKLTGNGQKHL_GTVEKLTGNGQKTF_GTVEKLTGNGQKTL_GTVEKLTGNGQKTS_VTLEKLAGNGQKHV_GTTEKLLGNGQKHF_GTTEKLLGNGQKVL_VTVEKLAGNGQKHV_GTLEKLAGNGQKHF_ATLEKLIGMVTNT_ATLEKLMGNGQKHG_ATLEKLMGNGQKLG_GTLEKLTRNGQKHV_GTNEKLLGNGQKHF_GRTEKLLGNGQKVL_GTREKLLGNGQKTL_GTLEKLTGTGQKHV_ATSEKLIGNAQKHT_GTSEKLLGRGQKHL_ATLEKLVGHGQKS_ATLEKLTGSVQKHG_ATLEKLTGTVKNT_ATLENLLGTAKRT_ATLEKLVGNSQR_ATLEKLIGHGQKH_ATLEKLVGNGPKHT_ATLEKLVGNGQKAY_ATLEKLVGNGQKHY_ATLEKLVGNGQKNY_ATLEKLVGNGQKPH_ATLEKLVGNGQRTY_ATLEKLVGNGRKHT_ATLEKLVGNGSKTY_ATLEKLVGNRQKAH_ATLEKLVGNRQKHT_ATLEKLVGNSQKHY_ATLEKLVGNSQKQT_ATLEKLVGNSQKRY_ATLEKLVGNSSKTH_ATLEKLVGNSTKAY_GTSEKLLGSGQKHF_GTSEKLLGSGQKHI_GTSEKLLGSGQKLN_ATLEKLVGTGRNI_GTSEKLLGSGQKH_ATLEKLVGKGQKHT_ATLEKLVGKRSEAY_ATLEKLVGNGQKI_ATLEKLVGNGQKL_ATLEKLVGNGQRT_ATLEKLVGNSQKP_ATLEKLVGNSQTR_ATLEKLVGNTKRI_GTREKLLGSGQKHL_GTREKLLGSGQKNL_GTREKLLGSGQNHL_ATLEKLVGHGQKLD_ATLEKLIGQRAIP_ATLEKLIGQRAKH_ATLEKLIGQRANR_ATLEKLIGQRATR_ATLEKLIGQRAT_ATLEKLIGSGQKH_ATLEKLIGSGQKM_ATLEKFVGNGQKLL_ATLEKLIGSGQKRG_RTLEKLLGNGQKHL_ATLEKLIGNAQKHY_ATLEKLIGNGAQAR_ATLEKLIGNGHKHF_ATLEKLIGNGHKHG_ATLEKLIGNGHKHS_ATLEKLIGNGHKHT_ATLEKLIGNGLKHI_ATLEKLIGNGLKHT_ATLEKLIGNGPKHV_ATLEKLIGNGQKHD_ATLEKLIGNGQKHY_ATLEKLIGNGQKLG_ATLEKLIGNGQKQS_ATLEKLIGNGQKQV_ATLEKLIGNGQKRG_ATLEKLIGNGRKHG_ATLEKLIGNRHKHV_GTSENLLGSGQKHL_ASLEKLIGQRATH_GTLEKLVGHAQNM_GTLEKLLGSGEKRL_GTLEKLLGSGQKHF_GTLEKLLGSGQKHL_GTLEKLLGSGQKRL_GTLEKLLGNGQKHF_GTLEKLLGNGQKHI_GTLEKLLGNGQKHL_GTLEKLLGNGQKHS_GTLEKLLGNGQKHV_ATLERLIGNGQKHG_ATLDKLIGQRAIR_ATLEKLIGNGHKQ_ATLEKLIGNGHNM_ATLEKLIGNGLNH_ATLEKLIGNGQKH_ATLEKLIGNGQKM_ATLEKLIGNGQRI_ATLEKLIGNGQRT_STLEKLVGNGQKHT_ATLEKLIGHGHKDV_ATLEKLIGHGHKHL_GTVEKLLGSGQKHL_GTVEKLLGSGQKHT_GTVEKLLGSGQRTI_GTVEKLLGNGQKPL_ATLEKLVGKWAKTP_ATLEKLVGNVQKHT_VTLGKQSEGVKSHA_ATLEKFIGNGHKHV_GTLEKLVGNAQKSR_GTLEKLVGNAQKTR_GTLEKLVGNARKHV_GTLEKLVGNGPKHV_GTLEKLVGNGQNAR_GTLEKLVGNGQNHA_GTLEKLVGNRQKHA_GRLEKLLGSGQKHL_GTVEKLTVRGQKTL_RTIEKLLGNGQKHF_ATLEKLIGRGQKHG_ATLEKLIGRGQKHS_ATLEKLIGRGQKHW_STLEKLIGNGQKHI_STLEKLIGNGQKHV_GTIEKLLGSGQKHL_GTIEKLLGNGQKHF_GTIEKLLGNGQRTL_GSLEKLVGNGQNAR_VTLENLIGNGQKHG_GTREKLLGTGQKHL_ATLEKLMGTVKNT_VTLAKLSEGVKSNG_GTLEKLVGNAQKH_GTLEKLVGNAQKL_GTLEKLVGNAQKT_ATLEKLIGNVQKHT_GTLEKLIGNGQKHR_ATLEKIVGNLSKTY_ATLEKLIASGQKHG_VTLGKLSEGVKSHA_VTLGKLSEGVKSHV_VTLGKLSEGVKSQR_GTLEKLLANGQKHL_GTSENLLGTGQKHL_GTLEKLLGAGQKHF_GTLEKLLGAGQKHS_ATLEKLIGMARRT_GTLEKLIGNAQKH_GTLEKVIGNAQKHV_GTLEKVIGNGHKHV_GTLEKVIGNGQKHF_GTLEKVIGNGQKHL_GTLEKLLGNVKNI_GTLEKLVANGQKHA_GTLEKVIGHAQKHV_GTREKLLGSWSKDV_ATLEKLTAMVTRT_ATLEKLIATARNI_GTSEKLRALVKNT_GTSEKLRALVKK_ATLEKLIVNGQKHG_ATLEKLIVNGQKHV_GTTEKLLGTVKM_GTLEKLIGNVKNT_GTLKKLLGNGQKHL_GTLKKLLGNGQNHL_GTLEKLLGSVNH_ATLVKLSEGVKVSR_GTREKLLGTWSKDV_VTLGKLWEGVSRTV_VTLVKLSEGVKAHV_VTLVKLSEGVKSHA_VTLVKLSEGVKSHV_VTLVKLSEGVKVSR_ATLEKLIGMVKS_VILGKHLRSGEANV_VILGKLSEGVKRHA_VILGKLSEGVKSHA_VILGKLSEGVKSHV_LTLVKLREGVKSHA_VILGNLSEGVKSHV_VTLVKISEGVKSHA_VTLVKISEGVKSHV_GTLEKLVGIGHKHV_VTLVKLTEGVKSHV_GTLAKLIGNAQNM_VTLVTLSEGVKVSR_VILGTHLRSGEANV_GTLEKLVAMVKRT_ATLEKLVGNGQIAP_GTLEKSTGNAQKHF_GTLEKSTGNAQKHL_ATLEKLVGNGQNI_ATLEKLVGNGQNS_ATLEKLVGNGQNT_ATLEKLIGQRAID_ATLEKLIGSGQNM_ATLEKLIGDGQIHS_ATLDKLIGQTREY_ATLEKLIGNGQNM_ATLEKLTGMVANM_ATLEKLTGMVTNM_GTLEKLVGNGHKPC_GTLEKLVGNAQNM_ATLEKLMATAINT_ATMEKLTGNGQKHI_ATLEKLNGNGQNHT_GTLEKLLGLERNT_ATLEKQIGNGQRT_GTLEKLLGNVNNI_ATLEKLTGKGQRT_ATLEKLPGNGQKHW_ATLDKQIGNGQRT_ATLGETHSLGSKTW_ATLDKLSGQRANTH_ATLEKLTGSGQKNG_ATLEKLTGNAQKHS_ATLEKLTGNAQKNT_ATLEKLTGNGAKAH_ATLEKLTGNGHKHT_ATLEKLTGNGLKHW_ATLEKLTGNGQKHR_ATLEKLTGNGQKHY_ATLEKLTGNGQKLR_ATLEKLTGNGQRAY_ATPEKLVGNGQKLH_ATLENLTGNGQKHR_ATLENLTGNGQKHT_ATLEKLTGTGQKH_ATLEKLTGMHKNI_ATLERLTGNAHKHV_ATLERLTGNGHKHD_ATLEKLIGLAREP_GTLEKLGGNGHKHV_ATLEKLTGTARNT_ATLREIDSHSAKTL_ATPEKLIGNGQKHV_ATLEKLTGQGAKTH_ATLEKLTGQRAKTN_VTLEKLTGKGKRM_ATLERSLGMAKNM_GTPEKLLGNGQKHL_GTLEKLRGNASKTL_STLENLTGNGQKHA_ATLERLTGNGHKLV_GTLEKLVGMAIN_VTLEKLTGNSQKHF_ATLEKLHWQRSQTR_GTLEKLTGNAHKHV_GTLEKLTGNAQKHS_GTLEKLTGNGHKHF_GTLEKLTGNGQKHR_GTLEKLTGNGQNHF_GTLEKLTGNGRKHF_GTLEKLTGNSQKHF_VTLEKLTGKWAKT_GTLENLTGNGQKHV_ATLEKLTGNVKWT_ETLEKLLGNGQKHF_GTLEKLTGKGQKHF_GTVEKLTGNGQKDK_GTVEKLTGNGQTHL_GTTEKLLGNGHKHF_GTTEKLLGNGQKTL_GTVENLTGNGQKHF_ATLEKLTGMAKRM_ATLEKLTGMARNT_GTLEKLTGNAQKH_ATLEKLTGKVKS_GNLEKLTGNGHKHF_GTTEKLLGNGQKIL_ATLERLTGKWAKAR_GTTEKLLGNGQKH_GTTEKLLGNGQKV_GTTEKLLGNGQRI_GTTEKLLGNGQRT_ATLEKLTGMTRI_GTLEKFTGNGQKHV_ATLEKLMGNGQTHG_VTLEKLTGQRSGAH_GTNEKLLGNGQRPF_GTLEKLAGNGQRT_GTVEKLTGRGQKTL_ATMEKLVGSGQKHF_ATLEKMVGNSQNTH_GTTEKLLGKGHKHF_DTLEKLLGNGQKHF_GTLEKLTANGRKHF_ETLEKLLGTGQKHF_ATLEKLTGKWAKAF_ATLEKLTVNGQKHG_VTLEKLTGKVLT_ATLEKLVGKARNY_DTLEKLVGNGQKHV_DTLEKLVGNRQNTH_GTREKLLGRGQKNL_GTMEKLLGSGQKHF_GTMEKLLGSGQKHI_GTLEKLMGSGQKHF_GTLEKLMGSGQKHL_GTLEKLAGLRPKL_ATLEKWIGNGQKHI_ATLEKLVGNGQNLH_ATLEKLVGNGQTLH_ATLENLIGNARRT_GTSEKLLGSGLKHL_GTSEKLLGSGQKHS_GTSEKLLGSGQKLS_GTSEKLLGSGQKTL_DTLEKLIGNGQKHG_ATLEKLVGTGRNY_GTTEKLLGTGRNI_ATLEKLVGKQPKAY_ATLEKLVGNAKSS_ATLEKLVGNGKNI_ATLEKLVGNGKNY_ATLEKLVGNGQKY_ATLEKLVGNGRNS_ATLEKLVGNRQIH_ATLEKLVGNSRRT_ATLEKLFGNGQRI_ATLEKLIGQRARR_GTLEKLTGRWPKTF_GTREKLLGSGQKH_GTREKLLGSGQKI_GTREKLLGSGQNA_GTREKLLGSGQNI_GTREKLLGSGQNT_ATLEKVVGNGQKHH_ATLEKLVGNWKNY_GSREKLLGSGQKHL_GSSEKLLGSGQKH_GTLEKLTVNGQKHR_VTLGNSSEGVKSHV_TTLEKLVGNGQKLQ_ATLEKLIGSGAKTW_ATLEKLIGSGHKTW_ATLEKLIGNAQKAH_ATLEKLIGNAQTHT_ATLEKLIGNGHKAR_ATLEKLIGNGHKHE_ATLEKLIGNGQKAH_ATLEKLIGNGQKAR_ATLEKLIGNGQKAS_ATLEKLIGNGQRHV_GTHKKLLGNGQRI_GTSEKLFGSGQKHL_GTLEKLLGRAKRI_GTLEKLLGRPQSQ_GTSENLLGSGQKHS_GTREKLLGTGQKH_GTLEKLLGSGAKTS_GTLEKLLGSGHKHL_GTLEKLLGSGLKTF_GTLEKLLGSGQKAF_GTLEKLLGSGSKIH_GTLEKLLGSGSKTN_GTLEKLLGNGHKAT_GTLEKLLGNGPKHV_GTLEKLLGNGQKLS_GTLEKLLGNGQKTL_GTLEKLLGNGQRSL_GTLEKLLGNGSKAS_GTLEKLLGNSAKTL_ATLEKLVGMGKRT_ATLEKLIGDGRRT_ATLEKLIGKGHKHV_ATLEKLIGKGQKHG_ATLEKLIGKGQKHR_ATLEKLIGKGQKLV_ATVEKLIGNGQKHT_ATLEKLIGNAQKQ_ATLEKLIGNARNM_ATLEKLIGNGQKL_ATLEKLIGNRHNT_GTVEKLLSSGQKHL_GTLEKLLGSGEKR_GTLEKLLGSGQKH_GTSEKLLGSARV_ATLEKVTGNGLKLV_GTSEKLLGSAKRI_GTVEKLLGSGHKAP_GTLEKLLGKGQKHF_GTLEKLLGKGQKHS_GTLEKLLGKGQKTQ_ANLEKLIGNGQKHV_ATLEKLIGTARRT_ATLEKLIGTATRM_GTLDKLLGNGQKAL_GTLDKLLGNGQKHF_ATLEKLVGRWAKAY_GTVEKLLGSGQKH_GTVEKLLGSGQKL_ATLEKLTGNVLIR_GTLEKLLGNGQKH_GTLEKLLGNGQRI_GTLEKLLGNGQRT_GTLEKLLGNGRNI_ATLESLIGQRARR_ATVEKLIGHGHKHV_ATLEKFIGNGTQAR_GTREKLLGSARKI_GTLERLLGNGQAH_GTLEKLVGNAQKQA_GTLEKLVGNAQKQV_GTLEKLVGNGHKAR_GTLEKLVGNGHKHR_GTLEKLVGNGHKYR_GTLEKLVGNGQKHG_GTLEKLVGNGRKHV_ATLEKLIRSGQKHG_ATLEKLIRNASKSH_ATLEKLIRNGQKHT_ATLEKLIRNGQNHT_GNLEKLLGSGQKHF_GTLEKLVGNARN_GTSEKLLGTGHKHL_GTLEKLVGDAQKHV_GTLEKLLGNWPRP_GTVEKLVGNGQKHA_GTIEKLLGNSAKTL_GTLEKLVGTGHKQ_GTLEKLVGTGKNM_GTLDKLVGNGHKHV_GTLEKLLGRGLKHF_GTLEKLLGRGLKHL_GTLEKLLGRGQKAF_GTLEKLLGRGQKHF_GTLEKLLGRGQKHL_GTLEKLLGRGQKRL_GTLEKLLGRGQNTS_GTLEKLLGRRSKAF_ATLEKLVGMAKRI_ATLGKLREGVKSHL_ATLGKLREGVKSHV_ATLEKLIGRVKRT_GTLEKLVGNGHKH_GTLEKLVGNGHKL_GTLEKLVGNGHKR_GTLEKLVGNGHNL_GTLEKLVGNGQKH_GTLEKLVGNGQNH_GTLEKLVGNGQRT_GTLEKLVGNRKNM_TTLGKLSAGRQIDF_ATLEKLIGKWAKTS_GNLEKLVGNGQKHV_ATLEKLIGRWSGAH_RTIEKLLGNGRNI_ATLEKLIGERANTH_GTSEKLLGRVKNI_GTVEKLLGRVKNI_GTLEKLIGSGQKHG_GTLEKLIGNAQKAR_GTLEKLIGNASKTL_GTLEKLIGNGQKAR_GTLEKLIGNGQKTL_GTLEKLIGNGSKAF_GTLEKLLGTGSKAS_VTLEKLIGNGRNM_GTLEKVLGRGQKHL_ATLEKLIGNVKRT_VTLGKLSEGVKRHA_VTLGKLSEGVKRTV_VTLGKLSEGVKSNG_VTLGKLSEGVKSNV_VTLGKLSEGVKSRV_VTLGKLSEGVKSSR_ATLGKVNWQWAETR_GTVEKLIGSGQKHL_GTLDKLIGNDQKHV_GTLEKLLGAGLKHF_GTLEKLIGNGQKH_GTLETLLGSGQKHL_GTLETLLGNGQKHF_ATLEKIIGRGQKHW_GTLEKLLANGQKH_GTLEKFIGNGQKHV_GTLEKLIRNGQKHF_GTLEKLIGRGQKHL_ATLEKLMLTGKNT_GTLEKLVGNVPSH_VTLGKLREGVKSHA_ATLEKLVGMVKNY_ATLEKLVGNWSEIT_AAPEKLTGNGQKHV_ATLEKLVGNGQKCH_ATLEKLVGNGQNLL_ATLEKLVGNGQNY_ATLEKPVGNGQKHT_ATLEKLTGQRANT_ATLEKLTGNGHQHV_ATLEKLHGQRSQTR_ATLEKLVGNS_ATLEKVSGQWSKAP_ATLEKVTGSGPKTL_ATLEKVTGSGQKHG_ATLEKLVGNGQ_GTSEKLLGRGRNI_ATLEKLTGLARNM_AKLEKLVGNRQNTH_VTLGNSREGVKSHV_GTVEKLIGSGQKL_ATLEKLVGTVKRI_GTLEKLLGAWAKTL_VILGKLREGVKRHA_ATLEKHSGQWSKTH_ATLEKLIGNAQTPY_GTLEKLVGNGISL_GTLEKLIGNEKNT_ATLEKRSAIPKRT_ATLEKLTGKGHSL_ATLEKLNRQSPKAS_GTREKLLGSVSEY_ATLEKLRGMG_ATLEKLTRPRP_ATLAKTYGERANSW_GTLEKLLGTGLRT_GTLEKLLGTGRKAS_GTLEKLIGNGQKA_GTLEKLTGRWA_ATLEKLLGTVRIR_VTLGKLREGVKRYA_DTLEKLLGNGQNT_ATLEKLIGLVRRM_GTVEKLTGNGQKTC_GTLEKLLGNGQN_ATLREARSQRAEAP_ATLREIDSHRVKTL_GTLEKLTGNGRN_ATLENISRERAKTY_ATLEKLVDNGQKHH_ATLKRSQAAVKNI_GTVEKLLGQGRGQ_GTLEKWLGMLRRM_ATLEKLIGHGP_GTREKLLVRART_ATLEKLVGNGQEAP_PRWRRSLVLVKNM_ATLEKLISFGAEAL_ATVEKLIGNGQEHT_ATLEKAGRQRPKTL_ATLEKTRRQRAKTP_ATLEKLIGSGQ_ATIRKAGREWPKAA_GTVEKVTGRGQKTL_ATLRKVSSQRPEAH_ATLEELVGNGQKLL_VTLARFQKV_ATRRNLSAMVKRI_ATLDKLSGAAC_ATLEKLVGNGTETQ_ATLEKTGRERAETY_VTLEELTGNGQKHV_ATLENTSR_GRWKRWLGMRKRK_ATLEKLTGQWCKNV_GTLEPFSGAGKNI_ATLEKLVGNGQEVH_GTVEKLLCSGHKAP_VTLVTFIRSCEGLS_GTLEKLLCAGQKHF
ATLEKLVGNAQKLH_ATLEKLVGNAQRIA_ATLEKLVGNGHKAH_ATLEKLVGNGHKAQ_ATLEKLVGNGHKHT_ATLEKLVGNGLKFH_ATLEKLVGNGLKFT_ATLEKLVGNGLKHS_ATLEKLVGNGQKFT_ATLEKLVGNGQKHA_ATLEKLVGNGQKHH_ATLEKLVGNGQKHS_ATLEKLVGNGQKHT_ATLEKLVGNGQKHV_ATLEKLVGNGQKLH_ATLEKLVGNGQKLL_ATLEKLVGNGQKLQ_ATLEKLVGNGQKVS_ATLEKLVGNGSKVS_ATLEKLVGNSQKHG_ATLEKLVGNSQKHS_ATLEKLVGNSQKHT_ATLEKLVGNSQNTH_ATLEKLVGHGQKLA_ATLEKLVGHGQKLH_ATLEKLIGSGQKHG_ATLEKLIGSGQKHW_ATLEKLIGNAQKHT_ATLEKLIGNGHKHV_ATLEKLIGNGQKHA_ATLEKLIGNGQKHG_ATLEKLIGNGQKHH_ATLEKLIGNGQKHI_ATLEKLIGNGQKHS_ATLEKLIGNGQKHT_ATLEKLIGNGQKHV_ATLEKLIGNGQKLV_ATLENLIGNAQKHT_ATLENLIGNGQKHA_ATLENLIGNGQKHS_ATLERLIGNGHKHV_ATLEKLIGHGHKHV_ATLEKLIGHGHKQV_ATLEKLIGHGQKHV_ATLEKLFGTGQKHT_ATLEKLIGQRANTH_ATLEKLVGNIQNTH_ATLESLVGNGQKHH_ATLDKLIGQRANTH_ATLEKLIGTGQKHI_ATLEKLIGTGQKHW_ATLEKLIGWGQKHG_ATLEKLVGNSQNTS_ATLEKLAGDSQKHT_ATLEKLVGNALKHR_ATLEKLVGNAQKLR_ATLEKLVGNGLKAL_ATLEKLVGNGLKST_ATLEKLVGNGQKHR_ATLEKLVGNGQKLR_ATLEKLVGNGQKLV_ATLEKLVGNRQSHT_ATLEKLVGNRTEHS_ATLEKLVGNSQNSH_GTSEKLLGSGQKHL_ATLEKLVGRWAKA_ATLEKLFGNGQKHT_ATLEKLVGDSQKHT_ATLEKLVGNSQKT_ATLEKLIGQRAIH_ATLEKLIGQRANT_ATLEKLVGTAKNT_ATLEKLIGSGQNHW_ATLEKLIGNAQKHR_ATLEKLIGNAQKLH_ATLEKLIGNGHKHR_ATLEKLIGNGHNHV_ATLEKLIGNGLNHN_ATLEKLIGNGQKHR_ATLEKLIGNGQKLR_ATLEKLIGNGQKLS_ATLEKLIGNGQKLT_ATLEKLIGNGQNHN_ATLEKLIGNGQNHT_ATLEKLIGNGQRTR_ATLEKLIGNRAQAR_ATLENLIGSGQKHG_ATLENLIGSGQKHW_ATLENLIGNGQKHT_ATLEKLIGDGQKHG_ATLEKLIGDGQKHS_ATLERLIGNGQKHI_ATLDKLIGQRANT_VTLEKLVGNAQKHV_ATLEKLIGNAQRT_ATLEKLIGHGHNHV_ATLEKLIGHGQKLH_ATLEKLIGHGQNHT_ATLEKIVGNGQKHT_ATLEKIVGNSQKHT_ATLEKVIGNGHKHF_ATLEKVIGNGHKHV_ATLEKLIGTARNI_ATLEKLVGNVPKIT_GTLEKLVGNAQKHA_GTLEKLVGNAQKHV_GTLEKLVGNGHKHV_GTLEKLVGNGQKHA_GTLEKLVGNGQKHV_ATLEKLVANGQKFT_ATLEKLIGQRAKTH_GTSEKLLGTGQKHL_VTLEKLIGNGQKHG_VTLEKLIGNGQKHV_GTLEKLVGHAQKHV_GTLENLVGHAQKHV_ATLEKVIGQRANTH_GTLEKLIGNAQKHV_GTLEKLIGNGQKHF_GTLEKLIGNGQKHV_ATLEKLIGMARNT_GTLEKLVGTGHKHV_ATLEKLMALARNT_ATLEKLIGTLRNI_GTSEKLLGTVKI_VTLVKTSEGVKSHA_ATLEKLVGIGHKAH_ATLEKLFGIGQKHT_VSLVKLSEGVKAHV_ATLEKLIGIGHKHV_VILGKHFRSGEATL_GTLAKLIGNAQKHV_ATLEKLVATVIKH_VTLVKLTEGVKSHA_ATLEKLVGNGHKCP_GTLEKSTGNGQKHF_GTLEKSTGNGQKHL_ATLEKLVGNSQNN_ATLEKLVGNSQNT_ATLEKLSGNGQKHG_ATLEKLNGNGQKHG_GTLDKLVGNAQNM_ATLEKSVGNGQKHH_ATLEKLTGSGQKHG_ATLEKLTGSGQKHW_ATLEKLTGNAQKHI_ATLEKLTGNGHKHV_ATLEKLTGNGQKHA_ATLEKLTGNGQKHG_ATLEKLTGNGQKHI_ATLEKLTGNGQKHL_ATLEKLTGNGQKHN_ATLEKLTGNGQKHS_ATLEKLTGNGQKHT_ATLEKLTGNGQKHV_ATLEKLTGNGQKHW_ATLEKLTGNGQKLA_ATLEKLTGNGQKLH_ATLEKLTGNGQKNV_ATLEKLTGNGQRTH_ATLEKLTGNGQKLV_ATLEKLEGNGQKHH_ATLENLTGNGQKHA_ATLENLTGNGQKHV_ATLEKLTGDGQKHG_ATLERLTGNGHKHV_ATLEKLTGKGHKHV_ATLEKLTGKGQKHI_ATLEKLTGKGQKHV_ATLEKLTGKGQKLE_ATVEKLTGNGQKHT_ATLDKLTGNAQKHT_ATLEKLTGHGHKHV_ATLEKVTGSGQKHW_ATLEKVTGNGHKHV_ATLEKVTGNGQKHA_ATLEKVTGNGQKHV_ATLEKVTGNGQKLV_ATLENLTGHGQKHA_VTLEKLPGNGQKHV_ATLEKLTGQRANIH_ATLEKLTGQRANTH_ATLERLTGKWAKA_ATLDKLTGQRANTH_VTLEKLTGNGQKHV_GTLEKLTGNAQKHF_GTLEKLTGNAQKHL_GTLEKLTGNAQKHV_GTLEKLTGNAQKNV_GTLEKLTGNGQKHF_GTLEKLTGNGQKHV_ATLEKLTANGQKHG_ATREKLFGNGQKHT_VTLEKLTGKGQKHV_GTVEKLTGNGQKHF_GTVEKLTGNGQKHL_GTVEKLTGNGQKTF_GTVEKLTGNGQKTL_GTVEKLTGNGQKTS_VTLEKLAGNGQKHV_GTTEKLLGNGQKHF_GTTEKLLGNGQKVL_VTVEKLAGNGQKHV_GTLEKLAGNGQKHF_ATLEKLIGMVTNT_ATLEKLMGNGQKHG_ATLEKLMGNGQKLG_GTLEKLTRNGQKHV_GTNEKLLGNGQKHF_GRTEKLLGNGQKVL_GTREKLLGNGQKTL_GTLEKLTGTGQKHV_ATSEKLIGNAQKHT_GTSEKLLGRGQKHL_ATLEKLVGHGQKS_ATLEKLTGSVQKHG_ATLEKLTGTVKNT_ATLENLLGTAKRT_ATLEKLVGNSQR_ATLEKLIGHGQKH_ATLEKLVGNGHKHY_ATLEKLVGNGHKLY_ATLEKLVGNGHKRY_ATLEKLVGNGPKHT_ATLEKLVGNGQKAY_ATLEKLVGNGQKHY_ATLEKLVGNGQKNY_ATLEKLVGNGQKPH_ATLEKLVGNGQRTY_ATLEKLVGNGRKHH_ATLEKLVGNGRKHT_ATLEKLVGNGSKTY_ATLEKLVGNRQKAH_ATLEKLVGNRQKHT_ATLEKLVGNSQKHY_ATLEKLVGNSQKQT_ATLEKLVGNSQKRY_ATLEKLVGNSSKTH_ATLEKLVGNSTKAY_GTSEKLLGSGQKHF_GTSEKLLGSGQKHI_GTSEKLLGSGQKLN_ATLEKLVGTGRNI_GTSEKLLGSGQKH_ATLEKLVGKGQKHT_ATLEKLVGKRSEAY_ATLEKLVGNAQRS_ATLEKLVGNGHKA_ATLEKLVGNGHNI_ATLEKLVGNGHNT_ATLEKLVGNGLKF_ATLEKLVGNGQKF_ATLEKLVGNGQKH_ATLEKLVGNGQKI_ATLEKLVGNGQKL_ATLEKLVGNGQRT_ATLEKLVGNSQKP_ATLEKLVGNSQTR_ATLEKLVGNTKRI_GTREKLLGSGQKHL_GTREKLLGSGQKNL_GTREKLLGSGQNHL_ATLEKLVGHGQKLD_ATLEKLIGQRAIP_ATLEKLIGQRAKH_ATLEKLIGQRANR_ATLEKLIGQRATR_ATLEKLIGQRAT_ATLEKLIGSGQKH_ATLEKLIGSGQKM_ATLEKFVGNGQKLL_ATLEKLIGSGQKRG_RTLEKLLGNGQKHL_ATLEKLIGNAQKHY_ATLEKLIGNGAQAR_ATLEKLIGNGHKHF_ATLEKLIGNGHKHG_ATLEKLIGNGHKHS_ATLEKLIGNGHKHT_ATLEKLIGNGLKHI_ATLEKLIGNGLKHT_ATLEKLIGNGPKHV_ATLEKLIGNGQKHD_ATLEKLIGNGQKHY_ATLEKLIGNGQKLG_ATLEKLIGNGQKQS_ATLEKLIGNGQKQV_ATLEKLIGNGQKRG_ATLEKLIGNGRKHG_ATLEKLIGNRHKHV_GTSENLLGSGQKHL_ASLEKLIGQRATH_GTLEKLVGHAQNM_GTLEKLLGSGEKRL_GTLEKLLGSGQKHF_GTLEKLLGSGQKHL_GTLEKLLGSGQKRL_GTLEKLLGNGQKHF_GTLEKLLGNGQKHI_GTLEKLLGNGQKHL_GTLEKLLGNGQKHS_GTLEKLLGNGQKHV_ATLERLIGNGQKHG_ATLDKLIGQRAIR_ATLEKLIGNGHKQ_ATLEKLIGNGHNM_ATLEKLIGNGLNH_ATLEKLIGNGQKH_ATLEKLIGNGQKM_ATLEKLIGNGQRI_ATLEKLIGNGQRT_STLEKLVGNGQKHT_ATLEKLIGHGHKDV_ATLEKLIGHGHKHL_GTVEKLLGSGQKHL_GTVEKLLGSGQKHT_GTVEKLLGSGQRTI_GTVEKLLGNGQKPL_ATLEKLVGKWAKTP_ATLEKLVGNVQKHT_VTLGKQSEGVKSHA_ATLEKFIGNGHKHV_GTLEKLVGNAQKSR_GTLEKLVGNAQKTR_GTLEKLVGNARKHV_GTLEKLVGNGPKHV_GTLEKLVGNGQNAR_GTLEKLVGNGQNHA_GTLEKLVGNRQKHA_GRLEKLLGSGQKHL_GTVEKLTVRGQKTL_VTLEKLVGNAQKH_RTIEKLLGNGQKHF_ATLEKLIGQRAEAR_ATLEKLIGRGQKHG_ATLEKLIGRGQKHS_ATLEKLIGRGQKHW_ATLETLVGNGHKHT_ATLETLVGNGLKHS_STLEKLIGNGQKHI_STLEKLIGNGQKHV_GTIEKLLGSGQKHL_GTIEKLLGNGQKHF_GTIEKLLGNGQRTL_GSLEKLVGNGQNAR_VTLENLIGNGQKHG_GTREKLLGTGQKHL_ATLEKLMGTVKNT_VTLAKLSEGVKSNG_GTLEKLVGNAQKH_GTLEKLVGNAQKL_GTLEKLVGNAQKT_ATLEKLIGNVQKHT_GTLEKLIGNGQKHR_ATLEKIVGNLSKTY_ATLEKLIASGQKHG_VTLGKLSEGVKSHA_VTLGKLSEGVKSHV_VTLGKLSEGVKSQR_GTLEKLLANGQKHL_GTSENLLGTGQKHL_GTLEKLLGAGQKHF_GTLEKLLGAGQKHS_ATLEKLIGMARRT_GTLEKLIGNAQKH_GTLEKVIGNAQKHV_GTLEKVIGNGHKHV_GTLEKVIGNGQKHF_GTLEKVIGNGQKHL_GTLEKLLGNVKNI_GTLEKLVANGQKHA_GTLEKVIGHAQKHV_GTREKLLGSWSKDV_ATLEKLTAMVTRT_ATLEKLIATARNI_GTSEKLRALVKNT_GTSEKLRALVKK_ATLEKLIVNGQKHG_ATLEKLIVNGQKHV_GTTEKLLGTVKM_GTLEKLIGNVKNT_GTLKKLLGNGQKHL_GTLKKLLGNGQNHL_GTLEKLLGSVNH_ATLVKLSEGVKVSR_GTREKLLGTWSKDV_VTLGKLWEGVSRTV_VTLVKLSEGVKAHV_VTLVKLSEGVKSHA_VTLVKLSEGVKSHV_VTLVKLSEGVKVSR_ATLEKLIGMVKS_VILGKHLRSGEANV_VILGKLSEGVKRHA_VILGKLSEGVKSHA_VILGKLSEGVKSHV_LTLVKLREGVKSHA_VILGNLSEGVKSHV_VTLVKISEGVKSHA_VTLVKISEGVKSHV_GTLEKLVGIGHKHV_VTLVKLTEGVKSHV_GTLAKLIGNAQNM_VTLVTLSEGVKVSR_VILGTHLRSGEANV_GTLEKLVAMVKRT_ATLEKLVGNGQIAP_ATLEKLVGNGSETR_GTLEKSTGNAQKHF_GTLEKSTGNAQKHL_ATLEKLVGNGQNI_ATLEKLVGNGQNM_ATLEKLVGNGQNS_ATLEKLVGNGQNT_ATLEKLIGQRAID_ATLEKLIGSGQNM_ATLEKLIGDGQIHS_ATLDKLIGQTREY_ATLEKLIGNGQNM_ATLEKLTGMVANM_ATLEKLTGMVTNM_GTLEKLVGNGHKPC_GTLEKLVGNAQNM_ATLEKLMATAINT_ATMEKLTGNGQKHI_ATLEKLNGNGQNHT_GTLEKLLGLERNT_ATLEKQIGNGQRT_GTLEKLLGNVNNI_ATLEKLTGKGQRT_ATLEKLPGNGQKHW_ATLDKQIGNGQRT_ATLGETHSLGSKTW_ATLDKLSGQRANTH_ATLEKLTGSGQKNG_ATLEKLTGNAQKHS_ATLEKLTGNAQKNT_ATLEKLTGNGAKAH_ATLEKLTGNGHKHT_ATLEKLTGNGLKHW_ATLEKLTGNGQKHR_ATLEKLTGNGQKHY_ATLEKLTGNGQKLR_ATLEKLTGNGQRAY_ATPEKLVGNGQKLH_ATLENLTGNGQKHR_ATLENLTGNGQKHT_ATLEKLTGTGQKH_ATLEKLTGMHKNI_ATLERLTGNAHKHV_ATLERLTGNGHKHD_ATLEKLIGLAREP_GTLEKLGGNGHKHV_ATLEKLTGTARNT_ATLREIDSHSAKTL_ATPEKLIGNGQKHV_ATLEKLTGQGAKTH_ATLEKLTGQRAKTN_VTLEKLTGKGKRM_ATLERSLGMAKNM_GTPEKLLGNGQKHL_GTLEKLRGNASKTL_STLENLTGNGQKHA_ATSEKLVGNGQKLH_ATLERLTGNGHKLV_GTLEKLVGMAIN_VTLEKLTGNSQKHF_ATLEKLHWQRSQTR_GTLEKLTGNAHKHV_GTLEKLTGNAQKHS_GTLEKLTGNGHKHF_GTLEKLTGNGQKHR_GTLEKLTGNGQNHF_GTLEKLTGNGRKHF_GTLEKLTGNSQKHF_VTLEKLTGKWAKT_GTLENLTGNGQKHV_ATLEKLTGNVKWT_ETLEKLLGNGQKHF_GTLEKLTGKGQKHF_GTVEKLTGNGQKDK_GTVEKLTGNGQTHL_GTTEKLLGNGHKHF_GTTEKLLGNGQKTL_GTVENLTGNGQKHF_ATLEKLTGMAKRM_ATLEKLTGMARNT_GTLEKLTGNAQKH_ATLEKLTGKVKS_GNLEKLTGNGHKHF_GTTEKLLGNGQKIL_ATLERLTGKWAKAR_GTTEKLLGNGQKH_GTTEKLLGNGQKV_GTTEKLLGNGQRI_GTTEKLLGNGQRT_ATLEKLTGMTRI_GTLEKFTGNGQKHV_ATLEKLMGNGQTHG_VTLEKLTGQRSGAH_GTNEKLLGNGQRPF_GTLEKLAGNGQRT_GTVEKLTGRGQKTL_ATMEKLVGSGQKHF_ATLEKMVGNSQNTH_GTTEKLLGKGHKHF_DTLEKLLGNGQKHF_GTLEKLTANGRKHF_ETLEKLLGTGQKHF_ATLEKLTGKWAKAF_ATLEKLTVNGQKHG_VTLEKLTGKVLT_ATLEKLVGKARNY_DTLEKLVGNGQKHV_DTLEKLVGNRQNTH_GTREKLLGRGQKNL_GTMEKLLGSGQKHF_GTMEKLLGSGQKHI_GTLEKLMGSGQKHF_GTLEKLMGSGQKHL_GTLEKLAGLRPKL_ATLEKWIGNGQKHI_ATLEKLVGNGHNAY_ATLEKLVGNGHNTY_ATLEKLVGNGQNLH_ATLEKLVGNGQTLH_ATLENLIGNARRT_GTSEKLLGSGLKHL_GTSEKLLGSGQKHS_GTSEKLLGSGQKLS_GTSEKLLGSGQKTL_DTLEKLIGNGQKHG_ATLEKLVGTGRNY_GTTEKLLGTGRNI_ATLEKLVGKQPKAY_ATLEKLVGNAKSS_ATLEKLVGNAQKP_ATLEKLVGNGKNI_ATLEKLVGNGKNY_ATLEKLVGNGQKY_ATLEKLVGNGRNS_ATLEKLVGNGRYS_ATLEKLVGNRQIH_ATLEKLVGNRQKT_ATLEKLVGNSRRT_ATLEKLFGNGQRI_ATLEKLIGQRARR_GTLEKLTGRWPKTF_GTREKLLGSGQKH_GTREKLLGSGQKI_GTREKLLGSGQNA_GTREKLLGSGQNI_GTREKLLGSGQNT_ATLEKVVGNGQKHH_ATLEKLVGNWKNY_GSREKLLGSGQKHL_GSSEKLLGSGQKH_GTLEKLTVNGQKHR_VTLGNSSEGVKSHV_TTLEKLVGNGQKLQ_ATLEKLIGSGAKTW_ATLEKLIGSGHKTW_ATLEKLIGNAQKAH_ATLEKLIGNAQTHT_ATLEKLIGNGHKAR_ATLEKLIGNGHKHE_ATLEKLIGNGQKAH_ATLEKLIGNGQKAR_ATLEKLIGNGQKAS_ATLEKLIGNGQRHV_GTHKKLLGNGQRI_GTSEKLFGSGQKHL_ATIEKLVGNGQKFT_GTLEKLLGRAKRI_GTLEKLLGRPQSQ_GTSENLLGSGQKHS_GTREKLLGTGQKH_GTLEKLLGSGAKTS_GTLEKLLGSGHKHL_GTLEKLLGSGLKTF_GTLEKLLGSGQKAF_GTLEKLLGSGSKIH_GTLEKLLGSGSKTN_GTLEKLLGNGHKAT_GTLEKLLGNGPKHV_GTLEKLLGNGQKLS_GTLEKLLGNGQKTL_GTLEKLLGNGQRSL_GTLEKLLGNGSKAS_GTLEKLLGNSAKTL_ATLEKLVGMGKRT_ATLEKLIGDGRRT_ATLEKLIGKGHKHV_ATLEKLIGKGQKHG_ATLEKLIGKGQKHR_ATLEKLIGKGQKLV_ATVEKLIGNGQKHT_ATLEKLIGNAQKQ_ATLEKLIGNARNM_ATLEKLIGNGQKL_ATLEKLIGNRHNT_GTVEKLLSSGQKHL_GTLEKLLGSGEKR_GTLEKLLGSGQKH_GTSEKLLGSARV_ATLEKVTGNGLKLV_GTSEKLLGSAKRI_GTVEKLLGSGHKAP_GTLEKLLGKGQKHF_GTLEKLLGKGQKHS_GTLEKLLGKGQKTQ_ANLEKLIGNGQKHV_ATLEKLIGTARRT_ATLEKLIGTATRM_GTLDKLLGNGQKAL_GTLDKLLGNGQKHF_ATLEKLVGRWAKAY_GTVEKLLGSGQKH_GTVEKLLGSGQKL_ATLEKLTGNVLIR_GTLEKLLGNGQKH_GTLEKLLGNGQRI_GTLEKLLGNGQRT_GTLEKLLGNGRNI_ATLESLIGQRARR_ATVEKLIGHGHKHV_ATLEKFIGNGTQAR_GTREKLLGSARKI_GTLERLLGNGQAH_GTLEKLVGNAQKQA_GTLEKLVGNAQKQV_GTLEKLVGNGHKAR_GTLEKLVGNGHKHR_GTLEKLVGNGHKYR_GTLEKLVGNGQKHG_GTLEKLVGNGRKHV_ATLEKLIRSGQKHG_ATLEKLIRNASKSH_ATLEKLIRNGQKHT_ATLEKLIRNGQNHT_GNLEKLLGSGQKHF_GTLEKLVGNARN_GTSEKLLGTGHKHL_GTLEKLVGDAQKHV_GTLEKLLGNWPRP_GTVEKLVGNGQKHA_GTIEKLLGNSAKTL_GTLEKLVGTGHKQ_GTLEKLVGTGKNM_GTLDKLVGNGHKHV_GTLEKLLGRGLKHF_GTLEKLLGRGLKHL_GTLEKLLGRGQKAF_GTLEKLLGRGQKHF_GTLEKLLGRGQKHL_GTLEKLLGRGQKRL_GTLEKLLGRGQNTS_GTLEKLLGRRSKAF_ATLEKLVGMAKRI_ATLGKLREGVKSHL_ATLGKLREGVKSHV_ATLEKLIGRVKRT_GTLEKLVGNGHKH_GTLEKLVGNGHKL_GTLEKLVGNGHKR_ATLEKLWATVRSL_ATLEKLVGNGLSL_ATLEKLTGNGQKH_ATLEKLAGNGQKFT_ATLEKLVGNGLIAF_ATLEKLVGNGQKQ_GTREKLLGSGKKH_ATLEKFVGNGHKAH_ATLEKLVGNGLKLY_GTLEKLLGNGHRT_GTLEKLLGRGQKAI_ATLEKLVVNGHKHT_ATLEKLTGMVK_GTREKLLGVVKI_VILAPISVLGSRT_ATLEKLEGNGLKFT_ATLEKLTVNGQKDG_ATLEKLVGNAQNF_ATLDKASRQRAEAR_ATLETANWPRPQTR_ATLDKLFGPAG_ATLEKLVGNG_ATLDKLTGNAQRHT_ATHEKLVGNGLKHS_ATLEKLTGMGRNT_ATIEKLTGKGQKHV_GTVEKLTGRGQKN_ATLEKLTGKVRE_ARLKNWSGMA_VTLRKANGESAKTR_ATLEKLVGKWPQIY_GTVEKLLRSGHKAP_GTLEKLAWQWPKAF_TTLEKLVGTVKNY_ATLEKLVGTRP_ATLVKLSEGVKVP_VTFVKLSEGVKAHV_ATLEKMVGNLSEYS_ATLEKLSGQWAEIH_ATLEKLVGDWA_ATLEKLVVIVRP_ATLENLSVTGRAP_ATLEKLVGNEAKTP_ATLEKTNRKWSKTR_ATLEKLIGRGSEY_ATLEKVSSEWSKVY_ATLEKLIDTATRM_AHSGEVGGQRSKVH_ATLERLQGMGRKH_ATLEKLTGSGQKT_ATLDKTGWQWAQTH_ATLEKLRWQWAEKR_ATLEKLVAMA_ATLEKLVVKQPKAY_ATLEKLVGTVLRI_GTLEKLFSFRAKA_ATLEKWSVMVSRI_GTVEKLLSSGPETP_ATLEKLVGNVPEVY_ATLENACWQRAKAR_GTLEKLTGTRAKAC_GTLEKLWVMAENM_ATLEKPQGPGIRR_ATLEKLIR_ATSRRSLVMAKNI_GTTEELLGNGQKV_ATLRSWLAMVRRT_ATLEKLVG_GTLEKLLVQWATY_GTLEKFGRQWSEAC_VRWKR_VTLEKIDS_ATLEKLVGEWPEAF_GTLEKLFGQLGEDI
ATLEKLVGNAQKLH_ATLEKLVGNAQRIA_ATLEKLVGNGHKAH_ATLEKLVGNGHKAQ_ATLEKLVGNGHKHT_ATLEKLVGNGLKFH_ATLEKLVGNGLKFT_ATLEKLVGNGLKHS_ATLEKLVGNGQKFT_ATLEKLVGNGQKHA_ATLEKLVGNGQKHH_ATLEKLVGNGQKHS_ATLEKLVGNGQKHT_ATLEKLVGNGQKHV_ATLEKLVGNGQKLH_ATLEKLVGNGQKLL_ATLEKLVGNGQKLQ_ATLEKLVGNGQKVS_ATLEKLVGNGSKVS_ATLEKLVGNSQKHG_ATLEKLVGNSQKHS_ATLEKLVGNSQKHT_ATLEKLVGNSQKLH_ATLEKLVGNSQNTH_ATLENLVGNGHKAQ_ATLEKLVGHGQKLA_ATLEKLVGHGQKLH_ATLEKLIGSGQKHG_ATLEKLIGSGQKHW_ATLEKLIGNAQKHT_ATLEKLIGNGHKHV_ATLEKLIGNGQKHA_ATLEKLIGNGQKHG_ATLEKLIGNGQKHH_ATLEKLIGNGQKHI_ATLEKLIGNGQKHS_ATLEKLIGNGQKHT_ATLEKLIGNGQKHV_ATLEKLIGNGQKLV_ATLENLIGNAQKHT_ATLENLIGNGQKHA_ATLENLIGNGQKHS_ATLERLIGNGHKHV_ATLEKLIGHGHKHV_ATLEKLIGHGHKQV_ATLEKLIGHGQKHV_ATLEKLFGTGQKHT_ATLEKLIGQRANTH_ATLEKLVGNIQNTH_ATLESLVGNGQKHH_ATLDKLIGQRANTH_ATLDKLIGQRANTQ_ATLEKLIGTGQKHI_ATLEKLIGTGQKHW_ATLEKLIGWGQKHG_ATLEKLVGNSQNTS_ATLEKLAGDSQKHT_ATLEKLVGNALKHR_ATLEKLVGNAQKLP_ATLEKLVGNAQKLR_ATLEKLVGNAQRIS_ATLEKLVGNGLKAL_ATLEKLVGNGLKST_ATLEKLVGNGLKTF_ATLEKLVGNGQKHR_ATLEKLVGNGQKLR_ATLEKLVGNGQKLV_ATLEKLVGNRQSHT_ATLEKLVGNRTEHS_ATLEKLVGNSQNSH_GTSEKLLGSGQKHL_ATLEKLVGRWAKA_ATLEKLFGNGQKHT_ATLEKLVGDSQKHT_ATLEKLVGKAQRIA_ATLEKLVGNAQKL_ATLEKLVGNAQRI_ATLEKLVGNSQKT_ATLEKLIGQRAIH_ATLEKLIGQRANT_ATLEKLVGTAKNT_ATLEKLIGSGQNHW_ATLEKLIGNAQKHR_ATLEKLIGNAQKLH_ATLEKLIGNGHKHR_ATLEKLIGNGHNHV_ATLEKLIGNGLNHN_ATLEKLIGNGQKHR_ATLEKLIGNGQKLR_ATLEKLIGNGQKLS_ATLEKLIGNGQKLT_ATLEKLIGNGQNHN_ATLEKLIGNGQNHT_ATLEKLIGNGQRTR_ATLEKLIGNRAQAR_ATLENLIGSGQKHG_ATLENLIGSGQKHW_ATLENLIGNGQKHT_ATLEKLIGDGQKHG_ATLEKLIGDGQKHS_ATLERLIGNGQKHI_ATLDKLIGQRANT_VTLEKLVGNAQKHV_ATLEKLIGNAQRT_ATLEKLIGHGHNHV_ATLEKLIGHGQKLH_ATLEKLIGHGQNHT_ATLEKIVGNAQKLH_ATLEKIVGNGQKHT_ATLEKIVGNSQKHT_ATLEKVIGNGHKHF_ATLEKVIGNGHKHV_ATLEKLVGTGHKAL_ATLEKLIGTARNI_ATLEKLVGNVPKIT_GTLEKLVGNAQKHA_GTLEKLVGNAQKHV_GTLEKLVGNGHKHV_GTLEKLVGNGQKHA_GTLEKLVGNGQKHV_ATLEKLVANGQKFT_ATLEKLIGQRAKTH_GTSEKLLGTGQKHL_VTLEKLIGNGQKHG_VTLEKLIGNGQKHV_GTLEKLVGHAQKHV_GTLENLVGHAQKHV_ATLEKVIGQRANTH_GTLEKLIGNAQKHV_GTLEKLIGNGQKHF_GTLEKLIGNGQKHV_ATLEKLIGMARNT_GTLEKLVGTGHKHV_ATLEKLMALARNT_ATLEKLIGTLRNI_GTSEKLLGTVKI_VTLVKTSEGVKSHA_ATLEKLVGIGHKAH_ATLEKLFGIGQKHT_VSLVKLSEGVKAHV_ATLEKLIGIGHKHV_VILGKHFRSGEATL_GTLAKLIGNAQKHV_ATLEKLVATVIKH_VTLVKLTEGVKSHA_ATLEKLVGNGHKCP_GTLEKSTGNGQKHF_GTLEKSTGNGQKHL_ATLEKLVGNAINT_ATLEKLVGNSQNN_ATLEKLVGNSQNT_ATLEKLVGMASNF_ATLEKLSGNGQKHG_ATLEKLNGNGQKHG_GTLDKLVGNAQNM_ATLEKSVGNGQKHH_ATLEKLTGSGQKHG_ATLEKLTGSGQKHW_ATLEKLTGNAQKHI_ATLEKLTGNGHKHV_ATLEKLTGNGQKHA_ATLEKLTGNGQKHG_ATLEKLTGNGQKHI_ATLEKLTGNGQKHL_ATLEKLTGNGQKHN_ATLEKLTGNGQKHS_ATLEKLTGNGQKHT_ATLEKLTGNGQKHV_ATLEKLTGNGQKHW_ATLEKLTGNGQKLA_ATLEKLTGNGQKLH_ATLEKLTGNGQKNV_ATLEKLTGNGQRTH_ATLEKLTGNGQKLV_ATLEKLEGNGQKHH_ATLENLTGNGQKHA_ATLENLTGNGQKHV_ATLEKLTGDGQKHG_ATLERLTGNGHKHV_ATLEKLTGKGHKHD_ATLEKLTGKGHKHV_ATLEKLTGKGQKHI_ATLEKLTGKGQKHV_ATLEKLTGKGQKLE_ATVEKLTGNGQKHT_ATLDKLTGNAQKHT_ATLEKLTGHGHKHV_ATLEKVTGSGQKHW_ATLEKVTGNGHKHV_ATLEKVTGNGQKHA_ATLEKVTGNGQKHV_ATLEKVTGNGQKLV_ATLENLTGHGQKHA_VTLEKLPGNGQKHV_ATLEKLTGQRANIH_ATLEKLTGQRANTH_ATLERLTGKWAKA_ATLDKLTGQRANTH_VTLEKLTGNGQKHV_GTLEKLTGNAQKHF_GTLEKLTGNAQKHL_GTLEKLTGNAQKHV_GTLEKLTGNAQKNV_GTLEKLTGNGQKHF_GTLEKLTGNGQKHV_ATLEKLTANGQKHG_ATREKLFGNGQKHT_VTLEKLTGKGQKHV_GTVEKLTGNGQKHF_GTVEKLTGNGQKHL_GTVEKLTGNGQKTF_GTVEKLTGNGQKTL_GTVEKLTGNGQKTS_VTLEKLAGNGQKHV_GTTEKLLGNGQKHF_GTTEKLLGNGQKVL_VTVEKLAGNGQKHV_GTLEKLAGNGQKHF_ATLEKLIGMVTNT_ATLEKLMGNGQKHG_ATLEKLMGNGQKLG_GTLEKLTRNGQKHV_GTNEKLLGNGQKHF_GRTEKLLGNGQKVL_GTREKLLGNGQKTL_GTLEKLTGTGQKHV_ATSEKLIGNAQKHT_GTSEKLLGRGQKHL_ATLEKLVGHGQKS_ATLEKLTGSVQKHG_ATLEKLTGTVKNT_ATLENLLGTAKRT_ATLEKLVGNSQR_ATLEKLIGHGQKH_ATLEKLVGNGHKHY_ATLEKLVGNGHKLY_ATLEKLVGNGHKPH_ATLEKLVGNGHKRY_ATLEKLVGNGPKHT_ATLEKLVGNGQKAY_ATLEKLVGNGQKHY_ATLEKLVGNGQKNY_ATLEKLVGNGQKPH_ATLEKLVGNGQRTY_ATLEKLVGNGRKHH_ATLEKLVGNGRKHT_ATLEKLVGNGSKTY_ATLEKLVGNRQKAH_ATLEKLVGNRQKHT_ATLEKLVGNSQKHY_ATLEKLVGNSQKQT_ATLEKLVGNSQKRY_ATLEKLVGNSSKTH_ATLEKLVGNSTKAY_GTSEKLLGSGQKHF_GTSEKLLGSGQKHI_GTSEKLLGSGQKLN_ATLEKLVGTGRNI_GTSEKLLGSGQKH_ATLEKLVGKGQKHT_ATLEKLVGKRSEAY_ATLEKLVGNAQRS_ATLEKLVGNGHKA_ATLEKLVGNGHNI_ATLEKLVGNGHNT_ATLEKLVGNGIKH_ATLEKLVGNGLKF_ATLEKLVGNGQKF_ATLEKLVGNGQKH_ATLEKLVGNGQKI_ATLEKLVGNGQKL_ATLEKLVGNGQRT_ATLEKLVGNGRNT_ATLEKLVGNSQKP_ATLEKLVGNSQTR_ATLEKLVGNTKRI_GTREKLLGSGQKHL_GTREKLLGSGQKNL_GTREKLLGSGQNHL_ATLEKLVGHGQKLD_ATLEKLIGQRAIP_ATLEKLIGQRAKH_ATLEKLIGQRANR_ATLEKLIGQRATR_ATLEKLIGQRAN_ATLEKLIGQRAT_ATLEKLIGSGQKH_ATLEKLIGSGQKM_ATLEKFVGNGQKLL_ATLEKLIGSGQKRG_RTLEKLLGNGQKHL_ATLEKLIGNAQKHY_ATLEKLIGNGAQAR_ATLEKLIGNGHKHF_ATLEKLIGNGHKHG_ATLEKLIGNGHKHS_ATLEKLIGNGHKHT_ATLEKLIGNGLKHI_ATLEKLIGNGLKHT_ATLEKLIGNGPKHV_ATLEKLIGNGQKHD_ATLEKLIGNGQKHY_ATLEKLIGNGQKLG_ATLEKLIGNGQKQS_ATLEKLIGNGQKQV_ATLEKLIGNGQKRG_ATLEKLIGNGRKHG_ATLEKLIGNRHKHV_GTSENLLGSGQKHL_ASLEKLIGQRATH_GTLEKLVGHAQNM_GTLEKLLGSGEKRL_GTLEKLLGSGQKHF_GTLEKLLGSGQKHL_GTLEKLLGSGQKRL_GTLEKLLGNGQKHF_GTLEKLLGNGQKHI_GTLEKLLGNGQKHL_GTLEKLLGNGQKHS_GTLEKLLGNGQKHV_GTLEKLLGNGQKLV_ATLERLIGNGQKHG_ATLDKLIGQRAIR_ATLEKLIGNGHKQ_ATLEKLIGNGHNM_ATLEKLIGNGLNH_ATLEKLIGNGQKH_ATLEKLIGNGQKM_ATLEKLIGNGQRI_ATLEKLIGNGQRT_STLEKLVGNGQKHT_ATLEKLIGHGHKDV_ATLEKLIGHGHKHL_GTVEKLLGSGQKHL_GTVEKLLGSGQKHT_GTVEKLLGSGQRTI_GTVEKLLGNGQKPL_ATLEKLVGKWAKTP_ATLEKLVGKVTIH_ATLEKLVGNVQKHT_VTLGKQSEGVKSHA_ATLEKFIGNGHKHV_GTLEKLVGNAQKSR_GTLEKLVGNAQKTR_GTLEKLVGNARKHV_GTLEKLVGNGHKQR_GTLEKLVGNGPKHV_GTLEKLVGNGQNAR_GTLEKLVGNGQNHA_GTLEKLVGNRQKHA_GRLEKLLGSGQKHL_GTVEKLTVRGQKTL_VTLEKLVGNAQKH_RTIEKLLGNGQKHF_ATLEKLIGQRAEAR_ATLEKLIGRGQKHG_ATLEKLIGRGQKHS_ATLEKLIGRGQKHW_ATLETLVGNGHKHT_ATLETLVGNGLKHS_STLEKLIGNGQKHI_STLEKLIGNGQKHV_GTIEKLLGSGQKHL_GTIEKLLGNGQKHF_GTIEKLLGNGQRTL_GSLEKLVGNGQNAR_VTLENLIGNGQKHG_GTREKLLGTGQKHL_ATLEKLMGTVKNT_VTLAKLSEGVKSNG_GTLEKLVGNAQKH_GTLEKLVGNAQKL_GTLEKLVGNAQKT_ATLEKLIGNVQKHT_GTLEKLIGNGQKHR_ATLEKIVGNLSKTY_GTLEKLVGMHKN_ATLEKLIASGQKHG_VTLGKLSEGVKSHA_VTLGKLSEGVKSHV_VTLGKLSEGVKSQR_GTLEKLLANGQKHL_GTSENLLGTGQKHL_GTLEKLLGAGQKHF_GTLEKLLGAGQKHS_ATLEKLIGMARRT_GTLEKLIGNAQKH_GTLEKVIGNAQKHV_GTLEKVIGNGHKHV_GTLEKVIGNGQKHF_GTLEKVIGNGQKHL_GTLEKLLGNVKNI_GTLEKLVANGQKHA_GTLEKVIGHAQKHV_GTREKLLGSWSKDV_ATLEKLTAMVTRT_ATLEKLIATARNI_GTSEKLRALVKNT_GTSEKLRALVKK_ATLEKLIVNGQKHG_ATLEKLIVNGQKHV_GTTEKLLGTVKM_GTLEKLIGNVKNT_GTLKKLLGNGQKHL_GTLKKLLGNGQNHL_GTLEKLLGSVNH_ATLVKLSEGVKVSR_GTREKLLGTWSKDV_VTLGKLWEGVSRTV_VTLVKLSEGVKAHV_VTLVKLSEGVKSHA_VTLVKLSEGVKSHV_VTLVKLSEGVKVSR_ATLEKLIGMVKS_VILGKHLRSGEANV_VILGKLSEGVKRHA_VILGKLSEGVKSHA_VILGKLSEGVKSHV_LTLVKLREGVKSHA_VILGNLSEGVKSHV_VTLVKISEGVKSHA_VTLVKISEGVKSHV_GTLEKLVGIGHKHV_VTLVKLTEGVKSHV_GTLAKLIGNAQNM_VTLVTLSEGVKVSR_VILGTHLRSGEANV_GTLEKLVAMVKRT_ATLEKLVGNGQIAP_ATLEKLVGNGSETR_ATLEKLVGNSTNAY_GTLEKSTGNAQKHF_GTLEKSTGNAQKHL_ATLEKLVGNAQNY_ATLEKLVGNGLNS_ATLEKLVGNGQNI_ATLEKLVGNGQNM_ATLEKLVGNGQNS_ATLEKLVGNGQNT_ATLEKLVGNPRNC_ATLEKLIGQRAID_ATLEKLIGSGQNM_ATLEKLIGDGQIHS_ATLDKLIGQTREY_ATLEKLIGNGQNM_ATLEKLTGMVANM_ATLEKLTGMVTNM_GTLEKLVGNGHKPC_GTLEKLVGNAQNM_ATLEKLMATAINT_ATMEKLTGNGQKHI_ATLEKLNGNGQNHT_GTLEKLLGLERNT_ATLEKQIGNGQRT_GTLEKLLGNVNNI_ATLEKLTGKGQRT_ATLEKLPGNGQKHW_ATLDKQIGNGQRT_ATLGETHSLGSKTW_ATLDKLSGQRANTH_ATLEKLTGSGQKNG_ATLEKLTGNAQKHS_ATLEKLTGNAQKNT_ATLEKLTGNGAKAH_ATLEKLTGNGHKHT_ATLEKLTGNGLKHW_ATLEKLTGNGQKHR_ATLEKLTGNGQKHY_ATLEKLTGNGQKLR_ATLEKLTGNGQRAY_ATPEKLVGNGQKLH_ATLENLTGNGQKHR_ATLENLTGNGQKHT_ATLEKLTGTGQKH_ATLEKLTGMHKNI_ATLERLTGNAHKHV_ATLERLTGNGHKHD_ATLEKLIGLAREP_GTLEKLGGNGHKHV_ATLEKLTGTARNT_ATLREIDSHSAKTL_ATPEKLIGNGQKHV_ATLEKLTGQGAKTH_ATLEKLTGQRAKTN_VTLEKLTGKGKRM_ATLERSLGMAKNM_GTPEKLLGNGQKHL_GTLEKLRGNASKTL_STLENLTGNGQKHA_ATSEKLVGNGQKLH_ATLERLTGNGHKLV_GTLEKLVGMAIN_VTLEKLTGNSQKHF_ATLEKLHWQRSQTR_GTLEKLTGNAHKHV_GTLEKLTGNAQKHS_GTLEKLTGNGHKHF_GTLEKLTGNGQKHR_GTLEKLTGNGQNHF_GTLEKLTGNGRKHF_GTLEKLTGNSQKHF_VTLEKLTGKWAKT_GTLENLTGNGQKHV_ATLEKLTGNVKWT_ETLEKLLGNGQKHF_GTLEKLTGKGQKHF_GTVEKLTGNGQKDK_GTVEKLTGNGQTHL_GTTEKLLGNGHKHF_GTTEKLLGNGQKTL_GTVENLTGNGQKHF_ATLEKLTGMAKRM_ATLEKLTGMARNT_GTLEKLTGNAQKH_ATLEKLTGKVKS_GNLEKLTGNGHKHF_GTTEKLLGNGQKIL_ATLERLTGKWAKAR_GTTEKLLGNGQKH_GTTEKLLGNGQKV_GTTEKLLGNGQRI_GTTEKLLGNGQRT_ATLEKLTGMTRI_GTLEKFTGNGQKHV_ATLEKLMGNGQTHG_VTLEKLTGQRSGAH_GTNEKLLGNGQRPF_GTLEKLAGNGQRT_GTVEKLTGRGQKTL_ATMEKLVGSGQKHF_ATLEKMVGNSQNTH_GTTEKLLGKGHKHF_DTLEKLLGNGQKHF_GTLEKLTANGRKHF_ETLEKLLGTGQKHF_ATLEKLTGKWAKAF_ATLEKLTVNGQKHG_VTLEKLTGKVLT_ATLEKLVGKARNY_DTLEKLVGNGQKHV_DTLEKLVGNRQNTH_GTREKLLGRGQKNL_GTMEKLLGSGQKHF_GTMEKLLGSGQKHI_GTLEKLMGSGQKHF_GTLEKLMGSGQKHL_GTLEKLAGLRPKL_ATLEKWIGNGQKHI_ATLEKLVGNAQRFA_ATLEKLVGNGHNAY_ATLEKLVGNGHNTY_ATLEKLVGNGQNLH_ATLEKLVGNGQTLH_ATLENLIGNARRT_GTSEKLLGSGLKHL_GTSEKLLGSGQKHS_GTSEKLLGSGQKLS_GTSEKLLGSGQKTL_DTLEKLIGNGQKHG_ATLEKLVGTGRNY_GTTEKLLGTGRNI_ATLEKLVGKGLKFT_ATLEKLVGKQPKAY_ATLEKLVGNAKSS_ATLEKLVGNAQKP_ATLEKLVGNGKNI_ATLEKLVGNGKNY_ATLEKLVGNGQKY_ATLEKLVGNGRNS_ATLEKLVGNGRYS_ATLEKLVGNRQIH_ATLEKLVGNRQKT_ATLEKLVGNSRRT_ATLEKLIGRGKRI_ATLEKLFGNGQRI_ATLEKLIGQRARR_GTLEKLTGRWPKTF_GTREKLLGSGQKH_GTREKLLGSGQKI_GTREKLLGSGQNA_GTREKLLGSGQNI_GTREKLLGSGQNT_ATLEKVVGNGQKHH_ARLEKLVGNGLKFH_ARLEKLVGNGQKHH_ATLEKLVGNWKNY_GSREKLLGSGQKHL_GSSEKLLGSGQKH_GTLEKLTVNGQKHR_VTLGNSSEGVKSHV_TTLEKLVGNGHKAH_TTLEKLVGNGQKLQ_ATLEKLIGSGAKTW_ATLEKLIGSGHKTW_ATLEKLIGNAQKAH_ATLEKLIGNAQTHT_ATLEKLIGNGHKAR_ATLEKLIGNGHKHE_ATLEKLIGNGQKAH_ATLEKLIGNGQKAR_ATLEKLIGNGQKAS_ATLEKLIGNGQRHV_GTHKKLLGNGQRI_GTSEKLFGSGQKHL_ATIEKLVGNGQKFT_GTLEKLLGRAKRI_GTLEKLLGRPQSQ_GTSENLLGSGQKHS_GTREKLLGTGQKH_GTLEKLLGSGAKTS_GTLEKLLGSGHKHL_GTLEKLLGSGLKTF_GTLEKLLGSGQKAF_GTLEKLLGSGSKIH_GTLEKLLGSGSKTN_GTLEKLLGNGHKAT_GTLEKLLGNGPKHV_GTLEKLLGNGQKLS_GTLEKLLGNGQKTL_GTLEKLLGNGQRSL_GTLEKLLGNGSKAS_GTLEKLLGNSAKTL_ATLEKLVGMGKRT_ATLEKLIGDGRRT_ATLEKLIGKGHKHR_ATLEKLIGKGHKHV_ATLEKLIGKGQKHG_ATLEKLIGKGQKHR_ATLEKLIGKGQKLV_ATVEKLIGNGQKHT_ATLEKLIGNAQKQ_ATLEKLIGNARNM_ATLEKLIGNGQKL_ATLEKLIGNRHNT_GTVEKLLSSGQKHL_GTLEKLLGSGEKR_GTLEKLLGSGQKH_GTSEKLLGSARV_ATLEKVTGNGLKLV_GTSEKLLGSAKRI_GTVEKLLGSGHKAP_GTLEKLLGKGQKHF_GTLEKLLGKGQKHS_GTLEKLLGKGQKTQ_ANLEKLIGNGQKHV_ATLEKLIGTARRT_ATLEKLIGTATRM_GTLDKLLGNGQKAL_GTLDKLLGNGQKHF_ATLEKLVGRWAKAY_GTVEKLLGSGQKH_GTVEKLLGSGQKL_ATLEKLTGNVLIR_GTLEKLLGNGQKH_GTLEKLLGNGQRI_GTLEKLLGNGQRT_GTLEKLLGNGRNI_ATLESLIGQRARR_ATLETLVGNGLKHL_GTLEKLIGNGQKM_GTRENLLGTGQKHL_GTRENLLGTVKNI_ATLEKLVGNAQTTA_ATLEKLVGNGLTA_VTLEKLSGKGKRM_ATLEKLTGTGRR_ATLEKLTGNGQRHV_ATLEKLTGNGQKH_ATLEKLAGNGHKAH_ATLEILVGNGLKFT_ATLENLTGKWSKAY_GTLEKLLGNGQKPT_ATLEKFVGNGQKL_ATLEKLIGNGHKH_GTLEKLLGSGSKT_ATLEKLVGQWLKVH_GTLEKLLGRGEKRL_VTLGKLWEGVRRTV_ATLESLSGMGIRI_ATLENWLGMATSR_ATLEKLIGNGQLNT_ATLEKVVGNGQNT_ATLEKLGSERAKAL_ATLEKLTGNGHNI_ATLEKSWATAKNT_GTLEKWTGNAQKHF_ATLEKLTGQRARTN_ATLEKLVGNAA_ATLEKLVGQWA_ATLEKLSWERSQIH_GPNEKLLGNGQRPF_ATLERLPATGIRT_ATWEKLVGNAQRIA_GTLEKLTRNGQKT_ATLEKMVGNRQNTH_ATLEKWLGMRNVL_ATLEKLTGWAKTT_GTLEKLVGIGHKAC_AALEKLVGNRQKT_ATLEKLIGKAKNT_ATFEKLVGNGLKFT_ATLEKLVRNAQKLH_ATLEKLVGNVQRIA_GTLKKLLGNGQ_GTLEKLVVMHGRT_ATLEKLVVMAKRI_ATLEKLVVMLKRY_GTSEKLPGSGQKHF_ATLEKLTGNGQK_GTLEKLLGNGQ_ATLEKLIGHGQK_GTVEKLLGVGP_ATLEKLVENGQKHS_ATLEKLTGTGSEY_VTLVKLSSVLKAM_ATLENLTGNGQKQ_ATLEKLNGQWANSW_ATLEKLSGERAEAR_ATLEKLVDNAQRIA_ATLEKLVGQCSKAS_ANPRKARW_ATLEKLIGKRAQTC_ATLRKASW_ATFRKTGGEWSEAR_GTLDIVAREWSKTF_ATLEKLLATV_ATLEKLVVMVINI_GTTEKRLVTVKN_VTLVKLTGNSQKHF_VTLVQAFGGRKEPR_ATLEKLVGNAQPYC_ATLKRS_ATLEKLVG_ATLEKLDW_ATLEKLVGERSETF_AYVREAAGCSSKTF_ATLDK_GTVDEVIGVGAQGP
ATLEKLVGNAQKLH_ATLEKLVGNAQRIA_ATLEKLVGNGHKAH_ATLEKLVGNGHKAQ_ATLEKLVGNGHKHH_ATLEKLVGNGHKHT_ATLEKLVGNGHKQT_ATLEKLVGNGIKHS_ATLEKLVGNGLKFH_ATLEKLVGNGLKFT_ATLEKLVGNGLKHI_ATLEKLVGNGLKHS_ATLEKLVGNGQKFT_ATLEKLVGNGQKHA_ATLEKLVGNGQKHH_ATLEKLVGNGQKHL_ATLEKLVGNGQKHS_ATLEKLVGNGQKHT_ATLEKLVGNGQKHV_ATLEKLVGNGQKLH_ATLEKLVGNGQKLL_ATLEKLVGNGQKLQ_ATLEKLVGNGQKVS_ATLEKLVGNGSKVS_ATLEKLVGNSQKHG_ATLEKLVGNSQKHS_ATLEKLVGNSQKHT_ATLEKLVGNSQKLH_ATLEKLVGNSQNTH_ATLENLVGNGHKAQ_ATLEKLVGHGQKLA_ATLEKLVGHGQKLH_ATLEKLIGSGQKHG_ATLEKLIGSGQKHW_ATLEKLIGNAQKHT_ATLEKLIGNGHKHV_ATLEKLIGNGQKHA_ATLEKLIGNGQKHG_ATLEKLIGNGQKHH_ATLEKLIGNGQKHI_ATLEKLIGNGQKHS_ATLEKLIGNGQKHT_ATLEKLIGNGQKHV_ATLEKLIGNGQKLV_ATLENLIGNAQKHT_ATLENLIGNGQKHA_ATLENLIGNGQKHS_ATLERLIGNGHKHV_ATLEKLIGHGHKHV_ATLEKLIGHGHKQV_ATLEKLIGHGQKHV_ATLEKLFGTGQKHT_ATLEKLIGQRANTH_ATLEKLVGNIQNTH_ATLESLVGNGQKHH_ATLDKLIGQRANTH_ATLDKLIGQRANTQ_ATLEKLIGTGQKHI_ATLEKLIGTGQKHW_ATLEKLIGWGQKHG_ATLAKLVGNGQKFT_ATLEKLVGNSQNTS_ATLEKLAGDSQKHT_ATLEKLVGNALKHR_ATLEKLVGNAQKLP_ATLEKLVGNAQKLR_ATLEKLVGNAQRIS_ATLEKLVGNAQRTA_ATLEKLVGNGHTAQ_ATLEKLVGNGLKAL_ATLEKLVGNGLKST_ATLEKLVGNGLKTF_ATLEKLVGNGLKVP_ATLEKLVGNGQKDH_ATLEKLVGNGQKHR_ATLEKLVGNGQKLR_ATLEKLVGNGQKLV_ATLEKLVGNRQSHT_ATLEKLVGNRTEHS_ATLEKLVGNSQNSH_GTSEKLLGSGQKHL_ATLEKLVGRWAKA_ATLEKLFGNGQKHT_ATLEKLVGDSQKHT_ATLEKLVGKAQRIA_ATLEKLVGNAQKL_ATLEKLVGNAQRI_ATLEKLVGNSQKT_ATLEKLIGQRAIH_ATLEKLIGQRANT_ATLEKLVGTAKNT_ATLEKLIGSGQNHW_ATLEKLIGNAQKHR_ATLEKLIGNAQKLH_ATLEKLIGNGHKHR_ATLEKLIGNGHNHV_ATLEKLIGNGLNHN_ATLEKLIGNGQKHR_ATLEKLIGNGQKLR_ATLEKLIGNGQKLS_ATLEKLIGNGQKLT_ATLEKLIGNGQNHN_ATLEKLIGNGQNHT_ATLEKLIGNGQRTR_ATLEKLIGNRAQAR_ATLENLIGSGQKHG_ATLENLIGSGQKHW_ATLENLIGNGQKHT_ATLEKLIGDGQKHG_ATLEKLIGDGQKHS_ATLERLIGNGQKHI_ATLDKLIGQRANT_VTLEKLVGNAQKHV_ATLEKLIGNAQRT_ATLEKLIGHGHNHV_ATLEKLIGHGQKLH_ATLEKLIGHGQNHT_RTLEKLVGNGQKHV_ATLEKIVGNAQKLH_ATLEKIVGNGQKHT_ATLEKIVGNSQKHT_ATLEKVIGNGHKHF_ATLEKVIGNGHKHV_ATLEKLVGTGHKAL_ATLEKLIGTARNI_ATLEKLVGNVPKIT_ATLEKLVGERAKIS_GTLEKLVGNAQKHA_GTLEKLVGNAQKHV_GTLEKLVGNGHKHV_GTLEKLVGNGQKHA_GTLEKLVGNGQKHV_ATLEKLVANGQKFT_ATLEKLIGQRAKTH_GTSEKLLGTGQKHL_VTLEKLIGNGQKHG_VTLEKLIGNGQKHV_GTLEKLVGHAQKHV_GTLENLVGHAQKHV_ATLEKVIGQRANTH_GTLEKLIGNAQKHV_GTLEKLIGNGQKHF_GTLEKLIGNGQKHV_ATLEKLIGMARNT_GTLEKLVGTGHKHV_ATLEKLMALARNT_ATLEKLIGTLRNI_GTSEKLLGTVKI_VTLVKTSEGVKSHA_ATLEKLVGIGHKAH_ATLEKLFGIGQKHT_VSLVKLSEGVKAHV_ATLEKLIGIGHKHV_VILGKHFRSGEATL_GTLAKLIGNAQKHV_ATLEKLVATVIKH_VTLVKLTEGVKSHA_ATLEKLVGNAQRIE_ATLEKLVGNGHKCP_GTLEKSTGNGQKHF_GTLEKSTGNGQKHL_ATLEKLVGNAINT_ATLEKLVGNSQNN_ATLEKLVGNSQNT_ATLEKLVGMASNF_ATLEKLSGNGQKHG_ATLEKLNGNGQKHG_GTLDKLVGNAQNM_ATLEKSVGNAQKLH_ATLEKSVGNGQKHH_ATLEKLTGSGQKHG_ATLEKLTGSGQKHW_ATLEKLTGNAQKHI_ATLEKLTGNGHKHV_ATLEKLTGNGQKHA_ATLEKLTGNGQKHG_ATLEKLTGNGQKHI_ATLEKLTGNGQKHL_ATLEKLTGNGQKHN_ATLEKLTGNGQKHS_ATLEKLTGNGQKHT_ATLEKLTGNGQKHV_ATLEKLTGNGQKHW_ATLEKLTGNGQKLA_ATLEKLTGNGQKLH_ATLEKLTGNGQKNV_ATLEKLTGNGQRTH_ATLEKLTGNGQKLV_ATLEKLEGNGQKHH_ATLENLTGNGQKHA_ATLENLTGNGQKHV_ATLEKLTGDGQKHG_ATLERLTGNGHKHV_ATLEKLTGKGHKHD_ATLEKLTGKGHKHV_ATLEKLTGKGQKHI_ATLEKLTGKGQKHV_ATLEKLTGKGQKLE_ATVEKLTGNGQKHT_ATLDKLTGNAQKHT_ATLEKLTGHGHKHV_ATLEKVTGSGQKHW_ATLEKVTGNGHKHV_ATLEKVTGNGQKHA_ATLEKVTGNGQKHV_ATLEKVTGNGQKLV_ATLENLTGHGQKHA_VTLEKLPGNGQKHV_ATLEKLTGQRANIH_ATLEKLTGQRANTH_ATLERLTGKWAKA_ATLDKLTGQRANTH_VTLEKLTGNGQKHV_GTLEKLTGNAQKHF_GTLEKLTGNAQKHL_GTLEKLTGNAQKHV_GTLEKLTGNAQKNV_GTLEKLTGNGQKHF_GTLEKLTGNGQKHV_ATLEKLTANGQKHG_ATREKLFGNGQKHT_VTLEKLTGKGQKHV_GTVEKLTGNGQKHF_GTVEKLTGNGQKHL_GTVEKLTGNGQKTF_GTVEKLTGNGQKTL_GTVEKLTGNGQKTS_VTLEKLAGNGQKHV_GTTEKLLGNGQKHF_GTTEKLLGNGQKVL_VTVEKLAGNGQKHV_GTLEKLAGNGHKHV_GTLEKLAGNGQKHF_ATLEKLIGMVTNT_ATLEKLMGNGQKHG_ATLEKLMGNGQKLG_GTLEKLTRNGQKHV_GTNEKLLGNGQKHF_GRTEKLLGNGQKVL_GTREKLLGNGQKTL_GTLEKLTGTGQKHV_ATSEKLIGNAQKHT_GTSEKLLGRGQKHL_ATLEKLVGHGQKS_ATLEKLTGSVQKHG_ATLEKLTGTVKNT_ATLENLLGTAKRT_ATLEKLVGNGQK_ATLEKLVGNSQR_ATLEKLIGHGQKH_ATLEKLVGNGHKAD_ATLEKLVGNGHKHY_ATLEKLVGNGHKLY_ATLEKLVGNGHKPH_ATLEKLVGNGHKRY_ATLEKLVGNGPKHT_ATLEKLVGNGQIAR_ATLEKLVGNGQKAY_ATLEKLVGNGQKHY_ATLEKLVGNGQKNY_ATLEKLVGNGQKPH_ATLEKLVGNGQRTY_ATLEKLVGNGRKHH_ATLEKLVGNGRKHT_ATLEKLVGNGSKTY_ATLEKLVGNRQKAH_ATLEKLVGNRQKHT_ATLEKLVGNSQKHY_ATLEKLVGNSQKQT_ATLEKLVGNSQKRY_ATLEKLVGNSSKTH_ATLEKLVGNSTKAY_GTSEKLLGSGQKHF_GTSEKLLGSGQKHI_GTSEKLLGSGQKLN_ATLEKLVGTGRNI_GTSEKLLGSGQKH_ATLEKLVGKGQKHT_ATLEKLVGKRSEAY_ATLEKLVGNAQRS_ATLEKLVGNAQRT_ATLEKLVGNGHKA_ATLEKLVGNGHKH_ATLEKLVGNGHKL_ATLEKLVGNGHNI_ATLEKLVGNGHNT_ATLEKLVGNGIKH_ATLEKLVGNGKNS_ATLEKLVGNGLKF_ATLEKLVGNGQKF_ATLEKLVGNGQKH_ATLEKLVGNGQKI_ATLEKLVGNGQKL_ATLEKLVGNGQRT_ATLEKLVGNGRNT_ATLEKLVGNSQKP_ATLEKLVGNSQTR_ATLEKLVGNTKRI_GTREKLLGSGQKHL_GTREKLLGSGQKNL_GTREKLLGSGQNHL_ATLEKLVGHGQKLD_ATLEKLIGQRAIP_ATLEKLIGQRAKH_ATLEKLIGQRANR_ATLEKLIGQRATR_ATLEKLIGQRAN_ATLEKLIGQRAT_ATLEKLIGSGQKH_ATLEKLIGSGQKM_ATLEKFVGNGQKLL_ATLEKLIGSGQKRG_RTLEKLLGNGQKHL_ATLEKLIGNAQKHY_ATLEKLIGNGAQAR_ATLEKLIGNGHKHF_ATLEKLIGNGHKHG_ATLEKLIGNGHKHS_ATLEKLIGNGHKHT_ATLEKLIGNGLKHI_ATLEKLIGNGLKHT_ATLEKLIGNGPKHV_ATLEKLIGNGQKHD_ATLEKLIGNGQKHY_ATLEKLIGNGQKLG_ATLEKLIGNGQKQS_ATLEKLIGNGQKQV_ATLEKLIGNGQKRG_ATLEKLIGNGRKHG_ATLEKLIGNRHKHV_GTSENLLGSGQKHL_ASLEKLIGQRATH_GTLEKLVGHAQNM_GTLEKLLGSGEKRL_GTLEKLLGSGQKHF_GTLEKLLGSGQKHL_GTLEKLLGSGQKRL_GTLEKLLGNGHKHV_GTLEKLLGNGQKHF_GTLEKLLGNGQKHI_GTLEKLLGNGQKHL_GTLEKLLGNGQKHS_GTLEKLLGNGQKHV_GTLEKLLGNGQKLV_ATLERLIGNGQKHG_ATLDKLIGQRAIR_ATLEKLIGNGHKQ_ATLEKLIGNGHNM_ATLEKLIGNGLNH_ATLEKLIGNGQKH_ATLEKLIGNGQKM_ATLEKLIGNGQRI_ATLEKLIGNGQRT_ATLEKLIGNSQTR_STLEKLVGNGQKHT_ATLEKLIGHGHKDV_ATLEKLIGHGHKHL_GTVEKLLGSGQKHL_GTVEKLLGSGQKHT_GTVEKLLGSGQRTI_GTVEKLLGNGQKPL_ATLEKLVGKWAKTP_ATLEKLVGKVTIH_ATLEKLVGNVQKHA_ATLEKLVGNVQKHT_VTLGKQSEGVKSHA_ATLEKFIGNGHKHV_GTLEKLVGNAQKSR_GTLEKLVGNAQKTR_GTLEKLVGNARKHV_GTLEKLVGNGHKQR_GTLEKLVGNGPKHV_GTLEKLVGNGQNAR_GTLEKLVGNGQNHA_GTLEKLVGNRQKHA_GRLEKLLGSGQKHL_GTVEKLTVRGQKTL_VTLEKLVGNAQKH_RTIEKLLGNGQKHF_ATLEKLIGQRAEAR_ATLEKLIGRGQKHG_ATLEKLIGRGQKHS_ATLEKLIGRGQKHW_ATLETLVGNGHKHT_ATLETLVGNGLKHS_STLEKLIGNGQKHI_STLEKLIGNGQKHV_GTIEKLLGSGQKHL_GTIEKLLGNGQKHF_GTIEKLLGNGQRTL_ATLEKLVGNIQKQT_GSLEKLVGNGQNAR_VTLENLIGNGQKHG_GTREKLLGTGQKHL_ATLEKLMGTVKNT_VTLAKLSEGVKSNG_GTLEKLVGNAQKH_GTLEKLVGNAQKL_GTLEKLVGNAQKT_ATLEKLIGNVQKHT_GTLEKLIGNGQKHR_ATLEKIVGNLSKTY_GTLEKLVGMHKN_ATLEKLIASGQKHG_VTLGKLSEGVKSHA_VTLGKLSEGVKSHV_VTLGKLSEGVKSQR_GTLEKLLANGQKHL_GTSENLLGTGQKHL_GTLEKLLGAGQKHF_GTLEKLLGAGQKHS_ATLEKLIGMARRT_GTLEKLIGNAQKH_GTLEKVIGNAQKHV_GTLEKVIGNGHKHV_GTLEKVIGNGQKHF_GTLEKVIGNGQKHL_GTLEKLLGNVKNI_ATLEKLIGWGQKH_GTLEKLVANGQKHA_GTLEKVIGHAQKHV_GTREKLLGSWSKDV_ATLEKLTAMVTRT_ATLEKLIATARNI_GTSEKLRALVKNT_GTSEKLRALVKK_ATLEKLIVNGQKHG_ATLEKLIVNGQKHV_GTTEKLLGTVKM_GTLEKLIGNVKNT_GTLKKLLGNGQKHL_GTLKKLLGNGQNHL_GTLEKLLGSVNH_ATLVKLSEGVKVSR_GTREKLLGTWSKDV_VTLGKLWEGVSRTV_VTLVKLSEGVKAHV_VTLVKLSEGVKSHA_VTLVKLSEGVKSHV_VTLVKLSEGVKVSR_ATLEKLIGMVKS_VILGKHLRSGEANV_VILGKLSEGVKRHA_VILGKLSEGVKSHA_VILGKLSEGVKSHV_LTLVKLREGVKSHA_VILGNLSEGVKSHV_VTLVKISEGVKSHA_VTLVKISEGVKSHV_GTLEKLVGIGHKHV_VTLVKLTEGVKSHV_GTLAKLIGNAQNM_ATLEKLVGNASEAS_VTLVTLSEGVKVSR_VILGTHLRSGEANV_GTLEKLVAMVKRT_ATLEKLVGNAQKLD_ATLEKLVGNGQIAP_ATLEKLVGNGSETR_ATLEKLVGNSTNAY_GTLEKSTGNAQKHF_GTLEKSTGNAQKHL_ATLEKLVGNAQNY_ATLEKLVGNGLNS_ATLEKLVGNGQNI_ATLEKLVGNGQNM_ATLEKLVGNGQNS_ATLEKLVGNGQNT_ATLEKLVGNPRNC_ATLEKLIGQRAID_ATLEKLIGSGQNM_ATLEKLIGDGQIHS_ATLDKLIGQTREY_ATLEKLIGNGQNM_ATLEKLTGMVANM_ATLEKLTGMVTNM_GTLEKLVGNGHKPC_GTLEKLVGNAQNM_ATLEKLMATAINT_ATMEKLTGNGQKHI_ATLEKLNGNGQNHT_GTLEKLLGLERNT_ATLEKQIGNGQRT_GTLEKLLGNVNNI_ATLEKLTGKGQRT_ATLEKLPGNGQKHW_ATLEKLSGQRAQGT_ATLDKQIGNGQRT_ATLGETHSLGSKTW_ATLDKLSGQRANTH_ATLEKLTGSGQKNG_ATLEKLTGNAQKHS_ATLEKLTGNAQKNT_ATLEKLTGNGAKAH_ATLEKLTGNGHKHT_ATLEKLTGNGLKHT_ATLEKLTGNGLKHW_ATLEKLTGNGQKHR_ATLEKLTGNGQKHY_ATLEKLTGNGQKLR_ATLEKLTGNGQRAY_ATPEKLVGNGQKLH_ATLENLTGNGQKHR_ATLENLTGNGQKHT_ATLEKLTGTGQKH_ATLEKLTGMHKNI_ATLERLTGNAHKHV_ATLERLTGNGHKHD_ATLEKLTGNAQKH_ATLEKLIGLAREP_GTLEKLGGNGHKHV_ATLEKLTGHGHKHL_ATLEKLTGTARNT_ATLREIDSHSAKTL_ATPEKLIGNGQKHV_ATLEKLTGQGAKTH_ATLEKLTGQRAKTN_VTLEKLTGKGKRM_ATLERSLGMAKNM_GTPEKLLGNGQKHL_GTLEKLRGNASKTL_STLENLTGNGQKHA_ATSEKLVGNGQKLH_ATSEKLVGNGQKLQ_ATLERLTGNGHKLV_GTLEKLVGMAIN_VTLEKLTGNSQKHF_ATLEKLHWQRSQTR_GTLEKLTGNAHKHV_GTLEKLTGNAQKHS_GTLEKLTGNGHKHF_GTLEKLTGNGQKHR_GTLEKLTGNGQNHF_GTLEKLTGNGRKHF_GTLEKLTGNSQKHF_VTLEKLTGKWAKT_GTLENLTGNGQKHV_ATLEKLTGNVKWT_ATLEKLTGNVLKH_ETLEKLLGNGQKHF_GTLEKLTGKGQKHF_GTVEKLTGNGQKDK_GTVEKLTGNGQTHL_GTTEKLLGNGHKHF_GTTEKLLGNGQKTL_GTVENLTGNGQKHF_ATLEKLTGMAKRM_ATLEKLTGMARNT_GTLEKLTGNAQKH_ATLEKLTGKVKS_GNLEKLTGNGHKHF_GTTEKLLGNGQKIL_ATLERLTGKWAKAR_GTTEKLLGNGQKH_GTTEKLLGNGQKV_GTTEKLLGNGQRI_GTTEKLLGNGQRT_ATLEKLTGMTRI_GTLEKFTGNGQKHV_ATLEKLMGNGQTHG_VTLEKLTGQRSGAH_GTNEKLLGNGQRPF_GTLEKLAGNGQRT_GTVEKLTGRGQKTL_ATMEKLVGSGQKHF_ATLEKMVGNSQNTH_GTTEKLLGKGHKHF_DTLEKLLGNGQKHF_GTLEKLTANGRKHF_ETLEKLLGTGQKHF_ATLEKLTGKWAKAF_ATLEKLTVNGQKHG_VTLEKLTGKVLT_ATLEKLVGKAQNY_ATLEKLVGKARNY_DTLEKLVGNGQKHV_DTLEKLVGNRQNTH_GTREKLLGRGQKNL_GTMEKLLGSGQKHF_GTMEKLLGSGQKHI_GTLEKLMGSGQKHF_GTLEKLMGSGQKHL_GTLEKLAGLRPKL_ATLEKWIGNGQKHI_ATLEKLVGNAQRFA_ATLEKLVGNGHNAY_ATLEKLVGNGHNTY_ATLEKLVGNGQNLH_ATLEKLVGNGQTLH_ATLEKLVGNRQSTY_ATLENLIGNARRT_GTSEKLLGSGLKHL_GTSEKLLGSGQKHS_GTSEKLLGSGQKLS_GTSEKLLGSGQKTL_DTLEKLIGNGQKHG_ATLEKLVGTGRNY_GTTEKLLGTGRNI_ATLEKLVGKGLKFT_ATLEKLVGKQPKAY_ATLEKLVGNAKSS_ATLEKLVGNAQKP_ATLEKLVGNGKNI_ATLEKLVGNGKNY_ATLEKLVGNGQKY_ATLEKLVGNGRNS_ATLEKLVGNGRYS_ATLEKLVGNRQIH_ATLEKLVGNRQKT_ATLEKLVGNSRRT_ATLEKLIGRGKRI_ATLEKLFGNGQRI_ATLEKLIGQRARR_GTLEKLTGRWPKTF_GTREKLLGSGQKH_GTREKLLGSGQKI_GTREKLLGSGQNA_GTREKLLGSGQNI_GTREKLLGSGQNT_ATLEKVVGNGQKHH_ARLEKLVGNGLKFH_ARLEKLVGNGQKHH_ATLEKLVGNWKNY_GSREKLLGSGQKHL_GSSEKLLGSGQKH_GTLEKLTVNGQKHR_VTLGNSSEGVKSHV_TTLEKLVGNGHKAH_TTLEKLVGNGQKLQ_ATLEKLIGSGAKTW_ATLEKLIGSGHKTW_ATLEKLIGNAQKAH_ATLEKLIGNAQTHT_ATLEKLIGNGHKAR_ATLEKLIGNGHKHE_ATLEKLIGNGQKAH_ATLEKLIGNGQKAR_ATLEKLIGNGQKAS_ATLEKLIGNGQRHV_GTHKKLLGNGQRI_GTSEKLFGSGQKHL_ATIEKLVGNGQKFT_GTLEKLLGRAKRI_GTLEKLLGRPQSQ_GTSENLLGSGQKHS_GTREKLLGTGQKH_GTLEKLLGSGAKTS_GTLEKLLGSGHKHL_GTLEKLLGSGLKTF_GTLEKLLGSGQKAF_GTLEKLLGSGSKIH_GTLEKLLGSGSKTN_GTLEKLLGNGHKAT_GTLEKLLGNGPKHV_GTLEKLLGNGQKLS_GTLEKLLGNGQKTL_GTLEKLLGNGQRSL_GTLEKLLGNGSKAS_GTLEKLLGNSAKTL_ATLEKLVGMGKRT_ATLEKLIGDGRRT_ATLEKLIGKGHKHR_GTLEKLIGQRATR_GTLEKVIGNGHTHV_GTREKLLGSVRT_ATLEKLVGMVKRM_ATLEKAHSDSAKAL_ATLESWSVTVTKL_ATLEKLVGNAQ_ATLEKLVGNGQ_GTVEKLTGNGQKQL_GTTEKLLGKGHNT_ATLEKLWGTATRT_AKLEKLVGNGQKHT_ATLEKLVGNAQRIR_ATLEKLVGNAQRLH_ATLEKLVGNGLKP_ATLEKLVGNGLKT_ATLEKLIGNGSKRT_ATLEKLVGMGKRI_GTLEKLLGSGSKL_ATLEKLVGTRA_ATLEKLVGMVRRT_GTVEKLTGNGQNT_ATLERISGEWAKTL_ATLEKLVGNATSL_ATLEKLVGMGRSC_ATLEKLVWQRAETS_ATLEKLTGRGKRI_ATLEKLTGNRHKRV_GTLDKVAGVRSETP_ATLEKLVGNG_ATLRETGWERTKIT_ATLEELVGNGHKHT_ATLEKLVGNGL_ATLEKLVGQWA_GTLEKLTGNGQKHP_VTLEKLTGNRQKI_GTTEKLLGKGRN_GNLEKLTGNGHKH_ATLEKLWGTGIKL_AALEKLVGNGHKAQ_VTLVKLSEGLNLT_ATLEKLIGHGQTT_ATLEKLVGNRHRI_ATFRKINRPWP_ATLEKLIGNGRS_ATLEKLTVHG_ARLEKLVGNGL_ATLEKCGSQRATNV_ATLVKLVGNGLKFH_GTLEKHLVTVLKL_ATLEKLVGNDQRTA_ATLDKQTGNGQSH_ATLEKLTATWAEAR_ATLEKADRSRA_ATLEKLSRERPKVY_ATLERLQGMVRRI_ATLEKLVVMGINT_ATLERLSVTGKI_ATLEKLISQWSKTP_ATLEKLVWERPKTS_ATLGKLVGNSQKHS_ATLEKLVVQWAKAP_GTLRNLSVMAKRT_ATLEKLVVMGIKR_GTLEKVSSYGD_GRTEKLLGNGQEGA_ATAREASSQRS_ATLEKLVGNGLEVH_ATLEKPNWRRSEAR_ATLGKVSRQCSETT_GTIEKLLGIWAEAF_AHPGKVGR_ANLGKTRWERPQIP_ATLEKLLVTGRR_GTLEKACGLAPQA_VILGTHLRSGEVQR_ATLEKPNSLSAETR_ATLKRS_ATLEKLSATHRNC_ATLETQIGNGQRT_ATLEKLTGSVQEAR_VTLGKQSEGRQVSC_VTLATCPSVLRAM_ATLEKLLAMA_ATLEKLVGQCTETP_ATLDKLIGPTGDS_GTLEKLRRQCTEA_GTLEKLVACIR
ATLEKLVGNAQKLH_ATLEKLVGNAQKVH_ATLEKLVGNAQRIA_ATLEKLVGNGHKAH_ATLEKLVGNGHKAQ_ATLEKLVGNGHKHH_ATLEKLVGNGHKHT_ATLEKLVGNGHKQT_ATLEKLVGNGIKHS_ATLEKLVGNGLKFH_ATLEKLVGNGLKFT_ATLEKLVGNGLKHI_ATLEKLVGNGLKHS_ATLEKLVGNGQKFT_ATLEKLVGNGQKHA_ATLEKLVGNGQKHH_ATLEKLVGNGQKHL_ATLEKLVGNGQKHS_ATLEKLVGNGQKHT_ATLEKLVGNGQKHV_ATLEKLVGNGQKLH_ATLEKLVGNGQKLL_ATLEKLVGNGQKLQ_ATLEKLVGNGQKVS_ATLEKLVGNGSKVS_ATLEKLVGNGVKHI_ATLEKLVGNSQKHG_ATLEKLVGNSQKHS_ATLEKLVGNSQKHT_ATLEKLVGNSQKLH_ATLEKLVGNSQNTH_ATLENLVGNGHKAQ_ATLDKLVGNAQKLH_ATLEKLVGHGQKLA_ATLEKLVGHGQKLH_ATLEKLIGSGQKHG_ATLEKLIGSGQKHW_ATLEKLIGNAQKHT_ATLEKLIGNGHKHV_ATLEKLIGNGQKHA_ATLEKLIGNGQKHG_ATLEKLIGNGQKHH_ATLEKLIGNGQKHI_ATLEKLIGNGQKHS_ATLEKLIGNGQKHT_ATLEKLIGNGQKHV_ATLEKLIGNGQKLV_ATLENLIGNAQKHT_ATLENLIGNGQKHA_ATLENLIGNGQKHS_ATLERLIGNGHKHV_ATLEKLIGHGHKHV_ATLEKLIGHGHKQV_ATLEKLIGHGQKHV_ATLEKLVGTGHKAH_ATLEKLFGTGQKHT_ATLEKLIGQRANTH_ATLEKLVGNIQNTH_ATLESLVGNGQKHH_ATLDKLIGQRANTH_ATLDKLIGQRANTQ_ATLEKLIGTGQKHI_ATLEKLIGTGQKHW_ATLEKLIGWGQKHG_ATLAKLVGNGQKFT_ATLEKLVGNSQNTS_ATLEKLAGDSQKHT_ATLEKLVGNALKHR_ATLEKLVGNAQKLP_ATLEKLVGNAQKLR_ATLEKLVGNAQRIS_ATLEKLVGNAQRTA_ATLEKLVGNGHKHD_ATLEKLVGNGHKRT_ATLEKLVGNGHTAQ_ATLEKLVGNGLKAL_ATLEKLVGNGLKST_ATLEKLVGNGLKTF_ATLEKLVGNGLKVP_ATLEKLVGNGLSHS_ATLEKLVGNGQKDH_ATLEKLVGNGQKHR_ATLEKLVGNGQKLR_ATLEKLVGNGQKLV_ATLEKLVGNGQKSR_ATLEKLVGNRQSHT_ATLEKLVGNRTEHS_ATLEKLVGNSQNSH_ATLEKLVGNSQRIA_GTSEKLLGSGQKHL_ATLEKLVGRWAKA_ATLEKLFGNGQKHT_ATLEKLVGDSQKHT_ATLEKLVGKAQRIA_ATLEKLVGNAQKL_ATLEKLVGNAQRI_ATLEKLVGNSQIR_ATLEKLVGNSQKT_ATLEKLVGHGQKLR_ATLEKLIGQRAIH_ATLEKLIGQRANT_ATLEKLVGTAKNT_ATLEKLIGSGQNHW_ATLEKLIGNAQKHR_ATLEKLIGNAQKLH_ATLEKLIGNGHKHR_ATLEKLIGNGHNHV_ATLEKLIGNGLNHN_ATLEKLIGNGQKHR_ATLEKLIGNGQKLR_ATLEKLIGNGQKLS_ATLEKLIGNGQKLT_ATLEKLIGNGQNHN_ATLEKLIGNGQNHT_ATLEKLIGNGQRTR_ATLEKLIGNRAQAR_ATLENLIGSGQKHG_ATLENLIGSGQKHW_ATLENLIGNGQKHT_ATLEKLIGDGQKHG_ATLEKLIGDGQKHS_ATLERLIGNGQKHI_ATLDKLIGQRANT_VTLEKLVGNAQKHV_ATLEKLIGNAQRT_ATLEKLIGHGHNHV_ATLEKLIGHGQKLH_ATLEKLIGHGQNHT_RTLEKLVGNGQKHV_ATLEKIVGNAQKLH_ATLEKIVGNGQKHT_ATLEKIVGNSQKHT_ATLEKVIGNGHKHF_ATLEKVIGNGHKHV_ATLEKLVGTGHKAL_ATLEKLIGTARNI_ATLEKLVGNVPKIT_ATLEKLVGERAKIS_GTLEKLVGNAQKHA_GTLEKLVGNAQKHV_GTLEKLVGNGHKHV_GTLEKLVGNGQKHA_GTLEKLVGNGQKHV_ATLEKLVANGQKFT_ATLEKLIGQRAKTH_GTSEKLLGTGQKHL_VTLEKLIGNGQKHG_VTLEKLIGNGQKHV_GTLEKLVGHAQKHV_GTLENLVGHAQKHV_ATLEKVIGQRANTH_GTLEKLIGNAQKHV_GTLEKLIGNGQKHF_GTLEKLIGNGQKHV_ATLEKLVGIHKT_ATLEKLIGMARNT_GTLEKLVGTGHKHV_ATLEKLMALARNT_ATLEKLIGTLRNI_GTSEKLLGTVKI_VTLVKTSEGVKSHA_ATLEKLVGIGHKAH_ATLEKLFGIGQKHT_VSLVKLSEGVKAHV_ATLEKLIGIGHKHV_VILGKHFRSGEATL_GTLAKLIGNAQKHV_ATLEKLVATVIKH_VTLVKLTEGVKSHA_ATLEKLVGNAQRIE_ATLEKLVGNGHKCP_GTLEKSTGNGQKHF_GTLEKSTGNGQKHL_ATLEKLVGNAINT_ATLEKLVGNSQNN_ATLEKLVGNSQNT_ATLESLVGNAQRIA_ATLEKLVGMASNF_ATLEKLSGNGQKHG_ATLEKLNGNGQKHG_ATLEKMTGNGQKHA_GTLDKLVGNAQNM_ATLEKSVGNAQKLH_ATLEKSVGNGQKHH_ATLEKLTGSGQKHG_ATLEKLTGSGQKHW_ATLEKLTGNAQKHI_ATLEKLTGNGHKHV_ATLEKLTGNGQKHA_ATLEKLTGNGQKHG_ATLEKLTGNGQKHI_ATLEKLTGNGQKHL_ATLEKLTGNGQKHN_ATLEKLTGNGQKHS_ATLEKLTGNGQKHT_ATLEKLTGNGQKHV_ATLEKLTGNGQKHW_ATLEKLTGNGQKLA_ATLEKLTGNGQKLH_ATLEKLTGNGQKNV_ATLEKLTGNGQRTH_ATLEKLTGNGQKLV_ATLEKLEGNGQKHH_ATLENLTGNGQKHA_ATLENLTGNGQKHV_ATLEKLTGDGQKHG_ATLERLTGNGHKHV_ATLEKLTGKGHKHD_ATLEKLTGKGHKHV_ATLEKLTGKGQKHI_ATLEKLTGKGQKHV_ATLEKLTGKGQKLE_ATVEKLTGNGQKHT_ATLDKLTGNAQKHT_ATLEKLTGHGHKHV_ATLEKVTGSGQKHW_ATLEKVTGNGHKHV_ATLEKVTGNGQKHA_ATLEKVTGNGQKHV_ATLEKVTGNGQKLV_ATLENLTGHGQKHA_VTLEKLPGNGQKHV_ATLEKLTGQRANIH_ATLEKLTGQRANTH_ATLERLTGKWAKA_ATLDKLTGQRANTH_VTLEKLTGNGQKHV_GTLEKLTGNAQKHF_GTLEKLTGNAQKHL_GTLEKLTGNAQKHV_GTLEKLTGNAQKNV_GTLEKLTGNGQKHF_GTLEKLTGNGQKHV_ATLEKLTANGQKHG_ATREKLFGNGQKHT_VTLEKLTGKGQKHV_GTVEKLTGNGQKHF_GTVEKLTGNGQKHL_GTVEKLTGNGQKTF_GTVEKLTGNGQKTL_GTVEKLTGNGQKTS_VTLEKLAGNGQKHV_GTTEKLLGNGQKHF_GTTEKLLGNGQKVL_VTVEKLAGNGQKHV_GTLEKLAGNGHKHV_GTLEKLAGNGQKHF_ATLEKLIGMVTNT_ATLEKLMGNGQKHG_ATLEKLMGNGQKLG_GTLEKLTRNGQKHV_GTNEKLLGNGQKHF_GRTEKLLGNGQKVL_GTREKLLGNGQKTL_GTLEKLTGTGQKHV_ATSEKLIGNAQKHT_GTSEKLLGRGQKHL_ATLEKLVGHGQKS_ATLEKLTGSVQKHG_ATLEKLTGTVKNT_ATLENLLGTAKRT_ATLEKLVGNGQK_ATLEKLVGNSQR_ATLEKLIGHGQKH_ATLEKLVGNGHKAD_ATLEKLVGNGHKAP_ATLEKLVGNGHKHY_ATLEKLVGNGHKLY_ATLEKLVGNGHKPH_ATLEKLVGNGHKRY_ATLEKLVGNGIKHY_ATLEKLVGNGPKHT_ATLEKLVGNGQIAR_ATLEKLVGNGQKAY_ATLEKLVGNGQKHY_ATLEKLVGNGQKNY_ATLEKLVGNGQKPH_ATLEKLVGNGQRTY_ATLEKLVGNGRKHH_ATLEKLVGNGRKHT_ATLEKLVGNGSKTY_ATLEKLVGNRQKAH_ATLEKLVGNRQKHT_ATLEKLVGNSQKHY_ATLEKLVGNSQKQT_ATLEKLVGNSQKRY_ATLEKLVGNSSKTH_ATLEKLVGNSTKAY_GTSEKLLGSGQKHF_GTSEKLLGSGQKHI_GTSEKLLGSGQKLN_ATLEKLVGTGRNI_GTSEKLLGSGQKH_ATLEKLVGKGQKHT_ATLEKLVGKRSEAY_ATLEKLVGNAQKR_ATLEKLVGNAQRS_ATLEKLVGNAQRT_ATLEKLVGNGHKA_ATLEKLVGNGHKH_ATLEKLVGNGHKL_ATLEKLVGNGHKQ_ATLEKLVGNGHNI_ATLEKLVGNGHNT_ATLEKLVGNGIKH_ATLEKLVGNGKNS_ATLEKLVGNGLKF_ATLEKLVGNGQKF_ATLEKLVGNGQKH_ATLEKLVGNGQKI_ATLEKLVGNGQKL_ATLEKLVGNGQRT_ATLEKLVGNGRNT_ATLEKLVGNSQKP_ATLEKLVGNSQTR_ATLEKLVGNTKRI_GTREKLLGSGQKHL_GTREKLLGSGQKNL_GTREKLLGSGQNHL_ATLEKLVGHGQKLD_ATLEKLIGQRAIP_ATLEKLIGQRAKH_ATLEKLIGQRANR_ATLEKLIGQRATR_ATLEKLIGQRAN_ATLEKLIGQRAT_ATLEKLIGSGQKH_ATLEKLIGSGQKM_ATLEKFVGNGQKLL_ATLEKLIGSGQKRG_RTLEKLLGNGQKHL_ATLEKLIGNAQKHY_ATLEKLIGNGAQAR_ATLEKLIGNGHKHF_ATLEKLIGNGHKHG_ATLEKLIGNGHKHS_ATLEKLIGNGHKHT_ATLEKLIGNGLKHI_ATLEKLIGNGLKHT_ATLEKLIGNGPKHV_ATLEKLIGNGQKHD_ATLEKLIGNGQKHY_ATLEKLIGNGQKLG_ATLEKLIGNGQKQS_ATLEKLIGNGQKQV_ATLEKLIGNGQKRG_ATLEKLIGNGRKHG_ATLEKLIGNRHKHV_GTSENLLGSGQKHL_ASLEKLIGQRATH_GTLEKLVGHAQNM_GTLEKLLGSGEKRL_GTLEKLLGSGQKHF_GTLEKLLGSGQKHL_GTLEKLLGSGQKRL_GTLEKLLGNGHKHV_GTLEKLLGNGQKHF_GTLEKLLGNGQKHI_GTLEKLLGNGQKHL_GTLEKLLGNGQKHS_GTLEKLLGNGQKHV_GTLEKLLGNGQKLV_ATLERLIGNGQKHG_ATLDKLIGQRAIR_ATLEKLIGNGHKQ_ATLEKLIGNGHNM_ATLEKLIGNGLNH_ATLEKLIGNGQKH_ATLEKLIGNGQKM_ATLEKLIGNGQRI_ATLEKLIGNGQRT_ATLEKLIGNSQTR_STLEKLVGNGQKHT_ATLEKLIGHGHKDV_ATLEKLIGHGHKHL_GTVEKLLGSGQKHL_GTVEKLLGSGQKHT_GTVEKLLGSGQRTI_GTVEKLLGNGQKPL_ATLEKLVGKWAKTP_ATLEKLVGKVTIH_ATLEKLVGNVQKHA_ATLEKLVGNVQKHT_VTLGKQSEGVKSHA_ATLEKFIGNGHKHV_GTLEKLVGNAQKSR_GTLEKLVGNAQKTR_GTLEKLVGNARKHV_GTLEKLVGNGHKQR_GTLEKLVGNGPKHV_GTLEKLVGNGQNAR_GTLEKLVGNGQNHA_GTLEKLVGNRQKHA_GRLEKLLGSGQKHL_GTVEKLTVRGQKTL_VTLEKLVGNAQKH_RTIEKLLGNGQKHF_ATLEKLIGQRAEAR_ATLEKLIGRGQKHG_ATLEKLIGRGQKHS_ATLEKLIGRGQKHW_ATLETLVGNGHKHT_ATLETLVGNGLKHS_STLEKLIGNGQKHI_STLEKLIGNGQKHV_GTIEKLLGSGQKHL_GTIEKLLGNGQKHF_GTIEKLLGNGQRTL_ATLEKLVGNIQKQT_GSLEKLVGNGQNAR_VTLENLIGNGQKHG_GTREKLLGTGQKHL_ATLEKLMGTVKNT_VTLAKLSEGVKSNG_GTLEKLVGNAQKH_GTLEKLVGNAQKL_GTLEKLVGNAQKT_ATLEKLIGNVQKHT_GTLEKLIGNGQKHR_ATLEKIVGNLSKTY_GTLEKLVGMHKN_ATLEKLIASGQKHG_VTLGKLSEGVKSHA_VTLGKLSEGVKSHV_VTLGKLSEGVKSQR_GTLEKLLANGQKHL_GTSENLLGTGQKHL_GTLEKLLGAGQKHF_GTLEKLLGAGQKHS_ATLEKLIGMARRT_GTLEKLIGNAQKH_GTLEKVIGNAQKHV_GTLEKVIGNGHKHV_GTLEKVIGNGQKHF_GTLEKVIGNGQKHL_GTLEKLLGNVKNI_ATLEKLIGWGQKH_GTLEKLVANGQKHA_GTLEKVIGHAQKHV_GTREKLLGSWSKDV_ATLEKLTAMVTRT_ATLEKLIATARNI_GTSEKLRALVKNT_GTSEKLRALVKK_ATLEKLIVNGQKHG_ATLEKLIVNGQKHV_GTTEKLLGTVKM_GTLEKLIGNVKNT_GTLKKLLGNGQKHL_GTLKKLLGNGQNHL_GTLEKLLGSVNH_ATLVKLSEGVKVSR_GTREKLLGTWSKDV_VTLGKLWEGVSRTV_VTLVKLSEGVKAHV_VTLVKLSEGVKSHA_VTLVKLSEGVKSHV_VTLVKLSEGVKVSR_ATLEKLIGMVKS_VILGKHLRSGEANV_VILGKLSEGVKRHA_VILGKLSEGVKSHA_VILGKLSEGVKSHV_LTLVKLREGVKSHA_VILGNLSEGVKSHV_VTLVKISEGVKSHA_VTLVKISEGVKSHV_GTLEKLVGIGHKHV_VTLVKLTEGVKSHV_GTLAKLIGNAQNM_ATLEKLVGNASEAS_VTLVTLSEGVKVSR_VILGTHLRSGEANV_GTLEKLVAMVKRT_ATLEKLVGNAQKLD_ATLEKLVGNGQIAP_ATLEKLVGNGSETR_ATLEKLVGNSTNAY_GTLEKSTGNAQKHF_GTLEKSTGNAQKHL_ATLEKLVGNAQNY_ATLEKLVGNGLNS_ATLEKLVGNGQKD_ATLEKLVGNGQNI_ATLEKLVGNGQNM_ATLEKLVGNGQNS_ATLEKLVGNGQNT_ATLEKLVGNGTNT_ATLEKLVGNPRNC_ATLEKLIGQRAID_ATLEKLIGSGQNM_ATLEKLIGDGQIHS_ATLDKLIGQTREY_ATLEKLIGNGQNM_ATLEKLTGMVANM_ATLEKLTGMVTNM_GTLEKLVGNGHKPC_GTLEKLVGNAQNM_ATLEKLMATAINT_ATMEKLTGNGQKHI_ATLEKLNGNGQNHT_GTLEKLLGLERNT_ATLEKQIGNGQRT_GTLEKLLGNVNNI_ATLEKLTGKGQRT_ATLEKLPGNGQKHW_ATLEKLSGQRAQGT_ATLDKQIGNGQRT_ATLGETHSLGSKTW_ATLDKLSGQRANTH_ATLEKLTGSGQKNG_ATLEKLTGNAQKHS_ATLEKLTGNAQKNT_ATLEKLTGNGAKAH_ATLEKLTGNGHKHT_ATLEKLTGNGLKHT_ATLEKLTGNGLKHW_ATLEKLTGNGQKHR_ATLEKLTGNGQKHY_ATLEKLTGNGQKLR_ATLEKLTGNGQRAY_ATPEKLVGNGQKLH_ATLENLTGNGQKHK_ATLENLTGNGQKHR_ATLENLTGNGQKHT_ATLEKLTGTGQKH_ATLEKLTGMHKNI_ATLERLTGNAHKHV_ATLERLTGNGHKHD_ATLEKLTGNAQKH_ATLEKLIGLAREP_GTLEKLGGNGHKHV_ATLEKLTGHGHKHL_ATLEKLTGTARNT_ATLREIDSHSAKTL_ATPEKLIGNGQKHV_ATLEKLTGQGAKTH_ATLEKLTGQRAKTN_VTLEKLTGKGKRM_ATLENLTGQRAKTH_ATLERSLGMAKNM_GTPEKLLGNGQKHL_GTLEKLRGNASKTL_STLENLTGNGQKHA_ATLDKLTGQRAQYP_ATSEKLVGNGQKLH_ATSEKLVGNGQKLQ_ATLERLTGNGHKLV_GTLEKLVGMAIN_VTLEKLTGNSQKHF_ATLEKLHWQRSQTR_GTLEKLTGNAHKHV_GTLEKLTGNAQKHS_GTLEKLTGNGHKHF_GTLEKLTGNGQKHR_GTLEKLTGNGQNHF_GTLEKLTGNGRKHF_GTLEKLTGNSQKHF_VTLEKLTGKWAKT_GTLENLTGNGQKHV_ATLEKLTGNVKWT_ATLEKLTGNVLKH_ETLEKLLGNGQKHF_GTLEKLTGKGQKHF_GTVEKLTGNGQKDK_GTVEKLTGNGQTHL_GTTEKLLGNGHKHF_GTTEKLLGNGQKTL_GTVENLTGNGQKHF_ATLEKLTGMAKRM_ATLEKLTGMARNT_GTLEKLTGNAQKH_ATLEKLTGKVKS_GNLEKLTGNGHKHF_GTTEKLLGNGQKIL_ATLERLTGKWAKAR_GTTEKLLGNGQKH_GTTEKLLGNGQKV_GTTEKLLGNGQRI_GTTEKLLGNGQRT_ATLEKLTGMTRI_GTLEKFTGNGQKHV_ATLEKLMGNGQTHG_VTLEKLTGQRSGAH_GTNEKLLGNGQRPF_GTLEKLAGNGQRT_GTVEKLTGRGQKTL_ATMEKLVGSGQKHF_ATLEKMVGNSQNTH_GTTEKLLGKGHKHF_DTLEKLLGNGQKHF_GTLEKLTANGRKHF_ETLEKLLGTGQKHF_ATLEKLTGKWAKAF_ATLEKLTVNGQKHG_VTLEKLTGKVLT_ATLEKLVGKAQNY_ATLEKLVGKARNY_DTLEKLVGNGQKHV_DTLEKLVGNRQNTH_GTREKLLGRGQKNL_GTMEKLLGSGQKHF_GTMEKLLGSGQKHI_GTLEKLMGSGQKHF_GTLEKLMGSGQKHL_GTLEKLAGLRPKL_ATLENLIGSGQKH_ATLEKWIGNGQKHI_ATLEKLVGNAQRFA_ATLEKLVGNGHNAY_ATLEKLVGNGHNTY_ATLEKLVGNGPQRA_ATLEKLVGNGQNLH_ATLEKLVGNGQTLH_ATLEKLVGNRQSTY_ATLENLIGNARRT_GTSEKLLGSGLKHL_GTSEKLLGSGQKHS_GTSEKLLGSGQKLS_GTSEKLLGSGQKTL_DTLEKLIGNGQKHG_ATLEKLVGTGRNY_GTTEKLLGTGRNI_ATLEKLVGKGLKFT_ATLEKLVGKQPKAY_ATLEKLVGNAKSS_ATLEKLVGNAQKP_ATLEKLVGNGIKT_ATLEKLVGNGKNI_ATLEKLVGNGKNY_ATLEKLVGNGQKY_ATLEKLVGNGRHS_ATLEKLVGNGRNS_ATLEKLVGNGRYS_ATLEKLVGNRQIH_ATLEKLVGNRQKT_ATLEKLVGNSRRT_ATLEKLIGRGKRI_ATLEKLFGNGQRI_ATLEKLIGQRARR_GTLEKLTGRWPKTF_GTREKLLGSGQKH_GTREKLLGSGQKI_GTREKLLGSGQNA_GTREKLLGSGQNI_GTREKLLGSGQNT_ATLEKVVGNGQKHH_ARLEKLVGNGLKFH_ARLEKLVGNGQKHH_ATLEKLVGNWKNY_GSREKLLGSGQKHL_GSSEKLLGSGQKH_ATLDKLIGQRAIQ_VTLEKLVGNARR_GTVEKLLGSGQKL_VTLEKLIGQWSKAR_ATLEKLVGMVIKP_ATLGKLIGQRANT_ATLEKLVGNGLKDI_ATLEKLVGNGQSTY_ATLEKLVGNAKSC_ATLEKLVGNGLNI_ATLEKLTGNGQKL_ATREKLVGNGLKHI_ATLEKLVGKATKP_ATLEKLVGNSKP_ATLEKLTATAIRT_PTLEKLVGNGHKAQ_ATLEKLVSNGQKI_ATIEKLVGNAQRIA_GTLAKLTGNAQKHV_ATLEKLTATVKRM_ATLKKLVGNGLKFT_GTLEKVIGNGQRI_ATLEKLTGIWPKAL_VILGKLSEGVMRHA_ATLEKLVATVIRK_ATLEKLDSQWSQRT_ATLEKLVGNAQPIA_ATLEKLVGNGAQGP_ATLEKLVGNAQLL_ATLEKLVGNDQKL_ATLEKLVGNGLNVY_ATLEKLVGMAQNI_ATLERASWQRPQRS_ATLEKLNGNRQKHG_ATLEKLVGNGA_VTLEKLTGNRQKHF_STLEKLTGNGQKH_GTTEKLLGNGPKG_ATLEKLVGNGQQRA_ASLEKLVGKQPKAY_GTLEKVQGMVKNT_GTRERLLGSGQKH_VTLEKLTGKVL_GTSEKLRVLVKK_ATLEKLVSEWVGNS_GTTEELLGTVKM_ATLEKLEATGTRI_ETLEKVTGNGQKHL_ATLEKSVGNGQKT_ATLEKLWAMGIT_GTLEKRFGQRAKTF_ATLEKLVGNGP_GTVEKLTGNVRRT_ATHEKLIGSGQKHW_ATLEKLVGKAIRR_ATLERLTVMVTNW_VNLRKASG_ATLEKLIGHGQN_ATLEKLIGQRQI_ATLEKLIGKRA_ATLEKLVGMVIRK_VTLEKLVGNRTKTC_ATLEKLTGTWP_ATLERWWGMA_ATIRKTRGERTKTS_GRTEKLLGQRAKGP_VTLVKTSEA_VTLGKLSRSGKIPT_GTLAKLTGNARNM_ATLEKPGGEWS_ATLEKAGSEWP_GTPREALSLWAKN_GTLAKLIGNART_GTSGTFLGPGRNI_AIAGKTCWEWSQGT_GTRRKIVGLSPEVK_ATLENLPVMAINI_GTREKL_GNLEKLTGNGPQAF_ATLGKTRSQWPEAC_VTLEKLTGQVLT_ATLEKLTGPLGI_ATLEKVGG_ATLEKLEAMVQRT_ATLEKLVG_ATLENSSGMRNES_VTLEKLVG_ATLEKLSGECPAYR_ATLENSLVMHNE_ATLEKACRQRLKVY
ATLEKLVGSGHKHT_ATLEKLVGNAHKLH_ATLEKLVGNAQKLH_ATLEKLVGNAQKVH_ATLEKLVGNAQRIA_ATLEKLVGNAQRIG_ATLEKLVGNAQRIT_ATLEKLVGNGHKAH_ATLEKLVGNGHKAQ_ATLEKLVGNGHKHH_ATLEKLVGNGHKHN_ATLEKLVGNGHKHT_ATLEKLVGNGHKQT_ATLEKLVGNGHKSH_ATLEKLVGNGIKHS_ATLEKLVGNGLKFH_ATLEKLVGNGLKFP_ATLEKLVGNGLKFT_ATLEKLVGNGLKHI_ATLEKLVGNGLKHS_ATLEKLVGNGQKFT_ATLEKLVGNGQKHA_ATLEKLVGNGQKHH_ATLEKLVGNGQKHL_ATLEKLVGNGQKHS_ATLEKLVGNGQKHT_ATLEKLVGNGQKHV_ATLEKLVGNGQKLH_ATLEKLVGNGQKLL_ATLEKLVGNGQKLQ_ATLEKLVGNGQKVS_ATLEKLVGNGSKVS_ATLEKLVGNGVKHI_ATLEKLVGNSQKHG_ATLEKLVGNSQKHS_ATLEKLVGNSQKHT_ATLEKLVGNSQKLH_ATLEKLVGNSQNTH_ATLENLVGNAQKVH_ATLENLVGNGHKAQ_ATLDKLVGNAQKLH_ATLEKLVGHGQKLA_ATLEKLVGHGQKLH_ATLEKLIGSGQKHG_ATLEKLIGSGQKHW_ATLEKLIGNAQKHT_ATLEKLIGNGHKHV_ATLEKLIGNGQKHA_ATLEKLIGNGQKHG_ATLEKLIGNGQKHH_ATLEKLIGNGQKHI_ATLEKLIGNGQKHS_ATLEKLIGNGQKHT_ATLEKLIGNGQKHV_ATLEKLIGNGQKLV_ATLENLIGNAQKHT_ATLENLIGNGQKHA_ATLENLIGNGQKHS_ATLERLIGNGHKHV_ATLEKLIGHGHKHV_ATLEKLIGHGHKQV_ATLEKLIGHGQKHV_ATLEKLVGTGHKAH_ATLEKLVGTGHKHT_ATLEKLFGTGQKHT_ATLEKLIGQRANTH_ATLEKLVGNIQNTH_ATLESLVGNGQKHH_ATLDKLIGQRANTH_ATLDKLIGQRANTQ_ATLEKLIGTGQKHI_ATLEKLIGTGQKHW_ATLEKLIGMARSW_ATLEKLIGWGQKHG_ATLAKLVGNGQKFT_ATLEKLVGNSQNTS_ATLEKLAGDSQKHN_ATLEKLAGDSQKHT_ATLEKLVGNALKHR_ATLEKLVGNALKVA_ATLEKLVGNAQKLP_ATLEKLVGNAQKLR_ATLEKLVGNAQRIS_ATLEKLVGNAQRTA_ATLEKLVGNGHKHD_ATLEKLVGNGHKRT_ATLEKLVGNGHTAQ_ATLEKLVGNGIKHR_ATLEKLVGNGLKAL_ATLEKLVGNGLKFA_ATLEKLVGNGLKRT_ATLEKLVGNGLKST_ATLEKLVGNGLKTF_ATLEKLVGNGLKVP_ATLEKLVGNGLSHS_ATLEKLVGNGQKDH_ATLEKLVGNGQKHR_ATLEKLVGNGQKLR_ATLEKLVGNGQKLV_ATLEKLVGNGQKSR_ATLEKLVGNRQSHT_ATLEKLVGNRTEHS_ATLEKLVGNSQNSH_ATLEKLVGNSQRIA_GTSEKLLGSGQKHL_ATLEKLVGRWAKA_ATLEKLFGNGQKHT_ATLEKLVGDSQKHT_ATLEKLVGKAQRIA_ATLEKLVGNAQKL_ATLEKLVGNAQRI_ATLEKLVGNSQIR_ATLEKLVGNSQKT_ATLEKLVGHGQKLR_ATLEKLIGQRAIH_ATLEKLIGQRANT_ATLEKLVGTAKNT_ATLEKLIGSGQNHW_ATLEKLIGNAQKHR_ATLEKLIGNAQKLH_ATLEKLIGNGHKHR_ATLEKLIGNGHNHV_ATLEKLIGNGLNHN_ATLEKLIGNGQKHR_ATLEKLIGNGQKLR_ATLEKLIGNGQKLS_ATLEKLIGNGQKLT_ATLEKLIGNGQNHN_ATLEKLIGNGQNHT_ATLEKLIGNGQRTR_ATLEKLIGNRAQAR_ATLENLIGSGQKHG_ATLENLIGSGQKHW_ATLEKLVGQRAQAN_ATLENLIGNGQKHT_ATLEKLIGDGQKHG_ATLEKLIGDGQKHS_ATLERLIGNGQKHI_ATLDKLIGQRANT_VTLEKLVGNAQKHV_ATLEKLIGNAQRT_ATLEKLIGHGHNHV_ATLEKLIGHGQKLH_ATLEKLIGHGQNHT_RTLEKLVGNGQKHV_ATLEKIVGNAQKLH_ATLEKIVGNGQKHT_ATLEKIVGNSQKHT_ATLEKVIGNGHKHF_ATLEKVIGNGHKHV_ATLEKLVGTGHKAL_ATLEKLIGTARNI_ATLEKLVGNVPKIT_ATLEKLVGERAKIS_GTLEKLVGNAQKHA_GTLEKLVGNAQKHV_GTLEKLVGNGHKHV_GTLEKLVGNGQKHA_GTLEKLVGNGQKHV_ATLEKLVANGQKFT_ATLEKLIGQRAKTH_GTSEKLLGTGQKHL_VTLEKLIGNGQKHG_VTLEKLIGNGQKHV_GTLEKLVGNWPQTR_GTLEKLVGHAQKHV_GTLENLVGHAQKHV_ATLEKVIGQRANTH_GTLEKLIGNAQKHV_GTLEKLIGNGQKHF_GTLEKLIGNGQKHV_ATLEKLVGIHKT_ATLEKLIGMARNT_GTLEKLVGTGHKHV_ATLEKLMALARNT_ATLEKLIGTLRNI_GTSEKLLGTVKI_VTLVKTSEGVKSHA_ATLEKLVGIGHKAH_ATLEKLFGIGQKHT_VSLVKLSEGVKAHV_ATLEKLIGIGHKHV_VILGKHFRSGEATL_GTLAKLIGNAQKHV_ATLEKLVATVIKH_VTLVKLTEGVKSHA_ATLEKLVGNAQRIE_ATLEKLVGNGHKCP_GTLEKSTGNGQKHF_GTLEKSTGNGQKHL_ATLEKLVGNAINT_ATLEKLVGNSQNN_ATLEKLVGNSQNT_ATLESLVGNAQRIA_ATLEKLVGMASNF_ATLEKLSGNGQKHG_ATLEKLNGNGQKHG_ATLEKMTGNGQKHA_GTLDKLVGNAQNM_ATLEKLGGNAQKLH_ATLEKSVGNAQKLH_ATLEKSVGNGQKHH_ATLEKLTGSGQKHG_ATLEKLTGSGQKHW_ATLEKLTGNAQKHI_ATLEKLTGNGHKHV_ATLEKLTGNGQKHA_ATLEKLTGNGQKHG_ATLEKLTGNGQKHI_ATLEKLTGNGQKHL_ATLEKLTGNGQKHN_ATLEKLTGNGQKHS_ATLEKLTGNGQKHT_ATLEKLTGNGQKHV_ATLEKLTGNGQKHW_ATLEKLTGNGQKLA_ATLEKLTGNGQKLH_ATLEKLTGNGQKNV_ATLEKLTGNGQRTH_ATLEKLTGNGQKLV_ATLEKLEGNGQKHH_ATLENLTGNGQKHA_ATLENLTGNGQKHV_ATLEKLTGDGQKHG_ATLERLTGNGHKHV_ATLEKLTGKGHKHD_ATLEKLTGKGHKHV_ATLEKLTGKGQKHI_ATLEKLTGKGQKHV_ATLEKLTGKGQKLE_ATVEKLTGNGQKHT_ATLDKLTGNAQKHT_ATLEKLTGHGHKHV_ATLEKVTGSGQKHW_ATLEKVTGNGHKHV_ATLEKVTGNGQKHA_ATLEKVTGNGQKHV_ATLEKVTGNGQKLV_ATLENLTGHGQKHA_VTLEKLPGNGQKHV_ATLEKLTGQRANIH_ATLEKLTGQRANTH_ATLERLTGKWAKA_ATLEKLGATARNM_ATLDKLTGQRANTH_VTLEKLTGNGQKHV_GTLEKLTGNAQKHF_GTLEKLTGNAQKHL_GTLEKLTGNAQKHV_GTLEKLTGNAQKNV_GTLEKLTGNGQKHF_GTLEKLTGNGQKHV_ATLEKLTANGQKHG_ATREKLFGNGQKHT_VTLEKLTGKGQKHV_GTVEKLTGNGQKHF_GTVEKLTGNGQKHL_GTVEKLTGNGQKTF_GTVEKLTGNGQKTL_GTVEKLTGNGQKTS_VTLEKLAGNGQKHV_GTTEKLLGNGQKHF_GTTEKLLGNGQKVL_VTVEKLAGNGQKHV_GTLEKLAGNGHKHV_GTLEKLAGNGQKHF_ATLEKLIGMVTNT_ATLEKLMGNGQKHG_ATLEKLMGNGQKLG_GTLEKLTRNGQKHV_GTNEKLLGNGQKHF_GRTEKLLGNGQKVL_GTREKLLGNGQKTL_GTLEKLTGTGQKHV_ATSEKLIGNAQKHT_GTSEKLLGRGQKHL_ATLEKLVGKAQNH_ATLEKLVGHGQKS_ATLEKLTGSVQKHG_ATLEKLTGTVKNT_ATLENLLGTAKRT_ATLEKLVGNGQK_ATLEKLVGNSQR_ATLEKLIGHGQKH_ATLEKLVGNAEKVH_ATLEKLVGNATKSA_ATLEKLVGNGHIAP_ATLEKLVGNGHKAD_ATLEKLVGNGHKAP_ATLEKLVGNGHKHY_ATLEKLVGNGHKLY_ATLEKLVGNGHKPH_ATLEKLVGNGHKRY_ATLEKLVGNGIKHY_ATLEKLVGNGPKHT_ATLEKLVGNGPKQT_ATLEKLVGNGQIAR_ATLEKLVGNGQKAY_ATLEKLVGNGQKHY_ATLEKLVGNGQKNY_ATLEKLVGNGQKPH_ATLEKLVGNGQRTY_ATLEKLVGNGRKHH_ATLEKLVGNGRKHT_ATLEKLVGNGSKTY_ATLEKLVGNRQKAH_ATLEKLVGNRQKHT_ATLEKLVGNSQKHY_ATLEKLVGNSQKQT_ATLEKLVGNSQKRY_ATLEKLVGNSSKTH_ATLEKLVGNSTKAY_GTSEKLLGSGQKHF_GTSEKLLGSGQKHI_GTSEKLLGSGQKLN_ATLEKLVGTGRNI_GTSEKLLGSGQKH_ATLEKLVGKGQKHT_ATLEKLVGKRSEAY_ATLEKLVGNAQKR_ATLEKLVGNAQKY_ATLEKLVGNAQRS_ATLEKLVGNAQRT_ATLEKLVGNARSY_ATLEKLVGNGHKA_ATLEKLVGNGHKH_ATLEKLVGNGHKL_ATLEKLVGNGHKQ_ATLEKLVGNGHNI_ATLEKLVGNGHNK_ATLEKLVGNGHNT_ATLEKLVGNGIKH_ATLEKLVGNGKNS_ATLEKLVGNGLKF_ATLEKLVGNGQKF_ATLEKLVGNGQKH_ATLEKLVGNGQKI_ATLEKLVGNGQKL_ATLEKLVGNGQRK_ATLEKLVGNGQRT_ATLEKLVGNGRNT_ATLEKLVGNSQKP_ATLEKLVGNSQTR_ATLEKLVGNTKRI_GTREKLLGSGQKHL_GTREKLLGSGQKNL_GTREKLLGSGQNHL_ATLEKLVGHGQKLD_ATLEKLIGQRAIP_ATLEKLIGQRAKH_ATLEKLIGQRANR_ATLEKLIGQRATR_ATLEKLIGQRAN_ATLEKLIGQRAT_ATLEKLIGSGQKH_ATLEKLIGSGQKM_ATLEKFVGNGQKLL_ATLEKLIGSGQKRG_RTLEKLLGNGQKHL_ATLEKLIGNAQKHY_ATLEKLIGNGAQAR_ATLEKLIGNGHKHF_ATLEKLIGNGHKHG_ATLEKLIGNGHKHS_ATLEKLIGNGHKHT_ATLEKLIGNGLKHI_ATLEKLIGNGLKHT_ATLEKLIGNGPKHV_ATLEKLIGNGQKHD_ATLEKLIGNGQKHY_ATLEKLIGNGQKLG_ATLEKLIGNGQKQS_ATLEKLIGNGQKQV_ATLEKLIGNGQKRG_ATLEKLIGNGRKHG_ATLEKLIGNRHKHV_ATLEKLVGRGLKFH_GTSENLLGSGQKHL_ASLEKLIGQRATH_GTLEKLVGHAQNM_GTLEKLLGSGEKRL_GTLEKLLGSGQKHF_GTLEKLLGSGQKHL_GTLEKLLGSGQKRL_GTLEKLLGNGHKHV_GTLEKLLGNGQKHF_GTLEKLLGNGQKHI_GTLEKLLGNGQKHL_GTLEKLLGNGQKHS_GTLEKLLGNGQKHV_GTLEKLLGNGQKLV_ATLERLIGNGQKHG_ATLDKLIGQRAIR_ATLEKLIGNGHKQ_ATLEKLIGNGHNM_ATLEKLIGNGLNH_ATLEKLIGNGQKH_ATLEKLIGNGQKM_ATLEKLIGNGQRI_ATLEKLIGNGQRT_ATLEKLIGNSQTR_STLEKLVGNGQKHT_ATLEKLIGHGHKDV_ATLEKLIGHGHKHL_GTVEKLLGSGQKHL_GTVEKLLGSGQKHT_GTVEKLLGSGQRTI_GTVEKLLGNGQKPL_ATLEKVIGNGHSHF_ATLEKLVGKWAKTP_ATLEKLVGKVTIH_ATLEKLVGNVQKHA_ATLEKLVGNVQKHT_VTLGKQSEGVKSHA_ATLEKFIGNGHKHV_GTLEKLVGNAQKSR_GTLEKLVGNAQKTR_GTLEKLVGNARKHV_GTLEKLVGNGHKQR_GTLEKLVGNGPKHV_GTLEKLVGNGQNAR_GTLEKLVGNGQNHA_GTLEKLVGNRQKHA_GRLEKLLGSGQKHL_GTVEKLTVRGQKTL_VTLEKLVGNAQKH_RTIEKLLGNGQKHF_ATLEKLIGQRAEAR_ATLEKLIGRGQKHG_ATLEKLIGRGQKHS_ATLEKLIGRGQKHW_ATLETLVGNGHKHT_ATLETLVGNGLKHS_STLEKLIGNGQKHI_STLEKLIGNGQKHV_GTIEKLLGSGQKHL_GTIEKLLGNGQKHF_GTIEKLLGNGQRTL_ATLEKLVGNIQKQT_GSLEKLVGNGQNAR_VTLENLIGNGQKHG_GTREKLLGTGQKHL_ATLEKLMGTVKNT_VTLAKLSEGVKSNG_GTLEKLVGNAQKH_GTLEKLVGNAQKL_GTLEKLVGNAQKT_ATLEKLIGNVQKHT_GTLEKLIGNGQKHR_ATLEKIVGNLSKTY_GTLEKLVGMHKN_ATLEKLIASGQKHG_VTLGKLSEGVKSHA_VTLGKLSEGVKSHV_VTLGKLSEGVKSQR_GTLEKLLANGQKHL_GTSENLLGTGQKHL_GTLEKLLGAGQKHF_GTLEKLLGAGQKHS_ATLEKLIGMARRT_GTLEKLIGNAQKH_GTLEKVIGNAQKHV_GTLEKVIGNGHKHV_GTLEKVIGNGQKHF_GTLEKVIGNGQKHL_GTLEKLLGNVKNI_ATLEKLIGWGQKH_GTLEKLVANGQKHA_GTLEKVIGHAQKHV_GTREKLLGSWSKDV_ATLEKLTAMVTRT_ATLEKLIATARNI_GTSEKLRALVKNT_GTSEKLRALVKK_ATLEKLIVNGQKHG_ATLEKLIVNGQKHV_GTTEKLLGTVKM_GTLEKLIGNVKNT_GTLKKLLGNGQKHL_GTLKKLLGNGQNHL_GTLEKLLGSVNH_ATLVKLSEGVKVSR_GTREKLLGTWSKDV_VTLGKLWEGVSRTV_VTLVKLSEGVKAHV_VTLVKLSEGVKSHA_VTLVKLSEGVKSHV_VTLVKLSEGVKVSR_ATLEKLIGMVKS_VILGKHLRSGEANV_VILGKLSEGVKRHA_VILGKLSEGVKSHA_VILGKLSEGVKSHV_LTLVKLREGVKSHA_VILGNLSEGVKSHV_VTLVKISEGVKSHA_VTLVKISEGVKSHV_GTLEKLVGIGHKHV_VTLVKLTEGVKSHV_GTLAKLIGNAQNM_ATLEKLVGNASEAS_VTLVTLSEGVKVSR_VILGTHLRSGEANV_GTLEKLVAMVKRT_ATLEKLVGNAQKLD_ATLEKLVGNGQIAP_ATLEKLVGNGSETR_ATLEKLVGNSTNAY_GTLEKSTGNAQKHF_GTLEKSTGNAQKHL_ATLEKLVGNAQNY_ATLEKLVGNGLNS_ATLEKLVGNGQKD_ATLEKLVGNGQNI_ATLEKLVGNGQNM_ATLEKLVGNGQNS_ATLEKLVGNGQNT_ATLEKLVGNGTNT_ATLEKLVGNPRNC_ATLEKLIGQRAID_ATLEKLIGSGQNM_ATLEKLIGDGQIHS_ATLDKLIGQTREY_ATLEKLIGNGQNM_ATLEKLTGMVANM_ATLEKLTGMVTNM_GTLEKLVGNGHKPC_GTLEKLVGNAQT_ATLEKQVGNGHKAQ_GTLEKLVGNAQNM_ATLEKLMATAINT_ATMEKLTGNGQKHI_ATLEKLNGNGQNHT_GTLEKLLGLERNT_ATLEKQIGNGQRT_ATLEKLVGMAISP_GTLEKLLGNVNNI_ATLEKLTGKGQRT_ATLEKLPGNGQKHW_ATLEKLSGQRAQGT_ATLDKQIGNGQRT_ATPEKLVGNGKNY_ATLGETHSLGSKTW_ATLDKLSGQRANTH_ATLEKLTGSGQKNG_ATLEKLTGNAQKHS_ATLEKLTGNAQKNT_ATLEKLTGNGAKAH_ATLEKLTGNGHKHT_ATLEKLTGNGLKHT_ATLEKLTGNGLKHW_ATLEKLTGNGQKHR_ATLEKLTGNGQKHY_ATLEKLTGNGQKLR_ATLEKLTGNGQRAY_ATPEKLVGNGQKLH_ATLEKLEGNGHKHT_ATLENLTGNGQKHK_ATLENLTGNGQKHR_ATLENLTGNGQKHT_ATLEKLTGTGQKH_ATLEKLTGMHKNI_ATLERLTGNAHKHV_ATLERLTGNGHKHD_ATLEKLTGNAQKH_ATLEKLIGLAREP_GTLEKLGGNGHKHV_ATLEKLTGHGHKHL_ATLEKLAGNGHKHH_ATLEKLTGTARNT_TTLEKLTGSGQKNG_ATLREIDSHSAKTL_ATPEKLIGNGQKHV_ATLEKLTGQGAKTH_ATLEKLTGQRAKTN_VTLEKLTGKGKRM_ATLENLTGQRAKTH_ATLERSLGMAKNM_GTPEKLLGNGQKHL_GTLEKLRGNASKTL_STLENLTGNGQKHA_ATLDKLTGQRAQYP_ATSEKLVGNGQKLH_ATSEKLVGNGQKLQ_ATLERLTGNGHKLV_GTLEKLVGMAIN_VTLEKLTGNSQKHF_ATLEKLHWQRSQTR_GTLEKLTGNAHKHV_GTLEKLTGNAQKHS_GTLEKLTGNGHKHF_GTLEKLTGNGQKHR_GTLEKLTGNGQNHF_GTLEKLTGNGRKHF_GTLEKLTGNSQKHF_VTLEKLTGKWAKT_GTLENLTGNGQKHV_ATLEKLTGNVKWT_ATLEKLTGNVLKH_ETLEKLLGNGQKHF_GTLEKLTGKGQKHF_GTVEKLTGNGQKDK_GTVEKLTGNGQTHL_GTTEKLLGNGHKHF_GTTEKLLGNGQKTF_GTTEKLLGNGQKTL_GTVENLTGNGQKHF_ATLEKLTGMAKRM_ATLEKLTGMARNT_GTLEKLTGNAQKH_ATLEKLTGKVKS_GNLEKLTGNGHKHF_GTTEKLLGNGQKIL_ATLERLTGKWAKAR_GTTEKLLGNGQKH_GTTEKLLGNGQKV_GTTEKLLGNGQRI_GTTEKLLGNGQRT_ATLEKLTGMTRI_GTLEKFTGNGQKHV_ATLEKLMGNGQTHG_VTLEKLTGQRSGAH_GTNEKLLGNGQRPF_GTLEKLAGNGQRT_GTVEKLTGRGQKTL_ATMEKLVGSGQKHF_ATLEKMVGNSQNTH_GTTEKLLGKGHKHF_DTLEKLLGNGQKHF_GTLEKLTANGRKHF_ETLEKLLGTGQKHF_ATLEKLTGKWAKAF_ATLEKLTVNGQKHG_VTLEKLTGKVLT_ATLEKLVGKAQNY_ATLEKLVGKARNY_DTLEKLVGNGQKHV_DTLEKLVGNRQNTH_GTREKLLGRGQKNL_GTMEKLLGSGQKHF_GTMEKLLGSGQKHI_GTLEKLMGSGQKHF_GTLEKLMGSGQKHL_GTLEKLAGLRPKL_ATLENLIGSGQKH_ATLEKLVGAGRNI_ATLEKWIGNGQKHI_PTLEKLVGNGHKQT_ATLEKLVGNAQKTP_ATLEKLVGNAQRFA_ATLEKLVGNGHNAY_ATLEKLVGNGHNTY_ATLEKLVGNGPQRA_ATLEKLVGNGQNLH_ATLEKLVGNGQTLH_ATLEKLVGNRAKRT_ATLEKLVGNRQSTY_ATLENLIGNARRT_GTSEKLLGSGHKTF_GTSEKLLGSGLKHL_GTSEKLLGSGQKHS_GTSEKLLGSGQKLS_GTSEKLLGSGQKTL_DTLEKLIGNGQKHG_ATLEKLVGTGRNY_GTTEKLLGTGRNI_ATLEKLVGKGHKAH_ATLEKLVGKGLKFT_ATLEKLVGKQPKAY_ATLEKLVGNGHKP_ATLEKLVGNGPKR_ATLEKLVGNLPKTH_ATLEKLIRHGQKHV_VTLEKLIASGQKHG_ATLEKLVGIHK_ATPEKLVGNGRNS_ATLEKLTGSGQKQG_ATLEKLTGSGSKAW_ATLEKLAGNGHKAQ_ATLDKLTGQRANTP_ATLEKLTGTGSKAY_ATWEKLVGNAQKLR_ATLEKLVGNGPKIP_ATLEKLVGNAQRF_ATLEKLIGNGEKHG_ATLEKLVGNVVKHI_GTLEKLGVMGKRI_ATLEKLVVNGLKFH_ATLEKLVVMGTRT_VTLVKLREGVKSHV_GTVENLPVVVKRP_ATLEKLVGNCATHR_ATLEKLVGNGQNL_ATLEKLVGNG_GTLEKLTGNGQKTP_ATLEKLTGQVAKTH_ATLEKLTGRVQKHG_GTLEKLTGPARRT_GTREKLLGRGPKES_ATLEKLVGNRRGQ_ATLEKLIGRGKRV_GTVEKLTATAKPT_ATLEKLVRNGLKHR_ATLEKLGVMGTSH_GTREKLVGTGHKHV_ATLEKLTGKVK_ATLKKLVGNGHKAH_QRLKNSLAILKR_ATLEKLVGNASANC_ATLVKLVGNGHKHH_ATLEKLLVTLRKS_ATLEKLVVMVTSH_ATLEKLVGNEA_ATLEKRSSQRPKSA_ATLEKLGWERP_ATLEKLMGQ_ATLEKSNRQWSQTL_ATLEKLTGNGRN_ATLEKLVGNGP_ATLEKLSVMA_GTRENLLGTG_ATLGKGHRLRAEAL_AILEKLVGNAQKLH_ATLEKLVATVLRI_ATLEELVGHGQKLA_ATLEITHGEGSKA_ATLEKISWQWAQT_ATLEKFSRQRTKIT_ASLEKLIASARNA_ATLVKLTGNGQKHR_ATLGEARSEWA_ATLKRS_ATLEKLCRQWAKTS_ATLENLTGNGQEAR_ATLRETRWQCSADC
ATLEKLVGSGHKHT_ATLEKLVGNAHKLA_ATLEKLVGNAHKLH_ATLEKLVGNAHNLH_ATLEKLVGNAQHIG_ATLEKLVGNAQKLH_ATLEKLVGNAQKVH_ATLEKLVGNAQRGT_ATLEKLVGNAQRIA_ATLEKLVGNAQRIG_ATLEKLVGNAQRIT_ATLEKLVGNGHKAH_ATLEKLVGNGHKAQ_ATLEKLVGNGHKHH_ATLEKLVGNGHKHI_ATLEKLVGNGHKHN_ATLEKLVGNGHKHT_ATLEKLVGNGHKQT_ATLEKLVGNGHKSH_ATLEKLVGNGIKHS_ATLEKLVGNGLKFH_ATLEKLVGNGLKFP_ATLEKLVGNGLKFT_ATLEKLVGNGLKHI_ATLEKLVGNGLKHS_ATLEKLVGNGQKFT_ATLEKLVGNGQKHA_ATLEKLVGNGQKHH_ATLEKLVGNGQKHL_ATLEKLVGNGQKHS_ATLEKLVGNGQKHT_ATLEKLVGNGQKHV_ATLEKLVGNGQKLH_ATLEKLVGNGQKLL_ATLEKLVGNGQKLQ_ATLEKLVGNGQKVS_ATLEKLVGNGSKVS_ATLEKLVGNGVKHI_ATLEKLVGNSQKHG_ATLEKLVGNSQKHS_ATLEKLVGNSQKHT_ATLEKLVGNSQKLH_ATLEKLVGNSQNHG_ATLEKLVGNSQNTH_ATLENLVGNAQKVH_ATLENLVGNGHKAQ_ATLDKLVGNAQKLH_ATLEKLVGHGQKLA_ATLEKLVGHGQKLH_ATLEKLIGSGQKHG_ATLEKLIGSGQKHW_ATLEKLIGNAQKHT_ATLEKLIGNGHKHV_ATLEKLIGNGQKHA_ATLEKLIGNGQKHG_ATLEKLIGNGQKHH_ATLEKLIGNGQKHI_ATLEKLIGNGQKHS_ATLEKLIGNGQKHT_ATLEKLIGNGQKHV_ATLEKLIGNGQKLV_ATLENLIGNAQKHT_ATLENLIGNGQKHA_ATLENLIGNGQKHS_ATLERLIGNGHKHV_ATLEKLIGHGHKHV_ATLEKLIGHGHKQV_ATLEKLIGHGQKHV_ATLEKLVGTGHKAH_ATLEKLVGTGHKHT_ATLEKLFGTGQKHT_ATLEKLIGQRANTH_ATLEKLVGNIQNTH_ATLESLVGNGQKHH_ATLDKLIGQRANTH_ATLDKLIGQRANTQ_ATLEKLIGTGQKHI_ATLEKLIGTGQKHW_ATLEKLIGMARSW_ATLEKLIGWGQKHG_ATLAKLVGNGQKFT_ATLEKLVGNSQNTS_ATLEKLAGDSQKHN_ATLEKLAGDSQKHT_ATLEKLVGNAHKLR_ATLEKLVGNALKHR_ATLEKLVGNALKVA_ATLEKLVGNALRIA_ATLEKLVGNAQKLP_ATLEKLVGNAQKLR_ATLEKLVGNAQRIS_ATLEKLVGNAQRTA_ATLEKLVGNATKGS_ATLEKLVGNGHKHD_ATLEKLVGNGHKRT_ATLEKLVGNGHTAQ_ATLEKLVGNGIKHR_ATLEKLVGNGLKAL_ATLEKLVGNGLKFA_ATLEKLVGNGLKRT_ATLEKLVGNGLKST_ATLEKLVGNGLKTF_ATLEKLVGNGLKVP_ATLEKLVGNGLSHS_ATLEKLVGNGQKDH_ATLEKLVGNGQKHR_ATLEKLVGNGQKLR_ATLEKLVGNGQKLT_ATLEKLVGNGQKLV_ATLEKLVGNGQKSR_ATLEKLVGNRQSHT_ATLEKLVGNRTEHS_ATLEKLVGNSQNSH_ATLEKLVGNSQRIA_GTSEKLLGSGQKHL_ATLEKLVGRWAKA_ATLEKLFGNGQKHT_ATLEKLVGDSQKHT_ATLEKLVGKAQRIA_ATLEKLVGNAQKL_ATLEKLVGNAQRI_ATLEKLVGNSQIR_ATLEKLVGNSQKT_ATLEKLVGHGQKLR_ATLEKLIGQRAIH_ATLEKLIGQRANT_ATLEKLVGTAKNT_ATLEKLIGSGQNHW_ATLEKLIGNAQKHR_ATLEKLIGNAQKLH_ATLEKLIGNGHKHR_ATLEKLIGNGHNHV_ATLEKLIGNGLNHN_ATLEKLIGNGQKHR_ATLEKLIGNGQKLR_ATLEKLIGNGQKLS_ATLEKLIGNGQKLT_ATLEKLIGNGQNHN_ATLEKLIGNGQNHT_ATLEKLIGNGQRTR_ATLEKLIGNRAQAR_ATLEKLVGNLKH_ATLENLIGSGQKHG_ATLENLIGSGQKHW_ATLEKLVGQRAQAN_ATLENLIGNGQKHT_ATLEKLIGDGQKHG_ATLEKLIGDGQKHS_ATLERLIGNGQKHI_ATLDKLIGQRANT_VTLEKLVGNAQKHV_ATLEKLIGNAQRT_ATLEKLIGHGHNHV_ATLEKLIGHGQKLH_ATLEKLIGHGQNHT_RTLEKLVGNGQKHV_ATLEKIVGNAQKLH_ATLEKIVGNGQKHT_ATLEKIVGNSQKHT_ATLEKVIGNGHKHF_ATLEKVIGNGHKHV_ATLEKLVGTGHKAL_ATLEKLIGTARNI_ATLEKLVGNVPKIT_ATLEKLVGERAKIS_GTLEKLVGNAQKHA_GTLEKLVGNAQKHV_GTLEKLVGNAQKVH_GTLEKLVGNGHKHV_GTLEKLVGNGQKHA_GTLEKLVGNGQKHV_ATLEKLVANGQKFT_ATLEKLIGQRAKTH_GTSEKLLGTGQKHL_ATLEKLVASGHKHT_VTLEKLIGNGQKHG_VTLEKLIGNGQKHV_GTLEKLVGNWPQTR_ATLEKLFGAGQKHT_GTLEKLVGHAQKHV_GTLENLVGHAQKHV_ATLEKVIGQRANTH_GTLEKLIGNAQKHV_GTLEKLIGNGQKHF_GTLEKLIGNGQKHV_ATLEKLVGIHKT_ATLEKLIGMARNT_GTLEKLVGTGHKHV_ATLEKLMALARNT_ATLEKLIGTLRNI_GTSEKLLGTVKI_VTLVKTSEGVKSHA_ATLEKLVGIGHKAH_ATLEKLFGIGQKHT_VSLVKLSEGVKAHV_ATLEKLIGIGHKHV_VILGKHFRSGEATL_GTLAKLIGNAQKHV_ATLEKLVATVIKH_VTLVKLTEGVKSHA_ATLEKLVGNAQRIE_ATLEKLVGNGHKCP_GTLEKSTGNGQKHF_GTLEKSTGNGQKHL_ATLEKLVGNAINT_ATLEKLVGNANAQ_ATLEKLVGNSQNN_ATLEKLVGNSQNT_ATLESLVGNAQRIA_ATLEKLVGMASNF_ATLEKLSGNGQKHG_ATLEKLNGNGQKHG_ATLEKMTGNGQKHA_GTLDKLVGNAQNM_ATLEKLGGNAQKLH_ATLEKLGGNGQKLQ_ATLEKSVGNAQKLH_ATLEKSVGNGQKHH_ATLEKLTGSGQKHG_ATLEKLTGSGQKHW_ATLEKLTGNAQKHI_ATLEKLTGNGHKHV_ATLEKLTGNGQKHA_ATLEKLTGNGQKHG_ATLEKLTGNGQKHI_ATLEKLTGNGQKHL_ATLEKLTGNGQKHN_ATLEKLTGNGQKHS_ATLEKLTGNGQKHT_ATLEKLTGNGQKHV_ATLEKLTGNGQKHW_ATLEKLTGNGQKLA_ATLEKLTGNGQKLH_ATLEKLTGNGQKNV_ATLEKLTGNGQRTH_ATLEKLTGNGQKLV_ATLEKLEGNGQKHH_ATLENLTGNGQKHA_ATLENLTGNGQKHV_ATLEKLTGDGQKHG_ATLERLTGNGHKHV_ATLEKLTGKGHKHD_ATLEKLTGKGHKHV_ATLEKLTGKGQKHI_ATLEKLTGKGQKHV_ATLEKLTGKGQKLE_ATVEKLTGNGQKHT_ATLDKLTGNAQKHT_ATLEKLTGHGHKHV_ATLEKLTGHGQKLH_ATLEKVTGSGQKHW_ATLEKVTGNGHKHV_ATLEKVTGNGQKHA_ATLEKVTGNGQKHV_ATLEKVTGNGQKLV_ATLENLTGHGQKHA_VTLEKLPGNGQKHV_ATLEKLTGQRANIH_ATLEKLTGQRANTH_ATLERLTGKWAKA_ATLEKLVGMLNGQ_ATLEKLGATARNM_ATLDKLTGQRANTH_VTLEKLTGNGQKHV_GTLEKLTGNAQKHF_GTLEKLTGNAQKHL_GTLEKLTGNAQKHV_GTLEKLTGNAQKNV_GTLEKLTGNGQKHF_GTLEKLTGNGQKHV_ATLEKLTANGQKHG_ATREKLFGNGQKHT_VTLEKLTGKGQKHV_GTVEKLTGNGQKHF_GTVEKLTGNGQKHL_GTVEKLTGNGQKTF_GTVEKLTGNGQKTL_GTVEKLTGNGQKTS_VTLEKLAGNGQKHV_GTTEKLLGNGQKHF_GTTEKLLGNGQKVL_VTVEKLAGNGQKHV_GTLEKLAGNGHKHV_GTLEKLAGNGQKHF_ATLEKLIGMVTNT_ATLEKLMGNGQKHG_ATLEKLMGNGQKLG_GTLEKLTRNGQKHV_ETLEKLVGSGHKHT_GTNEKLLGNGQKHF_GRTEKLLGNGQKVL_GTREKLLGNGQKTL_GTLEKLTGTGQKHV_ATSEKLIGNAQKHT_GTSEKLLGRGQKHL_ATLEKLVGKAQNH_ATLEKLVGHGQKS_ATLEKLTGSVQKHG_ATLEKLTGTVKNT_ATLENLLGTAKRT_ATLEKLVGNGQK_ATLEKLVGNSQR_ATLEKLVGSGHNT_ATLEKLIGHGQKH_ATLEKLVGNAEKVH_ATLEKLVGNAHKTS_ATLEKLVGNAKRIG_ATLEKLVGNAPAHH_ATLEKLVGNAQRTT_ATLEKLVGNATKSA_ATLEKLVGNGHIAP_ATLEKLVGNGHKAD_ATLEKLVGNGHKAP_ATLEKLVGNGHKHY_ATLEKLVGNGHKLY_ATLEKLVGNGHKPH_ATLEKLVGNGHKRY_ATLEKLVGNGIKHY_ATLEKLVGNGPKHT_ATLEKLVGNGPKNT_ATLEKLVGNGPKQT_ATLEKLVGNGQIAR_ATLEKLVGNGQKAY_ATLEKLVGNGQKHY_ATLEKLVGNGQKNY_ATLEKLVGNGQKPH_ATLEKLVGNGQKTY_ATLEKLVGNGQRTY_ATLEKLVGNGRKHH_ATLEKLVGNGRKHT_ATLEKLVGNGSKTY_ATLEKLVGNRQKAH_ATLEKLVGNRQKHT_ATLEKLVGNSQKHY_ATLEKLVGNSQKQT_ATLEKLVGNSQKRY_ATLEKLVGNSSKTH_ATLEKLVGNSTKAY_GTSEKLLGSGQKHF_GTSEKLLGSGQKHI_GTSEKLLGSGQKLN_ATLEKLVGTGRNI_GTSEKLLGSGQKH_ATLEKLVGKGQKHT_ATLEKLVGKRSEAY_ATLEKLVGNAQKR_ATLEKLVGNAQKY_ATLEKLVGNAQRS_ATLEKLVGNAQRT_ATLEKLVGNARSY_ATLEKLVGNGHKA_ATLEKLVGNGHKH_ATLEKLVGNGHKL_ATLEKLVGNGHKQ_ATLEKLVGNGHKR_ATLEKLVGNGHNI_ATLEKLVGNGHNK_ATLEKLVGNGHNT_ATLEKLVGNGIKH_ATLEKLVGNGKNS_ATLEKLVGNGLKF_ATLEKLVGNGQKF_ATLEKLVGNGQKH_ATLEKLVGNGQKI_ATLEKLVGNGQKL_ATLEKLVGNGQRK_ATLEKLVGNGQRT_ATLEKLVGNGRNT_ATLEKLVGNSQKP_ATLEKLVGNSQTR_ATLEKLVGNTKRI_GTREKLLGSGQKHL_GTREKLLGSGQKNL_GTREKLLGSGQNHL_ATLEKLVGHGQKLD_ATLEKLIGQRAIP_ATLEKLIGQRAKH_ATLEKLIGQRANR_ATLEKLIGQRATR_ATLEKLIGQRAN_ATLEKLIGQRAT_ATLEKLIGSGQKH_ATLEKLIGSGQKM_ATLEKFVGNGQKLL_ATLEKLIGSGQKRG_RTLEKLLGNGQKHL_ATLEKLIGNAQKHY_ATLEKLIGNGAQAR_ATLEKLIGNGHKHF_ATLEKLIGNGHKHG_ATLEKLIGNGHKHS_ATLEKLIGNGHKHT_ATLEKLIGNGLKHI_ATLEKLIGNGLKHT_ATLEKLIGNGPKHV_ATLEKLIGNGQKHD_ATLEKLIGNGQKHY_ATLEKLIGNGQKLG_ATLEKLIGNGQKQS_ATLEKLIGNGQKQV_ATLEKLIGNGQKRG_ATLEKLIGNGRKHG_ATLEKLIGNRHKHV_ATLEKLVGRGLKFH_GTSENLLGSGQKHL_ASLEKLIGQRATH_GTLEKLVGHAQNM_GTLEKLLGSGEKRL_GTLEKLLGSGQKHF_GTLEKLLGSGQKHL_GTLEKLLGSGQKRL_GTLEKLLGNGHKHV_GTLEKLLGNGQKHF_GTLEKLLGNGQKHI_GTLEKLLGNGQKHL_GTLEKLLGNGQKHS_GTLEKLLGNGQKHV_GTLEKLLGNGQKLV_ATLERLIGNGQKHG_ATLDKLIGQRAIR_ATLEKLIGNGHKQ_ATLEKLIGNGHNM_ATLEKLIGNGLNH_ATLEKLIGNGQKH_ATLEKLIGNGQKM_ATLEKLIGNGQRI_ATLEKLIGNGQRT_ATLEKLIGNSQTR_STLEKLVGNGQKHT_ATLEKLIGHGHKDV_ATLEKLIGHGHKHL_GTVEKLLGSGQKHL_GTVEKLLGSGQKHT_GTVEKLLGSGQRTI_GTVEKLLGNGQKPL_ATLEKVIGNGHSHF_ATLEKLVGKWAKTP_ATLEKLVGKVTIH_ATLEKLVGKVTIP_ATLEKLVGNVQKHA_ATLEKLVGNVQKHT_VTLGKQSEGVKSHA_ATLEKFIGNGHKHV_GTLEKLVGNAQKSR_GTLEKLVGNAQKTR_GTLEKLVGNARKHV_GTLEKLVGNGHKQR_GTLEKLVGNGPKHV_GTLEKLVGNGQNAR_GTLEKLVGNGQNHA_GTLEKLVGNRQKHA_GRLEKLLGSGQKHL_GTVEKLTVRGQKTL_VTLEKLVGNAQKH_RTIEKLLGNGQKHF_ATLEKLIGQRAEAR_ATLEKLIGRGQKHG_ATLEKLIGRGQKHS_ATLEKLIGRGQKHW_ATLETLVGNGHKHT_ATLETLVGNGLKHS_STLEKLIGNGQKHI_STLEKLIGNGQKHV_GTIEKLLGSGQKHL_GTIEKLLGNGQKHF_GTIEKLLGNGQRTL_ATLEKLVGNIQKQT_GSLEKLVGNGQNAR_VTLENLIGNGQKHG_GTREKLLGTGQKHL_ATLEKLMGTVKNT_VTLAKLSEGVKSNG_GTLEKLVGNAQKH_GTLEKLVGNAQKL_GTLEKLVGNAQKT_ATLEKLIGNVQKHT_GTLEKLIGNGQKHR_ATLEKIVGNLSKTY_GTLEKLVGMHKN_ATLEKLIASGQKHG_VTLGKLSEGVKSHA_VTLGKLSEGVKSHV_VTLGKLSEGVKSQR_GTLEKLLANGQKHL_GTSENLLGTGQKHL_GTLEKLLGAGQKHF_GTLEKLLGAGQKHS_ATLEKLIGMARRT_GTLEKLIGNAQKH_GTLEKVIGNAQKHV_GTLEKVIGNGHKHV_GTLEKVIGNGQKHF_GTLEKVIGNGQKHL_GTLEKLLGNVKNI_ATLEKLIGWGQKH_GTLEKLVANGQKHA_GTLEKVIGHAQKHV_GTREKLLGSWSKDV_ATLEKLTAMVTRT_ATLEKLIATARNI_GTSEKLRALVKNT_GTSEKLRALVKK_ATLEKLIVNGQKHG_ATLEKLIVNGQKHV_GTTEKLLGTVKM_GTLEKLIGNVKNT_GTLKKLLGNGQKHL_GTLKKLLGNGQNHL_GTLEKLLGSVNH_ATLVKLSEGVKVSR_GTREKLLGTWSKDV_VTLGKLWEGVSRTV_VTLVKLSEGVKAHV_VTLVKLSEGVKSHA_VTLVKLSEGVKSHV_VTLVKLSEGVKVSR_ATLEKLIGMVKS_VILGKHLRSGEANV_VILGKLSEGVKRHA_VILGKLSEGVKSHA_VILGKLSEGVKSHV_LTLVKLREGVKSHA_VILGNLSEGVKSHV_VTLVKISEGVKSHA_VTLVKISEGVKSHV_GTLEKLVGIGHKHV_VTLVKLTEGVKSHV_GTLAKLIGNAQNM_ATLEKLVGNASEAS_VTLVTLSEGVKVSR_VILGTHLRSGEANV_GTLEKLVAMVKRT_ATLEKLVGNAQKLD_ATLEKLVGNCPKGP_ATLEKLVGNGQIAP_ATLEKLVGNGSETR_ATLEKLVGNSTNAY_GTLEKSTGNAQKHF_GTLEKSTGNAQKHL_ATLEKLVGNAQNY_ATLEKLVGNGLNS_ATLEKLVGNGQKD_ATLEKLVGNGQNI_ATLEKLVGNGQNM_ATLEKLVGNGQNS_ATLEKLVGNGQNT_ATLEKLVGNGTNT_ATLEKLVGNPRNC_ATLEKLIGQRAID_ATLEKLIGQRTID_ATLEKLVGNAQIIA_ATLEKLIGSGQNM_ATLEKLIGDGQIHS_ATLDKLIGQTREY_ATLEKLIGNGQNM_ATLEKLTGMVANM_ATLEKLTGMVTNM_GTLEKLVGNGHKPC_GTLEKLVGNAQT_ATLEKQVGNGHKAQ_GTLEKLVGNAQNM_ATLEKLMATAINT_ATMEKLTGNGQKHI_ATLEKLNGNGQNHT_GTLEKLLGLERNT_ATLEKQIGNGQRT_ATLEKLVGMAISP_GTLEKLLGNVNNI_ATLEKLTGKGQRT_ATLEKLPGNGQKHW_ATLEKLSGQRAQGT_ATLDKQIGNGQRT_ATLEKLVGLATNI_ATPEKLVGNGKNY_ATLGETHSLGSKTW_ATLDKLSGQRANTH_ATLEKLTGSGQKNG_ATLEKLTGNAQKHS_ATLEKLTGNAQKNT_ATLEKLTGNGAKAH_ATLEKLTGNGHKHT_ATLEKLTGNGLKHT_ATLEKLTGNGLKHW_ATLEKLTGNGQKHR_ATLEKLTGNGQKHY_ATLEKLTGNGQKLR_ATLEKLTGNGQRAY_ATPEKLVGNGQKLH_ATLEKLEGNGHKHT_ATLENLTGNGQKHK_ATLENLTGNGQKHR_ATLENLTGNGQKHT_ATLEKLTGTGQKH_ATLEKLTGMHKNI_ATLERLTGNAHKHV_ATLERLTGNGHKHD_ATLEKLTGNAQKH_ATLEKLIGLAREP_GTLEKLGGNGHKHV_ATLEKLTGHGHKHL_ATLEKLAGNGHKHH_ATLEKLTGTARNT_TTLEKLTGSGQKNG_ATLREIDSHSAKTL_ATPEKLIGNGQKHV_ATLEKLTGQGAKTH_ATLEKLTGQRAKTN_VTLEKLTGKGKRM_ATLENLTGQRAKTH_ATLERSLGMAKNM_GTPEKLLGNGQKHL_GTLEKLRGNASKTL_STLENLTGNGQKHA_ATLDKLTGQRAQYP_ATSEKLVGNGQKLH_ATSEKLVGNGQKLQ_ATLERLTGNGHKLV_GTLEKLVGMAIN_VTLEKLTGNSQKHF_ATLEKLHWQRSQTR_GTLEKLTGNAHKHV_GTLEKLTGNAQKHS_GTLEKLTGNGHKHF_GTLEKLTGNGQKHR_GTLEKLTGNGQNHF_GTLEKLTGNGRKHF_GTLEKLTGNSQKHF_VTLEKLTGKWAKT_GTLENLTGNGQKHV_ATLEKLTGNVKWT_ATLEKLTGNVLKH_VTLEKLTGKGHKAR_ETLEKLLGNGQKHF_GTLEKLTGKGQKHF_GTVEKLTGNGQKDK_GTVEKLTGNGQTHL_GTTEKLLGNGHKHF_GTTEKLLGNGQKTF_GTTEKLLGNGQKTL_GTVENLTGNGQKHF_ATLEKLTGMAKRM_ATLEKLTGMARNT_GTLEKLTGNAQKH_ATLEKLTGKVKS_GNLEKLTGNGHKHF_GTTEKLLGNGQKIL_ATLERLTGKWAKAR_GTTEKLLGNGQKH_GTTEKLLGNGQKV_GTTEKLLGNGQRI_GTTEKLLGNGQRT_ATLEKLTGMTRI_GTLEKFTGNGQKHV_ATLEKLMGNGQTHG_VTLEKLTGQRSGAH_GTNEKLLGNGQRPF_GTLEKLAGNGQRT_GTVEKLTGRGQKTL_ATLEKLLGSGHKHT_ATLEKLVGNAAKAS_ATLEKLVGNGQRNV_ATLEKLVGNGLKS_ANLEKLVGSGHKHT_ATLEKLVGKVTNI_ATLEKVIGNGHKH_ATLEKVIGNGLRT_GRLEKLLGSGQRT_GTLEKLLGNVEKH_ATLEKLTAMVTRS_GTREKLLGWARKT_ATLEKLVGNGH_GTTEKLLGMVKKF_ATLEKLVGNALQTA_ATLEKLVGSATNT_ATLEKHVGSGHKHT_ATLDKLSGQRANN_ATLEKLTGNGQNH_ATLEKVTGNGQK_GTLEKLGGNGHKH_ATLEKLVGNGQ_ATLEKLASERAKAS_ATLEKWIGNGHKHT_ATLEKLVGNAQPNR_ATLEKLVGNGKKL_TTLEKLVGNAQKVH_GTTEKLLGKVRSF_ATLEKLVATGTRI_GTTEKLLGTVKKP_GTREKLLGRWS_ATLEKLVGNAPEGP_ATLEKLVGNAQPTG_ATLEKLVGNRAETP_ATLEKLTGMFANM_ATMEKLTGNAQKHR_GTLEKLLGLERIY_ATLEKLRGQRATR_ATLEKLVGTG_ASLEKLTGQRATT_ATLEKLTSSTRQNA_ATLEKLTGNGRRT_ATLGKASWQRA_ATHEKLVGNGVKHT_ATLEKLVGTV_ATLDKLVGNAHKLH_ATLESLVGNGHNK_ATLEKFIREWPQTR_GTSEKLLAPVRN_ATLEKLVGNALETT_ATLEKLVVTVTRI_GTLEKVIVMGKNT_ATLENLTGNGQKM_GLWRRLLATLRRT_ATLEKAHRPTRRGP_STLEKSVGNAQKLH_ATLEKLTGQGQKHV_ATLEKLVGKCP_ATLEKLVGELK_ATLEKLIGKAPKP_ATLEKLIGNGQK_ATLEKACSGARKDQ_ATLEKLAWQRPAHC_GLSKNSLGTRRSF_ATLERWSVTRIRF_ATLDKTGW_ATLEKLTGQGQIP_ATLEKACSQRP_ATVGQTHRPACNP_ATLRKTRSECSKVA_ATLEKLVCNAQRIA_ATLEKLVG_ATLENLWGMLRNY_ATLENAGS_GTVENLTGNGQEHF_RTLEKIGGQWPKAC
[truncated: 1,992,406 more chars]
